# Supplementary material for: Stable and dynamic gene expression patterns over diurnal and developmental timescales in Arabidopsis thaliana
Source: New Phytol. 2025 Mar 20;246(3):1147–62. doi: 10.1111/nph.70023 (PMC11982781; doi:10.1111/nph.70023)
Supplement: Supplementary file 2 — Table S1 Gene expression data in Arabidopsis thaliana. [file NPH-246-1147-s008.xlsx]

## Sheet: Sheet1
New Phytologist Supporting Information
Article title: Stable and dynamic gene expression patterns over diurnal and developmental timescales in Arabidopsis thaliana
Authors: Ethan J Redmond, James Ronald, Seth Davis, Daphne Ezer
Article acceptance date: 24 January 2025

## Sheet: All data
Gene	A0R1	A0R2	A0R3	A1R1	A1R2	A1R3	A4R1	A4R2	A4R3	A8R1	A8R2	A8R3	A12R1	A12R2	A12R3	A16R1	A16R2	A16R3	A20R1	A20R2	A20R3	B0R1	B0R2	B0R3	B1R1	B1R2	B1R3	B4R1	B4R2	B4R3	B8R1	B8R2	B8R3	B12R1	B12R2	B12R3	B16R1	B16R2	B16R3	B20R1	B20R2	B20R3	C0R1	C0R2	C0R3	C1R1	C1R2	C1R3	C4R1
AT1G01010	0.468348	0.484831	0.594872	1.00047	0.904503	1.19958	0.757839	0.778542	0.815995	0.830695	0.770308	1.05859	1.63583	1.33701	1.42379	1.15585	1.43867	0.770885	0.772469	0.922112	0.73243	1.16469	1.62684	1.25224	2.21543	1.89371	1.57458	1.66882	3.34071	2.32281	3.28414	3.93706	2.93122	4.20299	4.93057	7.99121	3.35786	4.98205	4.38812	9.07963	7.96223	2.72019	8.70287	11.3696	3.92093	7.28781	6.917	12.8128	7.66721
AT1G01020	5.79151	6.61392	6.87564	6.23418	5.57351	6.63452	5.70714	4.84371	6.75075	5.59613	5.91924	5.56943	6.34377	7.37586	7.37462	6.26727	4.90331	6.41413	6.5029	6.10992	6.27878	6.26542	6.65863	6.00781	6.88363	5.85912	6.75108	6.07109	6.26245	5.57512	5.55765	5.1745	5.76384	5.87865	6.5965	6.00821	5.16925	8.04464	5.95693	6.59392	7.29181	6.80205	10.5883	7.90627	8.02985	5.93467	9.81717	7.72201	8.56906
AT1G01030	4.32078	4.25166	3.8403	5.64202	6.67088	6.65829	3.83651	2.99847	2.68907	1.67314	1.50906	1.69902	3.25325	3.02912	3.55832	2.16284	3.19607	2.17679	1.86668	1.77273	1.57852	3.82485	3.39289	3.67066	5.90798	6.05796	6.82715	2.0433	2.16898	2.03916	1.31575	1.10731	1.55538	2.21045	2.37288	1.5977	2.76415	2.80071	2.06827	1.28299	1.14066	1.53589	2.38579	3.05463	2.50705	3.34504	3.30523	1.95794	2.22085
AT1G01040	8.91757	9.28327	9.23366	8.73065	9.31379	9.12258	6.70917	7.336	5.9587	6.16789	6.49912	6.60976	6.12861	6.4578	6.33194	6.74804	6.81075	6.34689	7.35878	7.8486	7.89273	10.3239	11.477	11.3377	11.7074	11.6518	11.7426	7.78874	9.93421	8.68145	9.00958	8.30582	8.07073	7.53652	7.38368	8.48728	7.77226	8.95298	8.40345	9.94335	10.3837	9.8709	12.1214	15.4356	11.3093	13.7022	17.2958	11.7381	13.4976
AT1G01050	61.937	58.5184	64.4235	83.5173	77.1373	86.2901	56.1653	58.9281	63.5617	55.4198	47.3932	48.8917	80.9518	73.8551	74.3971	98.2963	103.703	99.4115	77.0061	74.5755	79.0423	84.1555	88.5743	79.1177	124.094	105.924	121.592	54.8301	55.9269	54.122	51.9517	49.7257	52.2945	89.0976	92.6091	95.5433	105.317	110.461	106.376	89.4964	99.9078	101.647	100.887	99.4071	100.245	109.279	124.321	93.4631	51.0014
AT1G01060	413.588	419.674	437.883	339.882	344.25	350.119	19.8991	19.5053	18.8144	0.470735	0.36908	0.273854	0.134788	0.189603	0.163948	7.70606	9.3533	7.0841	61.9901	66.3797	68.1362	479.055	496.32	523.184	471.53	467.408	477.061	33.7177	33.898	36.6379	1.10943	1.17758	0.675139	0.321798	0.347974	0.337417	9.53794	18.6731	19.0469	85.3309	77.5271	97.6727	413.588	492.675	440.33	422.773	464.285	366.548	42.3724
AT1G01070	0.108326	0.193729	0.676666	2.19658	0.483196	1.51624	1.12684	1.45257	0.301773	0.087854	0.237923	0.390349	0.049329	0.023114	0.015594	0.231961	0.289804	0.311618	0.184494	0.414433	0.395043	8.38748	7.50125	7.32464	7.8807	8.56887	9.5495	4.38251	5.36517	4.73572	2.36525	3.26697	2.73807	1.42562	1.64799	1.83801	2.96812	4.59934	3.71326	3.76813	4.11807	4.43542	4.90177	6.47607	14.055	11.6682	8.75656	5.06118	10.8634
AT1G01073	0	0	0	0	0	0	0	0	0	0	0	0	0	0	0	0	0	0	0	0	0	0	0	0	0	0	0	0	0	0	0	0	0	0	0	0	0	0	0	0	0	0	0	0	0	0	0	0	0
AT1G01080	106.638	119.098	105.8	95.7339	102.211	93.7248	70.9579	86.7377	86.0396	82.7619	89.7484	80.6029	100.695	105.056	98.7647	99.54	89.0908	91.8906	119.646	119.278	117.816	68.2853	73.6997	78.6932	60.6503	59.9457	57.6991	66.3209	59.2818	57.2425	56.3249	52.7021	56.5261	83.3822	79.0912	60.4593	83.7589	71.6016	67.8976	59.163	72.1058	91.1852	43.9556	46.7385	70.1758	36.0555	37.6664	28.4368	19.8413
AT1G01090	133.061	120.844	117.914	122.136	130.057	123.165	109.292	124.21	112.348	112.278	125.823	115.273	123.947	114.937	130.383	134.323	127.86	126.189	125.73	130.717	126.384	100.582	105.515	105.298	106.749	112.467	109.913	96.2267	93.8285	92.4131	92.1644	86.3515	86.7676	100.615	94.4294	81.6414	118.622	93.4558	100.51	95.0097	94.6399	106.212	56.8057	73.1106	100.172	68.9396	74.9709	46.7125	60.4271
AT1G01100	376.391	395.21	338.737	346.653	322.885	264.257	281.371	301.624	407.573	424.503	398.526	323.032	448.139	508.206	420.86	424.678	492.558	483.828	535.7	472.073	479.146	184.171	145.233	187.935	152.736	164.307	146.208	238.942	221.26	209.939	152.25	134.169	167.942	325.942	281.824	306.696	419.44	347.415	329.27	328.477	348.82	296.302	276.286	335.317	340.301	210.622	227.222	245.229	176.261
AT1G01110	0.644993	0.800022	0.464082	0.366365	0.32067	0.612953	0.237378	0.267281	0.060135	0.314242	0.331715	0.526709	0.292511	0.209347	0.293668	0.277284	0.217507	0.23799	0.544779	0.324866	0.23451	0.755936	0.462102	0.275998	0.255882	0.319861	0.190914	0.056896	0.192519	0.156529	0.528721	0.283639	0.41871	0.238016	0.139336	0.071234	0.264155	0.242826	0.108613	0.371767	0.096534	0.208587	0.023297	0.297107	0.102347	0.078288	0.127407	0.090129	0.068086
AT1G01115	0	0	0	0	0	0	0	0	0	0	0	0	0	0	0	0	0	0	0	0	0	0	0	0	0	0	0	0	0	0	0	0	0	0	0	0	0	0	0	0	0	0	0	0	0	0	0	0	0
AT1G01120	121.842	124.431	120.3	95.5588	78.5339	96.6946	41.1521	30.3016	26.6375	52.9361	59.1064	54.0179	27.9437	28.5731	31.4938	37.4482	38.0571	38.2256	106.003	97.6571	93.0329	215.033	229.016	240.643	240.172	245.697	271.179	69.8446	58.461	69.438	73.6183	76.6539	70.1468	35.1614	37.5513	38.1906	43.4752	29.2593	25.4992	68.9611	69.5213	79.9354	27.0962	50.1811	48.5115	88.4355	121.06	47.802	21.5158
AT1G01130	5.39661	8.818	6.53146	4.83004	2.79564	1.32354	2.51559	1.32817	0.993163	2.46535	2.56021	3.15713	1.78026	2.0007	2.55439	3.52824	3.24426	3.5207	5.32643	3.14422	3.35784	12.5101	13.1297	15.8253	6.20371	5.27817	8.23411	2.08553	1.5142	1.05762	1.33632	1.42582	1.23925	2.49636	0.654052	1.07503	2.51644	3.11145	2.11285	2.8645	2.95559	1.93035	1.5518	2.01705	2.47219	2.66346	1.39383	0.381358	1.67734
AT1G01140	37.0924	38.4538	42.0674	50.6992	40.3166	56.3895	53.6822	50.2491	49.6769	35.0262	37.623	34.3271	40.554	39.4983	41.55	70.6224	66.6793	67.9773	47.0127	49.0297	45.2786	73.2505	64.0244	70.2931	260.495	164.631	247.088	77.2317	74.2639	69.2723	59.3368	56.1482	61.9527	68.1307	79.4092	71.8634	76.2852	90.3954	107.256	72.4794	63.1122	70.5521	115.576	116.777	87.3811	409.884	468.386	326.184	115.953
AT1G01150	0	0	0	0	0	0	0	0	0.024564	0	0.024654	0	0	0	0	0	0	0	0	0	0.051317	0	0.029061	0.018469	0	0	0	0	0	0	0	0.009991	0.048076	0	0	0	0	0	0	0	0	0	0	0	0	0	0	0	0
AT1G01160	19.9964	22.4834	24.2514	17.8985	18.8461	18.4294	14.6231	14.0587	13.8893	12.3187	13.364	13.0513	15.9228	17.8912	15.8861	16.3333	17.8066	17.035	22.5291	23.8608	23.4221	29.282	26.4627	28.7377	23.3548	24.267	23.512	17.5013	19.2311	21.2306	18.1315	17.9301	18.9596	20.7375	22.874	24.7929	23.5946	27.9348	25.0634	30.8049	30.5979	28.3032	45.4028	39.0772	39.0575	36.4669	42.2619	37.2535	42.5476
AT1G01170	187.789	213.683	198.939	154.139	161.338	160.007	147.886	130.202	184.088	117.801	120.331	142.519	116.958	136.254	107.939	121.978	121.195	110.41	194.026	179.397	189.634	232.787	206.938	228.806	200.989	176.294	206.236	166.09	135.472	170.448	148.165	144.608	165.363	130.072	143.246	133.533	115.994	133.112	110.994	130.358	172.872	224.84	273.406	180.224	291.024	256.274	268.453	191.526	165.913
AT1G01180	12.6697	14.9695	13.3887	10.3041	6.91361	9.00529	13.4236	8.31805	9.89554	6.90106	7.1401	7.97155	7.28484	7.79054	6.32192	8.81814	8.78614	8.5246	17.3268	16.2518	14.7335	40.5172	32.9087	39.9577	25.523	27.1893	29.2122	23.227	24.2512	21.955	17.9044	17.5404	18.3071	13.4613	17.1651	17.0467	15.8646	14.1367	13.5087	39.7232	33.4348	30.1499	56.0624	55.7405	39.1344	32.7393	35.682	35.1946	20.7802
AT1G01190	2.25129	2.73583	2.06413	2.04549	1.49863	1.3457	4.10833	3.13606	1.67563	4.03254	4.14257	3.28369	3.1961	2.4483	2.49801	1.19674	0.857257	1.01356	1.33101	1.17884	1.30364	1.33596	0.960601	0.853322	0.759282	0.787861	0.78802	1.3988	1.34998	1.5075	2.13987	1.79938	1.37539	1.73083	1.451	1.39535	1.78524	1.50372	1.41467	0.312163	0.190197	0.867519	0.406554	1.32239	1.15207	0.225013	0.861049	0.349617	0.398681
AT1G01200	0.882922	1.53134	0.994468	2.56744	1.48748	1.72773	1.58506	1.6794	1.9174	2.20923	1.27324	1.56098	1.17913	1.52778	1.72269	1.47428	1.79308	1.59721	1.08145	1.45135	1.06918	0.515227	0.768727	0.278845	0.143237	0.329412	0.686669	0.698567	0.15185	0.589651	0.694707	0.32663	0.181507	0.463916	0.501463	0.263622	0.513549	0.565678	0.492749	0.163947	0.248285	0.553939	0.047934	0.058336	0.240296	0	0	0	0
AT1G01210	22.4593	29.7672	27.7286	46.7094	39.4377	45.667	22.6325	28.5503	36.6777	27.6636	27.0112	25.5144	42.4239	60.5012	42.3994	41.0468	40.958	37.9933	39.0045	40.6297	40.1305	24.3981	18.2482	25.4372	37.1268	35.6464	38.321	23.4861	19.7702	19.2142	21.1366	18.1534	22.8876	38.2869	37.1912	40.5031	45.7734	39.175	41.9968	33.5423	32.9472	32.104	29.0836	26.0353	36.9073	39.4041	47.5558	43.1083	21.8734
AT1G01220	9.21226	8.73135	8.82211	8.3101	9.24409	8.24407	9.91029	11.3944	9.85928	10.9287	11.6557	11.0434	12.792	11.3725	12.766	14.0731	12.8172	12.2777	12.4995	12.2636	11.5132	8.3995	8.011	9.14328	8.55163	8.4933	7.54205	9.50323	9.68507	8.95455	10.3131	9.80915	10.3798	10.7184	11.7108	10.7478	12.8484	10.4849	10.55	10.5266	11.8828	12.5774	7.05714	7.90412	10.1321	7.12221	7.5572	5.60832	7.87177
AT1G01225	2.65261	2.8313	2.33845	2.8641	2.37657	2.03094	2.74045	2.57529	2.95558	3.0154	2.93812	3.38911	3.22469	3.17325	2.70975	3.08237	3.36239	2.74042	2.25179	3.30923	2.63451	1.38563	1.41997	1.09958	1.08454	1.12977	1.64	2.55836	1.58105	1.67405	1.9726	1.75988	1.94669	1.49751	1.28797	1.24731	2.51971	0.944002	0.932736	1.43392	0.93972	2.22183	0.158747	0.358715	1.08019	0.883374	0.342245	0.332159	0.610611
AT1G01230	15.8048	18.8645	17.2417	16.3335	14.6506	15.8974	28.7997	25.3936	26.5744	27.6266	27.1269	28.0637	20.7293	22.8098	20.3955	19.4293	21.6229	19.2079	20.2095	18.865	19.1005	26.2754	23.9828	23.5424	20.9975	21.9417	26.822	39.5492	42.9265	37.7299	49.8573	46.6996	46.0821	28.0248	33.9018	36.9972	25.3901	30.1311	30.8022	48.7244	44.3476	33.6599	46.7542	39.6568	37.3631	40.4626	37.407	50.552	59.581
AT1G01240	8.24853	6.08201	8.30666	2.04156	1.9365	1.863	12.4122	9.68296	7.37906	4.02755	4.75146	7.22182	0.869875	1.38487	0.918947	0.544857	0.513745	0.552888	3.36339	3.19968	3.22739	12.6598	14.5002	11.3073	6.30555	4.30246	6.77431	24.2579	28.5366	30.1918	32.3469	29.4344	33.2508	3.5577	3.7304	4.90187	0.719344	1.60118	0.847307	8.76017	7.9825	6.34669	31.672	22.2651	16.7204	17.1995	17.1285	21.4828	110.869
AT1G01250	2.24188	2.23066	2.12266	6.2932	8.59391	9.16996	7.23776	6.73809	8.56527	8.09004	4.66617	5.61907	6.6749	8.84089	8.45419	12.5012	10.8873	11.1176	2.7484	2.88903	2.56102	1.33507	2.34444	1.22904	9.48219	9.078	7.76513	10.1598	11.6104	10.5742	8.63993	9.15756	9.30525	15.8293	14.7688	11.6795	14.0126	13.7169	12.7959	1.26526	1.83395	2.49828	1.15071	0.86255	0.997716	6.46379	4.6246	2.79997	23.3
AT1G01260	3.44009	3.30282	2.57359	3.86528	5.05795	3.96835	5.24972	4.94638	5.16638	4.63341	4.97735	4.64244	4.24012	4.37566	4.6385	3.32698	3.48518	3.56144	2.4086	3.03751	2.75889	3.13293	3.78773	3.87622	4.05499	3.93267	4.38715	4.69949	5.23928	5.08795	5.95846	5.8952	5.76865	4.13945	4.62166	4.50361	4.01449	4.46017	4.69433	4.70537	3.62956	3.90751	7.38431	6.6398	5.28458	6.44373	8.87709	6.81848	8.25317
AT1G01270	0	0	0	0	0	0	0	0	0	0	0	0	0	0	0	0	0	0	0	0	0	0	0	0	0	0	0	0	0	0	0	0	0	0	0	0	0	0	0	0	0	0	0	0	0	0	0	0	0
AT1G01280	0	0	0	0	0	0	0	0	0	0	0	0	0	0	0	0	0	0	0	0	0	0	0	0	0	0	0	0	0	0	0	0	0	0	0	0	0	0	0	0	0	0	0	0	0	0	0	0	0
AT1G01290	9.54746	9.9031	9.69709	10.8587	10.0458	9.28843	10.7748	10.9534	10.7529	8.86618	9.7121	10.197	9.82868	11.2565	9.88627	9.7896	11.475	9.2299	11.773	11.0354	12.8319	15.2216	14.0751	12.3169	15.956	14.9054	15.1454	12.3804	13.6053	13.2011	11.5705	10.3739	13.1136	10.2904	10.1073	11.4407	10.515	12.3717	12.5735	16.7765	19.3341	17.416	23.4515	18.8787	18.8285	26.1078	31.2373	24.3743	22.2099
AT1G01300	5.7839	6.18361	5.68768	9.93806	10.1914	7.24834	23.9394	22.6844	23.8766	54.7788	54.4041	44.5056	41.218	38.4475	45.0889	33.1723	30.3835	26.4912	18.7903	16.9616	14.874	4.82064	4.01996	4.64443	6.88351	9.12209	7.15071	23.8588	23.0594	22.4716	49.4677	47.6813	38.6074	42.9177	55.2897	48.6015	41.1717	33.1389	39.9002	21.1967	23.5522	19.8631	4.7471	7.03434	5.84461	5.93473	7.2814	5.51601	6.31912
AT1G01305	0	0	0	0	0	0	0	0	0	0	0	0	0	0	0	0	0	0	0	0	0	0	0	0	0	0	0	0	0	0	0	0	0	0	0	0	0	0	0	0	0	0	0	0	0	0	0	0	0
AT1G01310	0	0.035036	0	0	0.033276	0	0	0	0.155657	0.031771	0	0	0.035609	0	0.022521	0	0	0.042876	0.048383	0	0	0.027297	0	0	0.072093	0.165804	0	0	0.091712	0	0.080689	0	0.091356	0	0	0.117944	0.064624	0	0.087532	0.082526	0	0	0	0.058725	0.030236	0	0	0.103963	0
AT1G01320	109.292	104.962	101.104	141.91	153.966	145.917	75.0556	95.7688	81.0147	98.1685	115.091	92.8042	126.048	113.967	130.156	151.107	143.926	130.414	152.79	156.81	148.504	77.5113	83.7489	86.7131	127.074	135.02	127.464	63.6654	67.2509	59.2154	69.2566	63.1032	68.4138	100.832	93.5991	93.4355	133.259	94.8373	104.441	75.4192	77.0986	89.2009	65.3661	85.5449	87.6037	104.414	118.276	89.4902	71.8509
AT1G01340	0.981037	1.13305	1.14157	1.79717	1.4458	2.48255	0.340428	0.621824	0.441841	0.657681	0.528875	0.737117	1.69214	1.7048	1.74502	2.1258	1.81378	1.80895	1.56512	1.56443	1.93267	1.48398	1.60391	1.64723	2.38085	3.19456	2.84742	1.27281	2.93179	1.93692	1.42921	2.43566	1.62408	4.17835	4.99051	6.77741	3.36965	5.521	7.36018	23.096	16.0566	6.98539	9.54482	19.5956	4.06351	6.45089	4.80026	15.0277	5.82842
AT1G01350	10.7236	11.9925	10.4689	8.09252	8.92817	8.88021	7.3882	7.81113	9.43004	7.88922	9.36236	7.83031	9.9322	10.7171	9.00428	9.23375	9.39103	9.42985	10.9417	12.4198	11.3258	13.7122	13.5668	13.2153	11.0874	9.85876	12.1171	9.31648	11.2059	10.5484	9.78849	9.82151	9.9003	9.64456	9.41678	11.8044	11.744	13.1735	11.9519	19.0695	16.6641	15.2243	17.3712	19.6276	16.3398	16.2964	18.4913	17.8131	16.9802
AT1G01355	0.341947	0.343175	0.132984	0.542398	0.543008	0.463173	0.199409	0.189807	0.101276	0.10368	0.152768	0.337675	0.270157	0.381908	0.14651	0.272771	0.262732	0.279227	0.274691	0.427973	0.535569	3.19636	2.76196	2.65874	3.35334	3.44395	4.0114	1.78627	2.62631	1.81174	2.18104	1.7219	1.08861	1.47652	0.469059	1.77426	1.37356	2.41503	1.89362	1.82726	2.76522	2.19864	9.85908	6.46551	6.14027	7.6229	9.41982	5.93785	9.7599
AT1G01360	10.0172	10.8769	10.0787	17.0367	14.9152	18.5117	8.18825	8.34309	6.64562	6.65789	6.27861	9.23867	7.38286	6.81178	5.74733	9.52254	9.60072	10.2549	9.22615	11.0491	9.58578	21.6403	21.4879	22.8124	29.3586	31.8925	33.9523	12.4909	12.4014	13.9457	14.2516	15.7457	15.0112	17.1118	18.3332	13.8766	13.8233	19.626	15.9978	21.7318	19.5951	20.0985	41.2019	42.589	29.6344	29.774	36.7509	32.6792	23.5225
AT1G01370	1.17274	1.12181	0.93461	0.496011	1.09843	0.920975	0.987671	0.8333	0.828952	2.7705	2.29743	1.80528	2.80802	3.27401	2.46539	1.74419	1.9339	1.8095	1.32801	0.862158	1.22107	0.42015	0.381498	0.349492	0.082844	0.572182	0.361824	0.856018	1.11704	0.771069	0.916238	0.773668	1.03768	2.54238	2.46396	4.59482	2.37899	2.76364	2.82987	3.08244	2.85251	1.25234	1.21302	2.83509	1.00789	0.729855	0.1525	1.64677	0.528174
AT1G01380	0.804671	0.69142	0.418239	0.512521	1.60799	1.25176	0.400855	0.509044	0.475083	0.835131	0.81934	0.15071	0.74976	1.02609	0.588628	0.365952	0.634782	0.842982	0.419657	0.16455	0.65088	0.356876	0.322194	0.203468	0.417515	0.905483	0.787993	0.398646	0.198744	0.352085	0.350087	0.712802	0.397707	0.419988	0.078532	0.450185	0.213042	0.517821	0.253441	0.455771	0.218033	0.230948	0.052754	0	0.263237	0.181741	0	0.091142	0.247012
AT1G01390	0.615966	0.862513	0.872156	0.831472	0.751423	0.840287	0.995344	0.839003	0.528358	0.521578	0.433595	0.487996	1.08112	0.566046	0.590754	0.713674	0.976318	0.61713	0.847802	1.6917	1.24932	3.4824	2.40406	2.65078	2.74951	2.95962	2.91411	2.15834	2.38105	2.45404	2.02452	1.83942	1.53628	1.79244	1.3726	1.30481	1.73802	1.79888	1.98503	1.24378	2.08188	2.18858	2.60521	4.46056	3.89247	3.73154	3.885	2.68805	2.49464
AT1G01400	0	0	0	0	0	0	0	0	0	0	0	0	0	0	0	0	0	0	0	0	0	0	0	0	0	0	0	0	0	0	0	0	0	0	0	0	0	0	0.023867	0	0	0	0.019718	0	0.049451	0	0	0	0
AT1G01410	0	0	0	0	0	0	0	0	0	0	0	0	0	0	0	0	0	0	0	0	0	0	0	0	0	0	0	0	0	0	0	0	0	0	0	0	0	0	0	0	0	0	0	0	0	0	0	0	0
AT1G01420	2.55629	2.90209	2.39297	8.9326	9.35369	11.0422	5.67122	6.02205	5.35046	4.80444	3.44531	3.10342	3.67519	4.1843	3.53087	4.48733	5.1575	4.2304	2.56105	2.77887	2.82362	5.08868	3.93292	4.88244	12.2452	13.0791	12.9289	7.55718	7.70533	8.32091	6.61988	6.24956	5.75116	5.92829	6.05175	5.37815	9.34875	7.56845	8.23173	4.09729	4.81701	5.095	8.61381	6.65403	5.81734	14.4688	16.4422	10.1675	6.24009
AT1G01430	52.7285	48.8384	48.1579	39.9786	29.6201	36.7436	38.4198	30.8858	32.0806	32.6445	34.7468	33.2167	22.5923	22.5133	23.2572	23.7284	24.4334	22.195	35.7842	36.7758	33.6451	61.6534	62.4367	64.4301	44.5939	45.3448	47.0041	50.4188	44.1996	44.2174	44.7487	41.3378	43.1488	23.0641	25.1851	20.2247	31.9064	22.7361	23.2193	36.1574	34.8722	37.7504	49.2794	50.8147	50.4883	35.1801	42.6976	26.3167	31.4719
AT1G01440	7.13222	6.799	7.01648	4.19575	4.07533	3.79074	4.27142	4.18025	4.29206	4.1993	4.6093	5.47709	6.36719	5.52406	5.46387	4.40648	5.00312	4.43877	5.66509	6.05068	6.03952	8.06381	8.64875	8.22873	5.05578	4.41193	4.70425	6.89259	8.91297	6.94769	8.4865	8.84096	8.21179	6.62432	7.59498	8.20234	5.12261	6.66514	7.4944	10.9576	8.86609	9.12132	12.1842	17.9913	10.7464	7.85158	8.552	9.76689	10.7239
AT1G01448	7.12479	5.79131	6.00963	2.80529	2.36073	1.67437	2.98095	2.69304	2.43317	3.25164	3.06594	3.01991	2.92858	3.10346	2.93883	3.06343	3.35512	2.78918	5.08096	5.13429	4.13925	7.60037	8.22085	7.34816	3.03731	2.78096	3.53336	2.43755	3.56146	3.45832	3.91303	3.65557	3.92795	3.25545	3.14188	2.78047	4.09523	3.06515	3.3327	5.59227	4.27794	5.89996	6.92558	11.0837	9.62095	3.63335	4.36114	2.72202	4.23368
AT1G01450	0	0	0	0	0	0	0	0	0	0	0	0	0	0.042245	0.057021	0	0	0	0	0	0	0	0	0	0	0	0	0	0	0	0	0	0	0	0	0	0	0	0	0	0	0	0	0	0	0	0	0	0
AT1G01453	0	0	0	0	0	0	0	0	0	0	0	0	0	0	0	0	0	0	0	0	0	0	0	0	0	0	0	0	0	0	0.022819	0.032191	0	0	0.03057	0.075003	0.027359	0.028349	0	0.034909	0.169498	0	0.08181	0.149259	0.07693	0.023423	0.05608	0.281816	0.430848
AT1G01460	0	0	0	0	0	0	0	0	0	0	0	0	0	0	0	0	0	0	0	0	0	0	0	0	0	0	0	0	0	0	0	0	0	0	0	0	0	0	0	0	0	0	0	0	0	0	0	0	0
AT1G01470	20.5218	18.5755	19.8043	24.184	30.7211	30.7829	40.1687	37.6969	26.6715	108.619	67.0762	87.0108	79.1918	68.1193	65.6617	47.9946	61.5124	45.911	41.1037	49.4958	53.4456	58.9973	46.8703	47.0962	108.25	79.2545	102.262	49.4039	66.7431	67.8137	371.862	326.86	303.376	230.308	201.635	269.821	111.756	176.372	154.585	185.156	199.109	137.494	116.624	145.036	111.502	223.023	188.218	164.277	380.343
AT1G01471	0	0	0	0	0	0	0	0	0	0	0	0	0	0	0	0	0	0	0	0	0	0	0	0	0	0	0	0	0	0	0	0	0	0	0	0	0	0	0	0	0	0	0	0	0	0	0	0	0
AT1G01480	0	0.034792	0	0	0	0	0	0	0.015502	0.03156	0	0	0.005914	0	0	0	0.016021	0	0	0.018611	0.016124	0	0	0	0	0	0	0	0.095246	0	0.035893	0	0.243414	0.027329	0	0.02938	0.014269	0.016584	0.142722	1.46005	0.243847	0.052978	0.556394	0.428793	0.015076	0.564722	0.248616	0.726565	12.1701
AT1G01490	67.6041	80.5038	96.2563	69.8799	54.0616	75.543	48.9231	41.404	34.4959	20.6729	20.5148	23.715	23.4124	26.5347	21.3307	33.8894	42.9595	37.5833	44.0875	43.3216	46.0517	218.944	170.625	192.459	122.342	118.382	125.96	91.9821	97.4209	115.969	61.0107	65.6058	62.8805	52.4848	50.4789	60.188	61.0381	90.3552	76.6551	99.4149	83.0108	86.5618	323.058	206.509	232.713	272.566	278.909	236.976	259.839
AT1G01500	1.3157	1.72259	1.63919	5.48424	4.76936	4.74903	20.8329	19.4787	18.0866	23.2437	21.6412	22.6043	15.4021	15.9757	15.5239	9.75276	10.554	10.1817	4.2751	4.23137	4.18292	2.77374	2.598	3.74726	7.83462	7.93548	8.35572	24.8131	27.2542	23.864	32.1828	34.0991	33.0767	20.2882	22.9709	24.5848	13.0892	13.0447	14.9714	8.88868	8.69553	6.38911	8.68763	6.11658	6.44449	13.1802	18.4359	15.0853	35.9196
AT1G01510	16.1413	14.5266	14.5358	12.6982	13.9636	12.2898	13.0487	13.2762	12.2283	13.8563	14.5445	13.8809	11.7814	12.9849	13.1265	12.8609	12.8673	13.1459	11.8588	11.6282	11.0208	14.4666	16.5135	15.3306	12.1839	12.3668	11.6812	12.5127	12.336	11.1144	12.4128	12.8066	11.4974	11.4469	10.7502	10.4368	14.0413	12.2461	12.8335	12.5459	11.6223	11.6511	16.7637	16.6112	16.5051	11.7082	12.1063	10.4811	12.4531
AT1G01520	9.58258	9.20434	8.58243	87.8069	92.4526	88.0846	2.52675	2.95072	3.07761	0.112275	0.110421	0.135899	0.181562	0.31507	0.265041	2.11319	2.99872	2.34681	0.682761	0.441256	0.500331	8.57697	8.37364	8.36388	129.909	117.391	119.817	2.19333	2.58766	2.81429	0.253005	0.341935	0.394088	0.355766	0.50917	0.277562	2.5896	4.10851	4.70065	1.4117	1.70619	2.46726	6.67315	8.19606	10.1015	126.153	127.467	72.3999	5.05645
AT1G01530	0.074864	0	0	0	0.095143	0	0	0	0	0	0	0	0.084641	0.095613	0	0	0.13818	0.122417	0	0	0	0	0	0	0.034225	0	0	0.13065	0.304561	0.025641	0.038295	0.143984	0.17366	0.196157	0.411473	0.841136	0.138792	0.52838	0.914197	0.118431	0.214012	0.340502	0.723155	0.755517	0.258594	0.276674	0.04741	0.505428	0.161443
AT1G01540	78.9701	77.9502	88.0608	54.634	50.7465	54.2087	36.4346	37.8163	33.9842	37.8541	41.0461	42.2914	45.4228	48.0724	45.4403	54.6005	52.3748	54.4163	61.4696	65.5168	63.579	112.427	123.447	120.629	65.9636	60.3269	65.8176	35.6363	32.7351	34.6004	38.1584	33.8921	35.3912	38.9038	36.6213	37.9097	57.1931	52.8992	59.1758	69.8591	64.2528	71.8558	80.1795	81.55	86.0168	57.5851	59.4743	40.6862	31.83
AT1G01550	47.2273	47.639	43.7051	52.3647	50.2914	53.4793	53.7305	47.9562	50.9392	44.4639	40.9561	44.2053	40.6948	41.9123	40.661	52.0667	56.6146	54.4585	40.1739	42.9487	44.3716	63.2918	62.1994	65.376	83.8622	76.8494	83.5212	79.0887	89.5247	78.1321	84.8844	89.5273	82.0288	71.7369	81.3529	90.0458	66.2451	77.4723	82.4253	132.673	110.049	81.2205	117.209	168.653	90.0167	110.295	138.164	156.67	174.267
AT1G01560	0.035843	0.096153	0.185356	0	0.068522	0.032166	0.126635	0.440591	0.134441	0.283431	0.407947	0.893208	2.68969	2.52277	2.26777	0.575659	1.17067	0.954293	0.266398	0.190816	0.081988	0.056295	0.632724	0.273593	1.35381	0.142341	0.185761	2.28377	11.4439	3.88794	3.21175	5.35088	3.59229	4.67386	6.15229	11.8335	1.54262	10.8235	20.2523	72.1164	48.7909	9.89601	25.6171	80.3905	15.9579	18.7997	8.58876	42.3086	12.7769
AT1G01570	0.776035	0.607299	0.568436	0.53271	1.03052	0.667127	0.857417	1.37373	0.772558	0.904941	0.775082	0.904245	1.19349	1.18006	0.852349	1.02429	1.33795	1.20985	0.706547	0.580029	0.885502	0.237134	0.274089	0.261536	0.537602	0.59091	0.367814	0.531902	0.77939	0.34622	0.401241	0.353852	0.453755	0.323556	0.49223	0.384305	0.359723	0.248303	0.507695	0.40747	0.527107	0.362882	0.254418	0.327361	0.469423	0.616449	0.450614	0.476357	1.06765
AT1G01580	0.653404	0.79309	0.832497	2.17758	2.46741	2.64518	1.17437	1.50403	0.814522	0.664961	0.6877	0.589889	0.519358	0.321216	0.449727	0.864693	1.01843	0.612165	0.592978	0.46289	0.667379	0.761411	0.924617	0.847337	2.6466	3.36219	3.58482	1.07639	1.26793	0.82476	0.882553	1.02275	1.06019	0.321097	0.521525	0.264103	0.663884	0.881315	0.584282	0.675773	0.447283	0.696277	0.888486	1.1995	2.05408	2.4295	2.40423	1.1343	1.93084
AT1G01590	0.010348	0.02778	0.117646	0.026224	0.105627	0.037079	0.012224	0.104287	0.012385	0	0.024837	0.00921	0.137035	0.079562	0.071681	0.237921	0.281481	0.196037	0.183329	0.07431	0.128634	1.45555	0.614811	1.0629	0.546347	0.724467	0.668509	0.219455	0.53706	0.243613	0.429296	0.323138	0.460892	1.06962	1.57835	1.13853	2.49437	2.58071	2.33929	1.51411	1.45124	2.00054	3.63674	5.51076	4.3852	1.12983	1.49461	0.725655	0.706502
AT1G01600	0.312811	0.270907	0.187724	0.920612	1.05581	0.940052	0.190749	0.259907	0.169091	0.196602	0.254324	0.260484	0.308759	0.413798	0.48934	0.593985	0.386793	0.473792	0.244667	0.173919	0.188144	0.328391	0.199856	0.172768	0.504793	0.513822	0.779796	0.130795	0.071426	0.104816	0.062802	0.132955	0.047314	0.180947	0.12594	0.125915	0.124738	0.271008	0.147556	0.142878	0.07755	0.154846	0.1778	0.113616	0.12924	0.106971	0.178988	0.088456	0.098425
AT1G01610	49.4921	47.839	42.2042	52.2988	58.7233	54.0603	25.8345	24.2523	26.4501	23.2093	28.2679	24.3932	22.2739	23.81	29.5087	28.146	25.2852	23.3804	41.8549	38.477	34.2859	46.8491	52.6618	50.8833	58.6083	68.6612	65.7951	25.9753	24.4747	25.7025	22.8517	26.3951	23.8483	20.7327	23.6435	19.5985	26.6509	17.5421	19.6176	25.8692	20.0662	28.083	17.5805	27.6711	19.9324	24.4255	32.6051	14.711	15.3119
AT1G01620	198.789	196.405	185.001	161.281	143.332	135.217	54.7069	41.3916	40.0957	37.2437	50.9484	55.9187	42.8286	40.5149	40.7359	46.0796	38.2263	41.8384	93.1434	91.071	85.1366	153.994	209.185	178.043	96.9013	144.479	133.766	54.5576	24.6458	30.2925	39.2019	40.1814	55.0428	18.5083	20.6319	8.60114	23.2964	15.4358	11.6236	41.811	21.5844	47.1528	9.06134	26.244	19.014	12.8439	16.7205	7.03394	6.60274
AT1G01630	52.7612	61.3647	50.429	56.7245	49.5838	49.5332	52.3562	48.1705	60.989	63.2668	63.6603	53.6059	53.978	64.3197	60.0018	66.3508	58.2399	67.3318	64.4235	58.8124	51.4396	64.9859	63.2042	71.5113	51.6016	55.4861	59.4462	61.7865	50.5823	52.7268	50.0411	49.3076	50.8773	52.377	58.8631	54.9984	70.1509	61.9073	63.9109	69.513	66.4059	64.2169	65.0864	53.1743	57.4561	48.8631	46.7624	51.2885	42.0591
AT1G01640	0.681335	0.950957	0.440841	0.611763	0.608864	0.459695	0.299615	0.379598	0.498121	1.51765	0.882199	1.55428	1.44247	1.05263	0.855369	1.11704	0.979687	0.837561	1.67948	1.95212	2.05551	1.24409	1.15989	1.01504	0.808102	0.494894	0.964259	0.464325	0.994708	0.526899	3.6176	3.36033	3.46917	3.57791	2.07367	3.71131	1.85966	4.22096	3.57644	4.79673	3.68874	3.42789	6.1266	6.88496	4.13331	3.42157	2.91277	3.65684	2.93065
AT1G01650	8.62311	7.44947	7.86086	10.7843	11.9019	11.545	11.7123	11.3714	9.94954	13.5273	12.9235	14.824	16.6492	17.7954	17.8233	18.2636	18.9002	17.0411	11.142	10.3184	10.9149	9.24912	9.01496	8.42883	15.3926	13.9262	14.9547	13.5371	16.5578	13.2349	24.4411	22.5305	23.4108	21.33	24.6042	28.8507	18.5296	21.2832	21.4287	27.0051	21.7151	14.1185	24.562	28.9398	15.8321	30.2447	32.245	34.0045	39.988
AT1G01660	1.08314	1.08127	1.27	1.08802	0.842339	1.042	1.6833	1.27107	1.45312	1.55964	1.63173	1.44426	2.31384	2.75809	1.93118	1.60229	1.2896	1.54373	1.51287	1.19472	1.31449	1.28828	1.08308	0.736972	1.17296	0.861183	0.869131	1.5853	2.24012	2.13775	1.83311	2.11067	1.90219	1.92137	1.81154	2.40977	1.64915	2.41665	2.01763	2.14183	2.63694	2.01065	2.9739	2.73527	1.93536	2.29541	1.64005	2.4307	2.31783
AT1G01670	2.8589	3.05898	2.95619	2.42911	3.15954	2.28285	4.10835	4.15619	3.49353	3.82002	2.73275	4.06281	4.90114	6.13586	4.81212	3.74712	4.53064	3.79071	3.0416	3.72268	2.90042	4.86394	4.17828	3.91979	4.19648	2.88815	3.21578	4.5424	5.71087	5.30701	6.8506	7.37626	6.2212	6.85315	7.36238	7.03167	4.33011	6.83111	6.92962	11.3752	9.41085	6.03428	8.9317	9.96241	6.60065	7.94505	8.16419	9.60514	8.21016
AT1G01680	0	0.035608	0	0	0	0	0.031181	0	0.063273	0.129158	0	0	0.12062	0.03398	0.114433	0.048651	0.425851	0.065358	0.098328	0.11422	0.033155	0.249661	0.56174	0.071308	2.93028	0.294874	0.267589	0.963096	13.699	2.48579	0.163982	1.86319	0.216614	1.4238	1.24581	10.697	0.361245	8.376	17.1071	196.874	137.664	19.2113	75.6875	185.812	15.7314	25.0075	7.33725	154.642	7.14854
AT1G01690	1.49461	1.80867	1.24167	1.20066	1.37858	1.12451	1.48006	2.03063	1.99453	1.98172	2.11256	2.0521	2.58707	2.30773	2.05482	1.6555	2.04492	2.03178	1.76439	1.78171	1.54384	1.02157	1.1319	1.2008	1.28368	1.25195	1.08063	2.49642	3.48873	2.73179	2.95736	3.16578	2.60903	2.88343	2.25522	3.40211	2.17746	3.56836	3.6718	5.50425	5.76328	2.46741	3.22686	5.13615	2.68442	3.22389	2.02884	4.85809	3.75403
AT1G01695	0.018206	0.122097	0.169474	0.115367	0.069607	0.032679	0.257262	0.12206	0.065206	0.088591	0.130863	0.129189	0.01658	0.116537	0.031449	0.200487	0.112397	0.074815	0.016912	0.026119	0.022674	0.057183	0.128546	0.098083	0.0504	0.115673	0.091972	0.213715	0.213827	0.100531	0.018807	0.061916	0.042547	0.038335	0.075534	0.205929	0.022504	0.139842	0.061194	0.344282	0.34895	0.185577	0.252639	0.225211	0.105634	0.192771	0.138388	0.202922	0.118213
AT1G01700	0.54028	0.575599	0.230049	0.563862	0.567237	0.370592	0.337133	0.355344	0.322744	0.232038	0.361883	0.197527	0.448993	0.345933	0.329639	0.379387	0.569227	0.326712	0.325105	0.205243	0.435142	0.149847	0.179609	0.085696	0.132117	0.15152	0.261123	0.037347	0.205556	0.120763	0.065738	0.170058	0.03717	0.100433	0.175945	0.071955	0.23571	0.081348	0.213887	0.150177	0.121912	0.081071	0.058843	0.071504	0	0.084155	0.100659	0.088582	0.068815
AT1G01710	12.1485	12.3281	11.9864	11.1217	11.2905	10.979	11.4874	11.9586	11.3781	11.1418	10.3205	12.0037	10.2552	10.2555	10.4655	10.385	11.1653	10.0469	9.92647	10.5422	11.2816	11.6641	12.4825	12.2607	13.9402	12.9148	12.9402	13.4102	16.3898	14.7864	17.1043	14.848	15.1895	14.0837	14.2954	14.9432	13.7068	14.57	13.5586	13.832	11.5846	12.8249	18.9829	16.585	15.068	18.385	22.4496	18.5827	29.6302
AT1G01720	14.6824	13.812	13.141	30.9975	46.2881	38.0933	13.3967	12.6517	12.5934	7.43328	6.52361	8.30569	12.5457	14.4026	14.3973	11.5614	17.9075	16.2037	6.149	6.80671	6.66917	12.7011	16.9276	13.7333	43.3862	38.4237	36.317	12.1524	11.1458	11.7851	10.7314	16.4861	10.2694	18.1074	19.5113	17.0152	18.1043	18.4734	15.9688	15.1096	11.8497	8.757	29.7612	21.9069	20.2721	76.1728	84.443	61.3372	54.2812
AT1G01725	12.7483	11.5068	17.7149	11.3006	9.52119	12.9677	12.2536	11.9439	10.0569	10.7177	8.10373	13.0475	12.0085	11.7553	12.2161	11.3077	13.0545	12.2407	15.3965	14.5901	13.0441	29.7988	20.6882	24.0875	19.6487	19.2314	21.946	19.1961	19.2846	23.4728	23.0516	23.5893	21.3403	22.3295	23.2328	28.8734	17.8307	26.6177	24.0287	33.1207	30.6867	30.3852	58.8306	38.1461	39.6433	50.1445	55.0566	53.5193	62.611
AT1G01730	9.67987	9.58286	8.20735	9.17546	7.63824	7.85588	9.19422	7.61674	8.51015	10.0853	10.3328	10.195	10.7884	10.4296	11.6453	9.54015	11.1508	10.2154	9.26485	11.233	8.71408	14.5639	13.0701	11.8602	13.2909	10.2414	10.875	9.96489	12.6117	12.2007	16.4978	18.2467	14.8406	18.7928	16.7434	24.4697	12.603	19.8081	20.2032	32.433	29.5256	21.2438	37.2422	35.5383	25.1219	31.2163	31.2174	40.8805	39.3068
AT1G01740	1.49871	1.80382	1.54582	2.16223	2.07564	2.03929	2.59719	2.48467	2.55212	1.99409	2.50791	1.46299	2.12044	2.19407	2.22592	2.40989	2.53352	2.10303	2.25725	2.27836	2.16465	1.82702	1.90602	1.81816	2.11682	2.54471	2.34104	3.20914	3.44063	3.0732	3.0253	2.3588	2.49083	2.56603	2.88484	2.93573	3.42362	3.68213	3.52268	3.48464	3.26195	4.22284	2.86943	2.99187	3.27763	2.68417	4.64885	2.4585	4.40186
AT1G01750	0	0	0	0	0	0	0	0	0	0	0	0.063809	0.016401	0	0	0	0	0	0	0	0	0	0	0	0	0	0	0	0	0	0.074216	0	0	0	0	0	0	0	0	0	0	0	0.033359	0	0	0	0	0	0
AT1G01760	2.18256	1.79034	1.79096	1.73735	1.28733	1.23025	1.76305	2.0156	1.59362	1.75547	2.0745	1.66404	1.94669	2.33232	2.33699	2.59889	1.58132	2.03106	2.5973	2.0185	2.40354	1.28423	1.98683	1.50634	1.13192	1.34664	0.934045	1.86344	1.88562	1.94235	1.24852	1.48112	1.18037	1.25339	1.24733	1.1222	2.31879	1.77799	1.77857	2.1602	1.76326	2.29842	1.4852	1.84591	1.75835	1.08865	1.23397	0.545702	2.06916
AT1G01770	12.4244	11.8638	11.657	7.56945	8.87294	7.97989	9.65333	10.145	8.79536	10.1049	11.2799	10.9837	9.47511	9.18049	8.69117	8.31538	8.97176	7.66591	12.2566	12.655	12.2784	11.3073	11.0372	11.1749	9.3789	8.31263	8.63733	9.94323	9.32947	9.46188	12.6093	12.039	13.3988	11.0538	11.9762	9.97012	10.144	9.32979	8.65831	10.3904	11.9555	13.5293	14.7152	12.8107	13.2217	10.1962	12.5241	9.07845	17.3642
AT1G01780	10.4366	10.0771	10.0373	7.85642	7.3616	9.86076	11.3744	9.91656	7.67258	8.50254	9.1499	8.43775	9.28646	7.96059	8.64002	12.7828	12.7333	12.5773	12.5328	14.1883	14.6464	10.81	12.2027	11.7002	11.0033	9.04208	10.6074	7.59841	9.30224	10.0398	11.9476	10.7418	11.6415	9.45521	10.3396	10.6206	11.8823	11.4906	10.3532	12.6094	14.2154	14.9034	16.6191	13.5629	15.7313	10.3916	14.6722	10.1854	18.9544
AT1G01790	78.4171	68.5535	72.5327	66.7253	73.1318	72.8536	50.4563	61.9213	51.7202	50.1394	49.3299	48.702	59.0073	57.8694	61.6194	80.2565	74.8682	73.1541	76.4122	84.0059	82.9345	63.4497	72.2806	73.8048	68.0276	70.8924	70.4981	56.2206	58.1687	51.1791	54.4589	53.0992	50.489	57.1021	63.8182	50.588	66.9749	60.3708	59.7206	53.7809	53.4677	71.9801	33.5123	57.961	42.8442	32.6256	37.4009	28.1322	22.5023
AT1G01800	58.7507	66.1631	68.8789	62.0629	63.2674	73.3243	62.2314	59.8943	62.795	54.9471	51.2463	56.0722	84.0538	80.983	81.054	107.157	101.451	100.787	105.325	105.906	102.145	99.499	102.485	99.6193	101.149	96.0584	101.48	84.2557	93.1135	88.7287	72.0127	77.4938	75.5684	106.154	123.565	118.942	118.031	148.823	139.527	135.291	145.243	148.571	145.654	120.268	129.82	129.784	126.294	125.752	100.581
AT1G01810	0.190849	0.382913	0.198074	0.727264	0.363662	0.258932	0.666781	0.687847	0.733881	1.44582	0.79491	1.37962	1.2046	1.09562	1.55137	0.608371	1.23089	0.934197	0.655611	0.614184	0.53882	0.593824	0.267839	0.253951	0.434435	0.376516	0.417273	0.884646	0.441543	0.455857	0.680306	0.411003	0.275751	1.54669	1.11102	2.1922	3.41988	1.47157	1.21308	1.58738	0.544002	1.00887	1.0954	1.22879	0.930722	1.35889	1.0879	1.85486	0.872849
AT1G01820	23.1063	22.5259	22.9714	19.635	15.8348	16.8357	21.5925	21.7301	19.7125	37.0547	37.5825	40.7184	39.8935	46.1704	39.6543	40.3493	37.8711	36.3351	38.72	40.5768	37.3267	29.9065	28.3503	28.1343	26.0291	22.6817	24.4849	25.6535	30.211	27.3197	66.432	62.4501	60.4486	53.1533	57.4793	69.8926	43.045	51.86	53.7393	73.4706	55.2371	53.731	64.4786	47.5771	44.7425	45.7825	62.3791	54.7102	91.8358
AT1G01830	10.3017	11.2044	9.36733	15.0142	13.6871	16.4582	9.29503	8.93151	8.79202	6.96185	6.1702	6.64677	7.4214	7.70315	7.71435	9.7106	9.4316	10.6777	9.30821	8.92862	8.39132	13.6694	15.5876	14.9662	24.7259	22.3504	24.2375	13.3088	14.1843	14.7674	13.0138	14.3364	11.241	11.1038	11.8801	14.2689	12.2236	13.5626	11.8422	14.3372	16.0758	12.9102	25.4275	18.7613	17.4344	48.2511	52.8249	46.195	26.2669
AT1G01840	3.58031	3.88959	3.28131	1.54806	1.51072	1.72386	3.05168	3.08514	3.2941	2.40448	2.83708	2.23951	2.84002	3.71106	3.06373	3.01607	2.11332	2.72826	3.77439	3.59088	3.79454	3.95399	3.57657	4.53384	2.63062	3.55294	1.98931	2.92392	2.61457	2.98911	1.25195	1.08153	1.34191	2.00819	1.58948	2.19088	3.22237	3.00505	3.23063	1.82569	2.89688	3.3085	2.03651	1.62927	3.65404	2.89406	1.46307	1.39	1.46025
AT1G01860	18.4793	20.1945	17.5345	13.9123	13.4366	14.0093	15.0039	15.9107	14.6695	17.9135	19.02	17.3626	16.4129	18.9631	17.2063	16.8415	14.9764	14.4244	22.0053	21.9261	21.2845	15.8026	15.4307	16.0737	13.9458	12.8722	13.2297	16.0012	14.3113	14.0642	15.5582	15.0243	14.8678	14.8621	14.2696	13.2286	16.391	15.078	13.4759	11.833	13.429	18.4783	12.0444	12.2288	16.0803	11.9384	13.1347	7.83867	11.1459
AT1G01880	0.265096	0.519789	0.468899	0.46189	0.45172	0.494831	0.41744	0.346263	0.476619	0.404155	0.516904	0.373522	0.564869	0.510386	0.478112	0.41713	0.642108	0.409337	0.350067	0.444157	0.453192	0.52253	0.374954	0.716356	0.594228	0.632622	0.64346	0.507502	0.638179	0.535229	0.481802	0.501034	0.544532	0.710567	0.812949	0.564619	0.887525	0.635765	0.869323	0.382384	0.487974	0.564759	0.430318	1.03272	0.732789	0.491728	0.62976	0.440072	0.478763
AT1G01900	2.8774	1.97262	2.2053	2.98104	3.57188	2.19293	2.38824	2.32211	1.78038	2.29014	2.21548	2.4304	2.82128	1.69267	2.18974	1.59334	2.2932	1.60719	1.49306	1.45744	1.95623	0.376612	0.804485	0.441611	0.543203	0.821351	0.775994	0.505304	0.619527	0.448424	0.462998	0.345965	0.389788	0.627528	0.52176	0.327561	0.605447	0.514438	0.433148	0.33014	0.201726	0.402872	0.105483	0.059097	0.091701	0.064913	0.022162	0.097592	0.36028
AT1G01910	19.9702	21.324	18.9345	17.6589	19.4736	15.8363	23.2317	25.0375	25.7904	30.616	33.8631	30.2467	28.4802	33.2873	31.9765	27.4884	27.0627	27.4963	28.4077	28.0025	28.504	17.8257	20.4124	19.0636	19.0784	18.9269	18.312	24.4266	23.6064	22.5929	31.5064	30.4274	28.4606	25.469	24.0161	26.1948	26.3567	25.0752	28.1834	35.0767	31.7429	31.1969	31.2141	30.8492	27.0584	26.3032	29.2051	31.3608	38.845
AT1G01920	6.84489	8.41919	8.0761	5.49479	4.02146	5.03126	3.94866	4.05008	4.08678	4.91576	6.13361	4.27112	7.09281	7.2698	7.5772	7.60902	7.1913	7.60203	7.59083	7.03078	8.25977	5.63998	6.48698	6.43217	4.57756	4.99698	4.89995	5.06218	5.23707	4.80278	4.29583	4.42595	4.01505	6.85043	7.20181	7.44815	9.22923	7.63854	7.0615	10.6215	11.1253	9.06036	6.63146	8.39083	10.2284	4.95026	4.19248	4.06413	4.59462
AT1G01930	7.59756	8.02201	7.86441	5.81273	6.56995	5.39435	6.34218	6.18516	6.91399	6.22974	5.79541	6.4364	6.52432	6.30168	6.71089	6.78331	6.24373	7.20122	8.17335	8.82059	7.93793	8.93398	8.73411	8.75061	6.55528	5.87693	6.21425	8.41617	7.21616	7.47291	5.69352	6.50784	6.65444	7.04713	6.40517	7.26522	7.56523	7.59604	8.443	8.90134	9.42527	8.53601	12.6973	11.1602	10.9604	8.33352	10.7716	8.95347	9.92945
AT1G01940	5.83084	7.75365	7.20392	6.85641	6.72246	5.01515	6.76551	6.17934	6.32125	10.262	9.71601	10.3553	11.975	13.4124	13.7169	13.2146	9.74276	12.1517	12.3611	10.9395	11.5992	8.99514	7.27423	8.55776	5.75207	4.57975	5.17792	8.0826	8.70218	9.70322	12.9113	12.2281	13.1616	15.9817	15.5935	20.4709	15.0815	19.0313	19.58	20.4682	15.4489	18.7638	15.4489	12.0787	12.2659	10.1921	12.2761	12.6656	16.1508
AT1G01950	6.24876	6.50608	6.39826	7.67896	7.98619	7.62638	5.93189	5.5729	5.16291	3.6428	3.35431	3.86614	3.76623	3.39962	3.97377	5.07057	4.82522	4.17492	5.23659	5.9083	5.7907	9.33862	10.2341	9.83248	11.7126	9.95016	10.6897	5.97562	6.20907	5.52572	4.44031	4.81275	4.57737	4.18541	4.36658	4.68547	4.9086	6.29357	5.46623	10.834	9.1415	9.0024	8.99507	10.7095	9.3406	10.4346	12.1353	10.8009	6.24076
AT1G01960	12.7752	11.7086	12.0778	9.04062	9.7147	8.75719	10.5976	12.479	10.779	13.0192	12.8536	13.721	11.6366	9.96367	12.2394	11.9726	11.6707	11.0039	11.5802	12.53	12.3594	10.9899	11.8669	11.6152	9.17745	9.14623	8.57776	12.447	15.3744	11.4175	15.33	15.7462	15.1191	11.8766	12.7112	12.7361	12.2684	11.2956	11.9375	14.6165	14.4276	13.24	12.3694	17.7656	14.6553	9.61868	10.4069	9.7073	12.9539
AT1G01970	33.9338	35.3134	30.0085	35.9975	39.2775	38.2134	30.4292	35.7639	36.3941	30.6762	31.509	30.6423	36.6099	39.8029	38.0918	43.1553	42.2888	37.4282	42.6997	44.0384	43.739	18.6119	19.5327	20.126	28.0492	25.4683	26.6655	24.1153	20.9798	21.9633	21.7806	17.4773	18.3635	31.7638	30.0317	26.0757	29.9983	28.7105	29.1942	21.2796	26.2855	30.0942	15.3862	16.3854	20.1729	17.0736	20.3811	14.9718	11.4218
AT1G01980	0	0	0	0	0	0	0	0	0	0	0	0	0	0	0	0	0	0	0	0	0	0	0	0	0	0	0	0	0	0	0	0	0	0	0	0	0	0	0	0	0	0	0	0	0	0	0	0	0
AT1G01990	10.2348	10.2379	12.2627	9.3888	8.8326	8.41235	9.32129	9.81577	8.39397	11.5938	12.0813	10.7141	11.6595	12.7818	11.1479	10.6726	12.0205	10.3041	13.4401	13.968	13.4736	28.8175	22.9487	26.4109	18.0867	16.5101	16.1682	12.2668	14.7879	14.428	17.2657	16.1788	15.8019	15.6976	13.9716	15.9273	16.2982	18.9987	16.6492	23.6192	24.9773	23.6157	35.194	33.8523	34.8765	25.4445	24.3108	19.7898	28.5924
AT1G02000	7.45891	6.46518	6.85258	9.41186	8.73142	8.59061	5.19597	5.9262	4.51304	4.71612	4.76771	5.53623	5.01032	5.15648	5.13706	6.61285	6.66932	6.95791	6.37349	6.80853	6.53925	10.5814	10.5818	10.6089	10.9401	12.0625	10.9368	6.15859	6.74248	6.9178	7.74031	7.55804	7.30611	5.8742	6.34388	6.04453	9.67119	8.41578	8.86041	9.84004	10.5531	9.48591	10.4438	11.6796	12.7284	11.4765	11.968	8.25711	10.3829
AT1G02010	4.77526	4.18007	4.40156	8.08044	8.85158	8.72473	4.18718	4.37968	3.75974	3.46184	3.22347	3.31843	3.74838	4.68567	3.99306	4.01554	4.91092	4.0576	4.39904	4.47284	4.31456	5.32357	5.71086	5.3782	11.164	10.5105	9.78973	4.34148	4.76003	5.06598	4.09435	4.49754	4.70826	4.84489	4.11341	4.02006	5.49226	5.75947	5.14856	4.75952	5.09359	5.84612	5.34718	4.97397	5.5633	9.48661	11.7239	6.68507	5.04392
AT1G02020	5.06914	4.5705	4.50272	5.04532	4.76196	5.03074	3.40955	4.17827	3.96064	3.47855	4.01738	2.96173	3.21077	2.9212	2.99042	3.93575	3.75828	3.34374	3.87556	3.41225	3.58609	3.35263	3.21141	3.10336	3.66925	4.23972	3.18068	2.87923	2.82595	2.9377	2.80405	2.83087	2.65939	2.73793	2.4678	3.01173	2.86448	2.89037	3.08067	3.0108	3.67778	2.97205	3.78229	4.38605	3.97621	4.39916	4.44775	3.53826	4.45001
AT1G02030	0.034263	0.030658	0.047222	0.11578	0.029141	0.040935	0	0.038357	0.027329	0	0.013703	0	0.026067	0.087802	0.069202	0.052504	0.141189	0.065832	0.05322	0.032802	0.056804	0	0.016153	0.020572	0.095163	0.054506	0.028923	0.094148	0.053856	0.007905	0.011839	0.044555	0.013381	0.024087	0.047493	0.01295	0.056473	0.175307	0.141225	0.071893	0	0.070063	0.063525	0.064285	0.106326	0.036315	0.01447	0.054601	0.012375
AT1G02040	0	0	0	0	0	0	0	0	0	0	0	0	0.023803	0	0	0	0	0	0	0	0	0	0	0	0	0	0	0	0	0	0	0	0	0	0	0	0	0.067179	0.029255	0	0	0	0	0	0	0	0	0	0
AT1G02050	4.34707	5.05649	4.83188	3.0175	2.22985	1.9425	2.57023	2.03575	1.91665	3.90591	3.71682	2.91207	3.7866	4.15661	4.47144	2.97269	3.45217	3.19734	4.37352	3.77821	4.96431	5.45301	4.4067	4.29225	1.98085	1.91967	1.77696	3.02808	2.41529	2.55245	2.34796	2.60292	2.74015	3.85582	2.81896	3.28498	3.00997	3.83308	4.44643	4.57621	4.14885	3.69586	6.95869	7.68793	7.08871	3.15136	3.24489	2.49874	3.45511
AT1G02060	2.40434	3.0258	3.01301	1.70103	1.70018	1.41786	1.24282	1.41362	1.53489	2.08608	2.29653	1.4982	2.46609	2.42643	2.59398	2.51018	2.25454	1.97508	2.96169	3.22316	2.70219	2.5795	3.41567	2.6542	1.19726	1.32316	1.0915	1.5701	1.82014	1.23491	1.20549	1.34937	1.19786	2.00783	1.94501	1.86382	2.36535	1.70402	1.94957	2.14347	2.40605	2.34704	3.77207	4.46686	4.04024	1.51869	1.84047	1.52487	1.73722
AT1G02065	0	0	0	0	0	0	0	0	0	0	0	0	0	0	0	0	0	0	0	0	0	0	0	0	0	0	0	0	0	0	0	0	0	0	0	0	0	0	0	0	0	0	0	0	0	0.04497	0	0	0
AT1G02070	0	0	0	0	0	0	0	0	0	0	0	0	0.023461	0	0	0.047415	0	0	0	0	0	0	0	0	0.047367	0	0	0	0	0	0	0	0.120298	0	0	0	0	0	0	0.082573	0	0	0	0	0	0	0	0	0.056014
AT1G02074	5.09337	0	0	0	0	0	0	0	0	0	0	0	0	0	8.94829	0	0	0	0	0	0	0	0	0	0	0	0	0	0	0	0	0	0	0	7.14369	0	0	0	0	0	0	0	0	0	0	0	0	0	0
AT1G02080	12.0769	10.4751	10.6245	8.88579	9.75565	8.84044	8.45164	9.44392	8.20609	9.70807	10.5016	9.66035	8.49919	8.4717	9.78659	10.2869	10.9458	9.32398	9.48785	9.86838	10.2383	9.59057	11.2111	10.4512	9.87716	10.4591	9.65599	9.06791	11.4953	8.92301	11.0868	11.1962	11.325	10.2153	10.4609	11.7418	11.0427	10.1161	10.4697	12.032	11.2343	10.8966	14.1625	19.0784	11.5638	10.916	12.8118	11.5432	14.9295
AT1G02090	21.3959	24.0153	21.1259	20.0842	20.8658	20.5494	20.4143	20.0019	18.5586	20.9313	22.0843	20.5081	25.6931	27.1423	26.0269	27.8345	27.8668	28.4722	30.6247	27.0488	26.2981	28.6966	23.5067	26.4183	24.8945	22.6467	24.8019	23.2295	23.5112	22.5675	24.3155	22.9579	23.924	29.1501	27.3561	33.5444	31.8703	33.4153	33.7126	43.4973	36.2772	30.8894	35.9819	34.2262	31.9864	41.1502	40.7824	41.693	33.9324
AT1G02100	28.1148	26.549	26.2284	17.3179	18.4585	17.8617	12.2367	15.086	13.0882	13.9258	15.0774	13.6877	15.9557	17.0274	18.0528	15.9494	17.4458	17.0119	21.6196	21.7409	21.6717	37.8835	35.6525	32.8923	23.379	22.18	24.6919	17.1916	19.1321	18.6326	18.9771	18.7135	17.4523	17.1329	20.285	20.8603	15.8686	20.1539	19.3588	32.6686	32.1458	29.0904	56.3083	55.6715	44.7921	42.5408	42.842	45.7565	44.2426
AT1G02110	13.2725	12.2752	12.1871	8.70451	8.67102	8.13068	5.06581	5.91245	4.97494	4.58188	5.1566	5.13351	6.32323	6.78899	7.38506	7.77469	7.02543	6.79595	9.27238	9.31656	8.72362	10.6728	10.9383	10.1913	6.29682	8.14763	6.72462	4.86515	4.46242	4.71315	3.87501	4.12129	4.03845	5.79606	5.27065	3.99298	8.67708	5.96024	6.98223	6.3452	7.23026	6.75228	5.84252	6.94517	8.22993	5.68562	4.66019	2.75984	2.86077
AT1G02120	29.2682	33.1334	30.0486	31.0539	28.7111	29.7049	27.0517	25.1446	25.7895	24.0094	24.0502	26.551	29.9475	35.7291	32.2622	28.992	31.3199	30.0468	27.3467	26.0055	24.949	41.4114	40.7052	37.4265	39.5408	38.8802	38.5405	34.1056	44.4598	38.5602	40.2229	43.2447	39.1863	40.1159	46.6709	54.6526	33.1838	45.8673	53.5562	65.7047	58.6278	41.6309	93.6152	93.5237	53.0073	72.295	77.1203	95.9421	74.7069
AT1G02130	25.599	27.0002	25.7258	23.8425	24.7028	24.1848	30.818	26.1853	28.4103	21.4545	22.4127	24.8689	20.7013	23.6196	22.2976	27.293	29.8357	28.3116	29.2142	28.5889	28.5422	26.3304	27.2198	27.3178	28.3392	29.796	31.0053	29.4096	29.4101	29.7599	26.6617	25.8729	28.854	25.6118	27.524	27.0772	28.3149	30.6778	30.6862	36.9655	36.5973	37.2328	42.2567	41.2664	35.7393	35.5917	42.3093	38.8232	44.7728
AT1G02136	0	0	0	0	0	0	0	0	0	0	0	0	0	0	0	0	0	0	0	0	0	0	0	0	0	0	0	0	0	0	0	0	0	0	0	0	0	0	0	0	0	0	0	0	0	0	0	0	0
AT1G02140	116.812	131.195	121.923	126.454	124.591	121.057	124.424	115.945	134.569	133.642	135.158	119.618	152.927	158.804	150.865	159.78	150.94	152.61	161.533	174.625	162.207	126.558	114.159	129.21	120.61	124.679	124.381	136.858	137.206	133.859	121.651	123.152	120.676	158.24	157.137	188.385	171.527	178.258	181.41	191.725	200.47	172.028	180.79	184.846	178.541	167.591	172.299	193.888	160.098
AT1G02145	11.4591	10.7666	11.2558	8.33606	8.84725	9.16485	9.13648	9.31667	8.52687	9.7776	9.49437	9.21645	9.28014	9.50486	9.40375	10.2814	9.29078	9.70526	11.0347	10.161	10.749	10.3604	11.1654	11.6597	10.1544	9.8806	10.6417	10.711	10.6951	10.5745	11.4064	11.3334	9.5215	11.4318	11.5122	11.7298	11.2915	11.4322	11.8033	13.5946	13.2299	13.2896	14.4636	16.2563	13.3144	13.622	14.7366	13.2539	13.3629
AT1G02150	102.368	100.63	95.7419	75.8659	88.1199	71.5033	61.1748	77.7938	71.5645	82.1926	88.4215	81.9721	88.7007	85.7236	84.9338	72.4535	75.6165	70.8566	92.8219	91.5847	91.4421	63.9036	62.4014	69.7032	48.4997	56.7055	46.9892	60.7345	57.2394	52.3308	54.9413	52.2691	52.6716	57.4232	54.6074	49.8556	60.5568	52.9508	52.9111	49.3716	55.8473	62.0253	51.2553	55.5518	75.1979	44.1316	46.1502	34.9531	33.2264
AT1G02160	44.1201	44.9673	49.2708	46.7788	40.3412	42.1082	34.594	32.9027	41.2938	45.2103	41.1455	43.5477	41.4871	45.0828	36.6235	34.8286	40.1142	38.1579	53.2821	53.3391	55.5893	69.8695	53.3689	61.263	48.178	48.1428	45.629	44.0367	46.305	53.3417	54.3423	54.8066	64.5616	60.3297	59.6929	59.6047	55.3846	63.7228	55.7562	72.15	75.6361	74.9598	112.851	73.9543	93.5245	82.4758	87.8034	72.5607	76.5556
AT1G02170	25.1451	24.0713	22.6846	19.6571	21.8377	20.3946	19.5779	20.2218	18.4363	17.7966	16.1312	19.7415	22.2372	24.173	23.5205	20.795	24.3826	24.1069	23.987	25.1908	25.1927	27.8645	27.3632	28.5739	24.2517	22.2572	25.7446	22.6667	36.3205	27.4469	27.66	33.247	25.2429	28.5015	32.3403	42.6011	21.6808	34.0176	37.2333	72.2345	62.8835	37.2953	59.8219	76.6025	41.9661	45.6481	35.1866	55.3782	40.5252
AT1G02180	6.61463	6.58063	5.78971	5.46988	7.22452	6.58896	6.42508	6.1052	5.97954	6.55349	6.61649	6.11683	6.54262	6.96911	6.94071	7.19579	7.31266	6.70049	7.11153	6.62906	6.98164	8.1458	6.95935	6.95302	5.99559	7.78333	6.92838	5.83722	5.66984	4.74209	4.20108	3.25061	3.07269	5.2476	5.47761	3.2954	7.78953	4.9851	4.96903	4.43809	4.55668	6.51011	2.40875	2.13561	7.44652	3.30151	3.48814	1.24152	4.56893
AT1G02190	0	0	0	0.038161	0.038667	0.072387	0.011934	0.05656	0.072096	0	0.012123	0.008991	0.009226	0	0.034773	0	0.03747	0.041604	0	0	0	0	0	0.009102	0.308803	0.272809	0.381539	0.071416	0.059583	0.09793	0.062481	0.024647	0.059204	0.02131	0	0.045835	0.099894	0	0.022724	0.047675	0.019408	0	0	0	0.011761	0.085137	0.025596	0.128796	0.098527
AT1G02205	3.6468	3.84234	2.94408	41.0137	43.7869	51.4894	14.6003	13.5682	12.0056	5.92812	5.84386	11.2788	4.0612	3.81618	6.6483	9.72869	22.2339	10.7746	1.11005	1.31391	0.904441	13.2637	20.4456	18.0855	84.4028	103.199	102.939	34.021	18.2914	17.1444	13.26	17.0307	28.3511	8.75303	12.1164	7.72476	14.2261	8.36552	7.51345	8.25849	12.3146	5.03887	1.75152	1.29581	9.44946	17.2099	8.03102	4.33274	37.0979
AT1G02210	0	0	0	0	0	0	0	0	0	0	0	0	0	0	0	0	0	0	0	0	0	0	0	0	0	0	0	0	0	0	0	0	0	0	0	0	0	0	0	0	0	0	0	0	0	0	0	0	0
AT1G02220	0.312809	0.466217	0.215674	1.87203	1.48405	2.55731	0.900706	0.679793	0.788595	0.359429	0.416452	0.508857	0.641156	0.867748	0.495448	0.319024	0.429208	0.600011	0.371435	0.249345	0.216385	0.52778	0.589074	0.79609	1.54007	1.49086	1.07576	1.38772	1.87861	1.67986	0.502864	0.74331	0.426569	0.494084	0.3606	0.845481	0.451104	1.15674	0.993402	3.88809	2.56537	1.27587	2.46035	1.62221	0.988479	4.10382	3.47855	17.4204	20.6148
AT1G02228	0	0	0	0	0	0	0	0	0	0	0	0	0	0	0	0	0	0	0	0	0	0	0	0	0	0	0	0	0	0	0	0	0	0	0	0	0	0	0	0	0	0	0	0	0	0	0	0	0
AT1G02230	0.022942	0	0	0.145392	0.08765	0.206125	0.134816	0.128011	0.082045	0.948363	0.768728	1.80736	1.95017	3.46368	1.99827	0.021025	0.764187	0.244796	0.042525	0	0.028604	0.143889	0.420711	0.513916	1.1617	0.109208	0.086765	1.28982	3.73567	1.86502	1.39489	2.11225	1.3914	0.965058	1.42547	3.00509	0.397002	1.46934	1.82081	2.53318	3.16153	2.6136	8.41386	9.69366	3.93239	3.61694	1.5694	7.59383	5.25882
AT1G02250	0	0	0	0	0.05789	0.040838	0.080142	0.05073	0.05419	0	0.0544	0	0.010332	0	0.078406	0.020831	0	0	0	0	0	0.047519	0	0.020367	0.020927	0.036065	0.057308	0	0.159766	0.046977	0.070273	0.011015	0	0.071708	0.062768	0	0	0	0.050817	0.107557	0.043503	0.04624	0.272964	0.153301	0.078974	0.048098	0.345502	0.271271	0.122878
AT1G02260	2.07678	2.14548	1.7887	1.78018	1.45487	1.82388	2.39342	2.18887	2.03487	2.60328	2.11371	3.54309	3.3799	3.49629	3.20004	2.30335	3.27283	2.26415	2.71512	2.51494	2.73339	2.87481	4.32056	3.69688	3.12153	2.99685	2.91463	3.81456	6.401	4.25087	5.65991	6.50277	5.44151	4.53152	5.44921	7.02123	3.54884	5.1168	5.65668	6.27848	6.51319	5.36336	7.42042	8.50503	6.40063	6.23773	5.5076	6.693	8.61684
AT1G02270	5.98418	5.80968	6.31522	9.24329	9.28442	10.5818	17.5834	20.1768	18.4956	20.1561	18.1221	19.3856	13.8035	14.0057	13.6315	14.1385	14.3121	13.4227	7.21364	7.93735	8.33692	8.61652	9.14096	8.86945	18.871	14.0964	15.7861	22.7396	37.7754	25.542	27.5825	28.6533	26.1138	21.1145	22.7066	33.2878	17.4022	30.3268	35.8251	167.92	112.996	26.802	59.9683	119.149	22.3296	44.952	32.5274	127.636	36.8859
AT1G02280	175.076	184.188	167.574	126.23	133.58	117.821	80.6211	92.3741	102.115	92.3468	107.603	83.4931	85.5036	91.3714	82.6638	84.206	79.7995	79.756	135.116	128.745	132.24	100.341	104.368	98.6117	78.5147	84.5331	77.207	64.6884	51.9686	46.2462	42.6273	35.577	39.0777	56.6982	47.1881	45.9925	70.1812	55.2725	60.0971	56.5131	68.6856	87.0226	88.1296	89.3811	103.805	62.9424	83.9715	60.3194	24.647
AT1G02290	3.16953	2.98082	2.87751	2.90268	2.10609	2.14889	3.64547	2.98012	2.72295	3.19344	3.73734	3.49211	3.37759	3.25833	3.77868	3.19404	2.81424	2.60852	3.29839	3.28846	3.56175	3.6869	3.82178	3.55911	3.57219	3.5576	3.60598	3.80751	4.39124	4.68799	5.08899	4.95634	4.38109	4.70232	3.98471	4.70797	3.72133	4.46407	4.71127	4.86397	5.18914	5.61858	4.84891	4.82589	5.51275	5.36215	7.25511	5.09215	5.71215
AT1G02300	17.6743	19.3039	19.5022	9.5528	10.1276	11.9164	39.0078	31.5769	28.0118	56.3399	49.5888	68.291	35.9883	36.9872	33.8949	40.5334	38.1839	35.9801	38.4561	41.6729	39.5844	46.8141	43.3908	41.3704	29.4995	21.5747	25.6039	66.6495	72.466	70.5504	172.807	164.215	173.537	65.0284	81.4578	77.1128	46.971	58.0551	61.1452	59.9612	65.9022	77.1834	94.1404	53.3118	55.4465	60.248	55.2337	63.0986	188.427
AT1G02305	48.0827	49.5272	47.7002	33.1357	36.4369	36.0553	38.2918	37.4953	36.519	37.6836	37.2159	44.6358	43.9271	41.5046	39.8248	52.6373	52.6887	46.2015	58.2229	58.6231	58.4961	77.4785	80.5699	73.1485	62.1687	53.5066	60.6359	59.3675	63.3237	58.8035	79.2277	69.7163	69.4593	69.6608	81.3757	77.1194	66.9966	84.2489	80.8988	93.2709	90.8662	90.9383	174.512	111.823	107.642	116.946	128.551	145.034	204.188
AT1G02310	0.016823	0	0	0.02132	0.021444	0	0.039643	0.018805	0	0	0	0.014931	0.015329	0.021541	0.218051	0.108109	0.020777	0.152151	0	0	0	0.035243	0.023764	0	0.062137	0.05346	0.106289	0.118566	0.098868	0.034855	0.382597	0.237204	0.196684	0.124021	0.465532	0.266535	0.187157	0.732124	0.773321	0.079511	0.096773	0.120111	0.420385	0.264917	0.039067	0.40978	1.06566	0.468851	28.8451
AT1G02320	0	0	0	0	0	0	0	0	0	0	0	0	0	0	0	0	0	0	0	0	0	0	0	0	0	0	0	0	0	0	0	0	0	0	0	0	0	0	0	0	0	0	0	0	0	0	0	0	0
AT1G02330	11.4366	11.4115	11.3708	9.44461	8.73778	7.67049	8.17252	9.97147	8.15004	7.59673	8.77469	7.97106	10.5664	10.3777	8.88473	9.29088	9.62796	8.90145	10.0717	8.958	10.4678	14.6136	14.7001	13.0538	8.83304	8.67918	9.30208	10.0227	12.4261	11.0438	10.5428	10.5658	10.7782	10.4135	8.46341	12.5916	9.6474	12.0827	13.3861	20.7948	17.0566	13.4038	33.5835	30.7351	20.6405	21.8544	22.284	30.2426	26.7676
AT1G02335	11.2289	9.6496	10.8559	10.121	13.949	7.83182	5.43318	8.6331	6.44111	8.74908	9.2619	9.35456	9.20322	7.2162	7.25422	5.51734	8.75307	5.87128	4.79039	5.38999	6.89402	2.94204	4.33974	2.95366	2.73622	3.80254	2.85341	2.42188	2.0045	2.33863	2.99543	2.56574	2.30033	2.07717	2.54598	1.16872	3.3292	1.29014	1.15553	1.02578	1.17682	1.51207	0.209262	0.691901	1.04826	1.33733	0.411066	1.18643	0.490379
AT1G02340	0.896732	1.27942	0.631526	1.66846	0.729356	0.650809	0.494094	0.404966	0.091086	0.278492	0.228521	0.186084	0.026055	0.122114	0.016474	0.035009	0.094216	0.031354	0.106294	0.027369	0.047532	7.74815	5.8184	9.16173	1.95341	2.66636	2.62556	6.04461	5.06186	3.25164	2.89595	2.40888	3.56581	0.240992	0.263781	0.258887	0.424504	0.341985	0.213675	0.451075	0.329033	0.699849	15.5636	18.6211	9.58319	4.7266	4.35074	6.25748	20.0452
AT1G02350	3.91841	4.72451	4.1951	4.56642	4.42474	4.90379	3.10825	2.32416	4.06045	3.00406	3.62339	3.25778	1.07239	1.34449	1.38242	1.39642	1.40812	0.856334	2.25242	2.76139	3.03058	4.73258	6.02529	6.6705	4.9326	5.10381	4.63704	7.39669	6.4689	8.80884	4.15509	4.2218	4.60732	1.09421	0.650793	1.06821	1.41614	1.85542	1.99591	1.21499	2.35154	1.91724	9.05989	5.34784	2.18418	3.73301	4.40502	3.71827	6.46327
AT1G02360	0.525047	0.134047	0.258754	0.72889	0.604772	0.359586	0.322956	0.306739	0.536121	0.455849	0.388776	0.331665	0.431553	0.575654	0.603318	0.274803	0.277501	0.143566	0.370383	0.358346	0.249497	0.626805	0.987055	0.671465	1.0118	0.436185	0.850331	0.614373	3.65695	1.11866	0.411811	1.10126	0.466189	0.551881	0.724449	3.52642	0.123612	1.28134	1.08888	9.50848	7.60394	1.90558	8.8867	17.7511	2.45916	5.84467	1.86863	14.996	6.26932
AT1G02370	1.08526	2.26174	1.83468	1.66648	1.67736	1.23597	1.28079	1.41449	1.14519	3.37271	3.13944	2.06604	3.66409	4.00732	3.29197	2.7224	2.33542	2.7745	3.175	2.41974	3.01731	0.843675	0.902589	1.44796	1.28758	1.25889	1.32499	2.13369	2.16581	1.34247	2.36743	1.91	2.27253	3.35378	2.84804	3.89237	3.2039	2.96305	2.94032	4.24066	2.76978	2.85709	2.3662	3.11828	2.67293	1.77239	3.10582	2.58356	3.04276
AT1G02380	4.42593	4.70032	6.68748	4.94312	4.43727	5.47129	2.60192	2.29903	2.58658	1.81167	1.88828	2.28955	2.55066	1.59811	1.87125	2.20944	2.21691	1.96079	5.42455	3.45589	6.0357	10.0121	10.6964	11.4509	6.90226	7.37203	6.82511	3.56887	3.00471	3.60909	1.21991	2.09278	1.99406	1.88987	1.02895	1.38601	2.03118	1.20666	1.29873	5.04485	5.07578	5.93092	3.94815	4.94975	5.22958	3.70988	4.24673	2.94665	2.10884
AT1G02390	0.662373	0.654118	0.607218	5.55877	4.98958	3.69642	1.22433	0.881151	1.22569	1.04977	0.689596	1.30022	1.26597	1.10475	1.54642	1.99875	2.45603	2.38679	0.721761	0.287107	0.512937	1.31095	1.37833	1.33875	8.19906	6.9567	6.70689	1.13266	1.32518	0.907842	1.43721	1.60796	1.00989	1.79184	2.8573	2.83299	1.86931	1.69473	2.21854	8.28174	4.41502	2.09454	2.59428	5.21757	1.55546	7.04577	9.05701	9.87695	12.1578
AT1G02391	0	0	0	0	0	0	0	0	0	0	0	0	0	0	0	0	0	0	0	0	0	0	0	0	0	0	0	0	0	0	0	0	0	0	0	0	0	0	0	0	4.49773	0	0	0	0	0	0	0	0
AT1G02400	0	0	0.036401	0.223024	0.336438	0.25266	0.103637	0.019667	0.06304	0.171276	0.021085	0.171746	0.056104	0.180245	0.045607	0.209974	0.217308	0.10126	0.032704	0	0	0.128996	0.049708	0.237081	4.25579	2.20853	4.0014	0.392606	0.248103	0.61963	1.89118	2.7881	3.68163	0.426184	0.900656	0.438005	0.174021	0.270321	0.355006	1.0814	0.640972	0.215312	0.895562	2.01874	0.510654	2.86976	3.5894	3.30665	9.18021
AT1G02405	0	0	0.203067	0.249204	0.165647	0.591487	0.075507	0.071914	0.076712	0.393441	0.154339	0.170335	0.058422	0.33162	0.110847	0	0	0.105917	0.118435	0	0.327901	0.403183	0.273248	0.459855	1.12031	0.921091	0.566685	0.525565	0.822879	0.707038	0.724867	1.82654	0.823716	0.406879	0.443703	0.872299	0.321303	0.670327	0.500958	0.825381	0.985485	0.652443	0.895225	0.508851	0.892327	1.91865	2.72412	2.57749	1.11712
AT1G02410	15.5586	13.918	16.309	15.2732	16.824	13.9712	15.6569	16.3826	17.0833	11.4934	11.5378	12.2864	13.0019	13.4947	13.4808	15.3844	15.9169	16.9306	14.6654	15.2109	12.5993	19.2764	18.7259	20.3405	20.9585	19.5239	20.9588	16.9364	20.8628	18.782	13.7104	14.1865	12.6705	14.2863	14.2567	17.6063	15.686	22.3017	19.9745	29.9957	28.6526	21.5776	34.4119	31.3381	24.0404	32.6301	32.8327	38.6106	25.1103
AT1G02420	1.70702	1.47075	1.53844	1.80604	2.21624	2.02272	1.79066	1.76865	1.9086	1.98196	2.08369	1.9608	2.65522	3.26901	2.58562	2.02782	2.24407	1.58428	1.77698	2.49481	2.456	1.47691	1.17276	1.57669	1.8665	1.81693	1.90057	1.85897	1.86031	1.89361	2.36501	2.3924	2.10653	2.0292	2.03761	1.89711	2.11007	2.18461	2.54738	2.39263	2.79365	1.85384	1.78338	2.20227	2.07393	2.30576	2.3412	2.73133	2.33987
AT1G02430	0.041744	0	0	0.052962	0	0	0	0	0	0	0	0	0	0.106575	0	0	0	0	0	0	0	0	0	0	0	0	0	0	0.290493	0	0.04262	0.200283	0	0.087413	0.057279	0.515267	0	0.053596	0.092505	0.594763	0.873965	0.042117	0.575506	1.31933	0.4319	1.14542	0.370083	1.92211	0.719512
AT1G02440	0	0	0	0	0	0	0	0	0	0	0	0	0.152971	0.144521	0.145116	0	0.069545	0.046176	0	0	0	0.058652	0.079427	0.200635	0	0	0	0.065518	1.04525	0.270036	0.230156	0.459611	0.130725	0.709929	0.696963	0.317069	0.140032	0.583368	0.812234	0.898631	1.18249	0.455475	1.61238	3.15634	1.0383	1.55297	0.431041	3.63949	0.791575
AT1G02450	0.124475	0	0	0.158873	0	0.452581	0.216921	0.068861	0.073457	2.33572	2.88204	9.02602	10.6027	14.6837	11.943	0.509434	4.65841	1.01409	0	0	0	0	0.087207	0.275252	2.48492	0.098008	0	4.09842	34.3255	9.35347	15.5273	16.4884	14.3448	20.2605	19.8849	86.947	2.15307	39.8124	57.9233	111.006	84.5862	28.4922	77.1196	139.053	30.4791	19.6803	4.02807	98.3613	10.6284
AT1G02460	0.086705	0.132986	0	0.816193	2.41734	1.30996	1.5059	1.08128	1.31853	1.88486	1.87213	1.56408	1.11911	0.952117	1.32906	0.352941	0.719552	0.36708	0.057692	0.071139	0.061619	0.012993	0	0	0.034386	0.0788	0.125425	0.393655	0.408636	0.265657	1.25767	1.17117	1.13151	0.430927	0.377598	0.575619	0.290917	0.396139	0.111338	0.175465	0.166474	0.139244	0.080353	0.376422	0	0.091884	0.031386	0.187495	0.147604
AT1G02470	0.218796	0.209344	0.732652	1.28694	0.743468	0.830711	0.218659	0.753653	0.621876	0.227777	0.330744	0.461337	0.195223	0.157287	0.39694	0.171473	0.454787	0.629876	0.284042	0.134279	0.039046	0.320733	0.389869	0.441507	1.2451	0.633462	0.618644	0.071801	0.473846	0.639726	3.97865	3.50569	0.965798	1.1625	0.720198	6.82572	0.418245	2.16933	1.33924	10.8382	4.40565	0.405373	8.30885	14.9616	2.34387	9.23365	5.5333	22.0186	38.9639
AT1G02475	83.2955	77.6509	79.7167	76.3263	76.9069	85.1995	61.8727	64.7674	60.1245	63.8261	59.2834	62.0778	84.8801	87.1026	79.7737	89.985	90.1291	81.5067	87.4256	96.2728	97.7959	92.4028	93.9754	101.347	123.333	110.802	118.265	80.4981	89.5045	83.1238	106.381	102.107	99.0043	101.518	116.391	123.931	94.9362	98.5902	95.5914	127.278	133.602	133.07	103.374	103.504	110.571	136.073	140.335	150.017	125.772
AT1G02490	1.4723	0	0	0	0	0	0	0	0	0	0	0	0	1.50439	2.58012	0	0	0	0	0	0	0	0	0	0	0	0	0	0	0	0	0	0	0	0	0	1.57309	0	0	2.12034	0	0	0	0	0	0	0	0	1.45251
AT1G02500	192.474	176.23	182.869	159.075	173.222	162.199	87.5849	94.9257	89.1464	87.7152	85.1478	92.0859	98.7643	84.9266	102.415	98.9507	110.127	107.665	118.861	131.514	126.716	177.102	188.646	170.352	156.001	161.828	145.872	100.245	118.423	111.345	118.511	121.268	109.156	102.996	102.299	125.606	109.336	128.516	122.414	280.384	205.083	149	238.156	271.377	217.239	208.814	174.926	275.495	210.372
AT1G02510	0	0	0	0	0	0	0	0	0	0	0	0	0	0	0	0	0	0	0	0	0	0	0	0	0	0	0	0	0	0	0	0	0	0	0	0	0	0	0	0	0	0	0	0	0	0	0	0	0
AT1G02520	0.069618	0.007192	0.016597	0.006785	0.006838	0.028751	0.044376	0.006005	0.00642	0.01305	0.04504	0.019108	0.026949	0.013734	0.018578	0.009864	0.046392	0.008834	0.020023	0.023091	0.026597	0.12388	0.007584	0.029016	0.014918	0.025592	0.02039	0.012649	0.025337	0.014862	0.03898	0.039303	0.037736	0.033931	0.074384	0.018256	0.066203	0.047915	0.102643	0.420857	0.123646	0.071373	0.139258	0.319807	0.418601	0.130664	0.07464	0.162265	0.12199
AT1G02530	0.010349	0.013899	0.010692	0.019669	0.026432	0	0	0.005803	0.018611	0.006305	0.006218	0.004616	0.014205	0.013271	0.013465	0.038128	0.044829	0.017074	0.014512	0.014875	0.006425	0.010883	0.058631	0.009347	0.024027	0.016487	0.019704	0.018335	0.030607	0.025134	0.005381	0.007596	0.048621	0.021859	0.086256	0.017642	0.083162	0.026456	0.01167	0.024399	0.059742	0.053056	0.033642	0.023323	0.054338	0.00549	0.006557	0.012379	0.011227
AT1G02540	0	0	0	0	0	0	0	0	0	0	0	0	0	0	0	0	0	0	0	0	0	0	0	0	0	0	0	0	0	0	0	0	0	0	0	0	0	0	0	0	0	0	0	0	0	0	0	0	0
AT1G02550	0	0	0	0	0	0	0	0	0	0	0	0	0	0	0	0	0	0	0	0	0	0	0	0	0	0	0	0	0	0	0	0	0	0	0	0	0	0.050258	0	0.185884	0	0	0	0.263371	0	0	0	0.124381	0
AT1G02560	280.377	265.361	253.796	220.597	257.04	222.632	214.246	242.129	252.044	250.276	258.435	234.414	280.436	291.336	283.836	271.622	290.226	277.228	290.076	279.953	280.731	212.554	203.346	212.25	201.01	193.389	202.818	201.276	222.3	207.653	335.356	307.542	299.467	275.494	298.701	311.579	260.149	296.285	301.5	265.074	296.406	273.133	240.247	212.636	296.465	292.859	311.14	252.728	408.89
AT1G02570	0	0	0	0	0	0	0	0	0	0	0	0	0	0	0	0	0	0	0	0	0	0	0.040703	0	0	0.091571	0.036341	0	0	0	0	0	0	0	0	0	0	0	0	0	0.055203	0	0.026644	0	0	0.030545	0.109799	0.068919	0.187239
AT1G02575	0	0	0	0	0	0	0	0	0	0	0	0	0	0	0	0	0	0	0	0	0	0	0	0	0	0	0	0	0	0	0	0	0	0	0	0	0	0	0	0	0	0	0	0	0	0	0	0	0
AT1G02580	0	0	0	0	0.012077	0	0	0.0106	0	0	0	0	0.004323	0	0.008197	0	0	0	0.017656	0	0	0	0	0	0	0	0	0	0	0	0.019639	0.00462	0	0.029952	0	0.053689	0	0.012102	0	1.11651	0.163674	0.019368	0.535457	0.468885	0.077153	0.270896	0.095923	1.58387	0.512884
AT1G02590	0	0	0	0	0	0	0	0	0	0	0	0	0	0	0	0	0	0	0	0	0	0	0	0	0	0	0	0	0	0	0	0	0	0	0	0	0	0	0	0	0	0	0	0	0	0	0	0	0
AT1G02610	2.32046	2.96135	4.31799	0.210099	0.035154	0.149079	0.745296	0.277091	0.098643	0.503497	0.231159	0.512443	0.288324	0.247264	0.095147	0.101134	0.238359	0.294371	1.04733	1.46439	1.27573	17.6444	15.3369	16.7967	0.913506	0.613008	0.903805	5.42379	4.26063	6.64828	3.43635	2.95076	5.40282	0.493311	0.418902	0.716244	0.40972	1.16835	0.462136	3.66368	3.00947	4.73871	31.8281	21.8071	14.9117	3.79716	3.35926	5.00856	38.4072
AT1G02620	0.042743	0	0.044328	0	0	0	0.049852	0	0.101276	0.05184	0.050923	0	0	0	0	0	0	0	0	0.122278	0.053557	0.044394	0.180128	0.151928	0.038992	0.067528	0	0.496187	0	0.146108	0.043621	0.225487	0.395858	0	0	0	0	0	0	0.067676	0.16266	0.086221	0.157117	0.287356	0.098244	0	0.216548	0.033931	1.01282
AT1G02630	0	0	0	0	0	0	0	0	0	0	0	0	0	0	0	0	0	0	0	0	0	0.050898	0.039996	0	0.039245	0	0	0	0	0	0	0	0	0	0	0	0	0	0	0.025509	0	0.014448	0	0.018217	0.164463	0.10493	0.035851	0	0.017531
AT1G02640	6.49538	4.79418	7.40559	2.37249	2.73881	2.18098	0.979562	0.844724	0.496113	0.827457	0.805748	0.929963	0.825381	0.562833	0.516864	0.625169	0.502135	0.58039	1.58527	1.41642	1.74998	2.19312	3.82253	2.00993	0.967919	1.00235	1.42843	0.898922	0.26416	0.436351	0.249455	0.275201	0.204092	0.218573	0.252916	0.150471	0.327735	0.243648	0.167895	0.169384	0.2389	0.508955	0.461248	0.905102	1.39016	0.166918	0.304419	0.211322	1.94013
AT1G02650	0.297442	0.259404	0.322926	0.659638	0.18963	0.320084	0.210438	0.465726	0.177739	0	0.249618	0.092474	0.081362	0.152377	0.2186	0.068302	0.073495	0.110109	0.332092	0.192116	0.203577	0.280581	0.294238	0.36108	0.178692	0.260042	0.319708	0.314733	0.227486	0.185022	0.015389	0.123055	0.087003	0.047009	0.061772	0.016842	0.018384	0.038062	0.03338	0.093681	0	0.060728	0.179038	0.250994	0.120973	0.126037	0.150734	0.189518	0.128832
AT1G02660	0.983737	0.946561	1.20292	0.46743	0.355759	0.367007	1.12438	0.789935	0.834548	0.858705	1.12211	1.35842	0.415857	0.399302	0.383583	0.648786	0.719944	1.28373	0.658076	0.565329	0.590761	1.95483	2.66858	2.12194	2.91895	1.51384	2.45277	1.96272	2.49777	2.19866	3.45581	3.5322	3.85635	0.700743	0.682538	0.790998	0.608042	0.786141	0.821454	1.86939	1.67052	0.88134	3.43068	5.61364	1.56664	2.71218	3.32379	3.09733	12.1229
AT1G02670	0.194308	0.086938	0.167364	0.054715	0.165274	0.077371	0.204001	0.181299	0.400455	0.354887	0.414519	0.499515	0.290791	0.331977	0.467293	0.188608	0.080077	0.168918	0.261652	0.093019	0.214727	0.090639	0.061077	0.116695	0.059982	0	0	0.165307	0.127301	0.119572	0.346998	0.505522	0.253009	0.375699	0.538785	0.722309	0.080065	0.317558	0.352013	0.526552	0.228097	0.187679	0.260229	0.352441	0.138219	0.217405	0.109415	0.163435	0.210561
AT1G02680	7.01084	7.80847	8.27375	6.61959	6.24039	6.54123	7.23882	7.97174	7.07151	7.78144	7.93031	7.08119	7.95671	8.85271	7.22647	7.10083	8.92445	8.48725	8.10558	6.11662	8.64498	9.60148	9.34795	10.2878	9.45559	7.95497	9.18093	9.06497	8.28733	10.4895	8.68519	9.11379	8.46004	9.78627	10.2572	12.8738	9.73494	12.8698	10.5157	12.1199	13.2844	10.888	19.2086	18.6575	14.8993	13.2676	15.0202	15.7593	17.7303
AT1G02681	0	0	0	0	0	0	0	0	0	0	0	0	0	0	0	0	0	0.055958	0	0.197069	0	0	0	0	0	0.108101	0	0	0	0	0	0	0.079089	0	0	0	0	0	0	0	0	0	0	0	0	0	0	0	0
AT1G02690	1.24563	1.07367	1.02768	0.883338	1.32668	0.593912	0.823143	1.03623	0.998095	1.43309	1.75504	1.43347	1.42409	1.22995	1.12767	1.02967	1.27144	1.27976	0.883975	1.14874	1.17938	0.311781	0.323242	0.267587	0.507832	0.399942	0.2894	0.551758	0.754419	0.522021	0.710756	0.479249	0.642664	0.819434	0.776177	0.816315	0.988856	0.877051	0.912074	0.611448	0.482849	0.362201	0.413151	0.643222	0.545241	0.436037	0.33301	0.400641	0.569583
AT1G02700	0.244074	0.065433	0.126292	0.216555	0.310756	0.219364	0.114672	0.272263	0.058163	0.267022	0.204388	0.302267	0.266132	0.156111	0.147269	0.089437	0.240824	0.140174	0.226046	0.20991	0.365291	0.051001	0.137671	0.087421	0.291912	0.658153	0.246011	0.057135	0.142844	0.302485	0.226201	0.165447	0.142251	0.15395	0.404203	0.27546	0.362016	0.406499	0.2999	0.038511	0.093388	0.04962	0.090149	0.082264	0.141249	0.309834	0.247347	0.291252	0.870634
AT1G02710	0.203453	0	0.21332	0	0	0	0	0.454122	0	0.493356	0	0	0	0	0	0	0	0	0	0	0.259632	0	0	0	0	0	0	0	0	0	0	0.293431	0	0	0	0	0	0	0	0	0	0	0	0	0	0	0	0	0
AT1G02720	7.72939	6.47333	7.52937	7.07003	6.20083	5.98093	5.32039	5.78593	6.04069	5.02649	5.83127	5.68513	6.00632	5.85591	5.99282	6.17204	5.86366	5.40917	6.63325	7.29544	6.4077	5.17348	5.99878	5.96132	4.68439	5.32166	4.23505	3.70051	3.72434	3.40267	3.64601	3.76387	3.89307	3.62055	3.34168	2.46151	5.18218	4.06901	4.67891	5.03654	5.6098	5.46968	3.15629	4.34887	5.99615	3.59093	4.31695	3.14867	1.91503
AT1G02730	3.08834	2.47847	2.61248	2.49503	3.18099	2.27237	1.63048	2.28657	1.41893	2.6419	3.29683	2.42843	2.62632	2.00761	2.32385	2.20507	2.03749	2.54294	1.81047	1.60074	2.43841	0.565731	0.693404	0.626759	0.524562	0.634225	0.450688	0.419372	0.420018	0.421829	0.59862	0.537022	0.442312	0.892031	0.76974	0.452422	1.03096	1.01094	0.606609	0.422834	0.53831	0.849457	0.159897	0.266745	0.477054	0.154108	0.211337	0.163026	0.087544
AT1G02740	2.5807	2.35575	2.61352	2.1577	1.9186	1.99428	2.95482	3.32446	4.19392	4.5349	4.14388	3.78377	3.6971	2.77622	3.25085	3.09211	3.43002	3.16702	3.44652	3.54826	3.34767	4.05321	3.29017	4.34531	2.96059	2.96069	2.8974	5.02862	6.27342	4.6764	6.36941	6.21764	5.42433	5.71733	5.70101	6.7104	5.07294	6.37784	5.9443	13.5835	10.7867	7.03393	9.51736	12.5966	6.90527	5.90171	5.26739	10.1163	9.52303
AT1G02750	10.7273	10.1291	10.5511	12.5043	13.6884	14.6361	8.33713	7.04214	9.14302	7.49012	5.76297	6.30113	7.04884	9.21212	7.88892	10.2193	10.8516	10.3589	10.7051	9.9587	10.345	14.0649	14.0411	14.4138	16.2811	13.7946	16.3533	9.96899	10.651	9.35536	8.50919	9.17987	7.26923	10.1285	11.8606	12.2743	11.5664	14.3728	14.8936	22.3322	19.6758	17.0837	27.4133	24.6703	20.4213	20.0372	25.8606	27.6563	16.9655
AT1G02770	0.039513	0.026494	0.102183	0.025039	0.100687	0	0.27899	0.132396	0	0.048058	0.070977	0.070047	0.026973	0.075861	0.136439	0.036244	0.097547	0.1623	0.073353	0.226695	0.024613	1.52982	1.00398	1.3827	1.43912	0.784244	1.54602	0.950147	1.34465	1.5672	1.42745	1.30425	1.03819	1.30988	1.28346	1.58571	1.26984	1.82133	1.70311	2.24228	2.27091	1.7709	7.34377	5.14707	4.51343	6.85968	9.06016	6.19588	10.3234
AT1G02780	593.61	709.976	598.454	627.89	643.265	511.001	582.435	660.592	777.167	841.834	940.543	662.956	1015.8	1149	1005.99	881.42	939.817	941.966	999.436	874.718	835.692	377.704	294.459	390.346	322.138	359.981	313.767	558.372	494.686	496.764	353.482	331.602	373.709	755.883	618.033	702.625	975.321	754.702	833.303	685.971	698.747	612.589	564.306	578.39	651.591	517.242	504.977	596.329	561.625
AT1G02790	0	0	0	0	0	0	0	0	0	0	0	0	0	0	0	0	0	0	0	0	0	0	0	0	0	0	0	0	0	0	0	0	0	0	0	0	0.016889	0	0	0	0	0	0	0.015375	0	0	0	0	0
AT1G02800	0.025436	0.085337	0.026295	0	0.048664	0	0.240151	0.185017	0.121677	0.030963	0.106782	0.079154	0.02321	0.032585	0	0.070132	0.015718	0.052342	0	0.036519	0	0.013339	0	0	0.011767	0	0.048286	0.05987	0.029964	0	0.013174	0.012395	0	0	0	0	0.062884	0	0	0	0	0.025991	0	0	0	0	0	0	0
AT1G02810	0	0	0.024063	0.014749	0.029697	0.06258	0	0	0	0	0	0.020707	0.026563	0	0.010074	0.053504	0.028776	0.009584	0	0	0.028946	0	0	0	0	0	0	0	0	0	0	0	0	0	0	0	0	0	0	0	0	0.011899	0	0	0	0	0	0	0
AT1G02813	0	0	0	0	0	0	0	0	0	0	0	0	0	0	0	0	0	0	0	0	0	0	0	0	0	0	0	0	0	0	0	0	0	0	0	0	0	0	0	0	0	0	0	0	0	0	0	0	0
AT1G02816	20.0533	20.1251	19.8049	42.5433	40.2087	43.983	9.18351	8.02354	9.61509	8.07399	7.28571	6.76101	11.4767	10.3883	10.3042	12.7651	15.3943	14.8251	17.1505	17.0651	18.4168	21.7323	25.2343	24.2118	61.9459	59.9102	65.074	12.7293	10.94	13.044	15.2757	16.3909	14.8976	11.3293	12.0012	12.5295	19.9837	20.6828	15.2551	21.6768	32.0277	29.8027	24.6917	20.0211	26.0754	62.4675	56.3619	47.9547	36.8994
AT1G02820	13.9757	17.9446	14.0918	466.234	470.566	583.505	55.3375	60.668	65.4419	16.3826	9.81663	8.99901	4.22023	5.0373	3.8529	11.57	12.8733	12.9664	8.89575	9.34411	9.8573	15.5343	17.6158	18.3131	797.995	842.245	945.468	66.7133	55.577	66.809	28.2309	23.8672	24.4473	5.71544	3.60372	4.08336	44.9263	33.855	25.2208	10.753	11.2508	9.88309	10.5067	10.7133	40.3505	436.322	430.517	217.575	147.212
AT1G02830	0	0	0	0	0	0.842472	0.133394	0	0.2709	0	0.407489	0	0.10301	0.440719	0.19518	0.105149	0	0.093401	0	0	0	0	0	0	0.311708	0.540289	0.285763	0.132712	0	0.310744	0	0.054473	0	0	0.46849	0.128278	0.141393	0	0	0	0	0	0.105786	0	0	0	0.295306	0.091058	0
AT1G02840	58.5232	57.5139	58.4645	48.3535	48.9826	45.1267	40.4352	45.4194	39.6496	46.0679	51.1243	44.7167	49.5396	55.5341	54.6178	50.248	50.7784	52.1503	55.2995	53.9388	53.3093	71.9395	73.0863	62.7291	51.3686	50.5157	54.9927	39.134	42.4886	42.2327	41.5744	43.5791	42.11	48.5176	46.9939	55.0132	51.3055	55.213	55.4181	79.7676	66.002	59.8407	108.345	101.871	79.9611	67.8528	95.9867	75.4305	72.0892
AT1G02850	0.02746	0.033331	0.064186	0.01646	0.03168	0.388152	0.798419	1.17636	0.534275	1.04487	0.770957	1.25674	7.70514	6.12892	9.87617	8.64143	35.3941	9.65522	4.64996	5.30947	3.82832	2.76321	2.65699	2.31083	3.41669	1.97158	2.53871	5.51352	7.82491	5.86855	9.65645	12.451	11.0415	24.0391	31.3451	43.0364	32.8154	50.0793	39.846	42.7454	35.5546	20.425	30.5523	9.17523	17.1774	33.2554	34.305	35.9571	39.3197
AT1G02860	4.21759	4.31242	5.07932	5.24526	4.33011	7.04329	3.39654	3.23914	2.59085	2.87831	2.70813	2.6797	2.68172	3.35912	2.29384	2.20014	2.52881	2.10764	4.55569	5.00491	5.26423	13.0772	10.6264	15.2135	13.7587	12.001	15.7198	6.2558	5.93952	5.72079	8.69008	7.10513	7.78651	3.722	4.13482	4.20607	4.25424	3.24012	2.7049	9.19273	7.47499	9.13635	15.2461	12.725	15.6781	13.3625	13.849	7.53468	15.2179
AT1G02870	11.5687	16.0932	15.3796	13.2922	9.84894	9.06726	8.65819	10.8562	12.5014	16.7977	19.8299	13.4037	26.1803	26.1488	26.1986	22.5501	21.0179	23.5883	20.6458	21.1741	20.9446	11.3595	9.82561	13.5109	8.29704	9.74035	8.76852	11.9693	10.8114	13.1701	12.3909	9.8972	11.3345	23.8491	20.4883	27.8375	24.973	21.8635	22.4178	26.4898	27.2539	20.3093	20.0837	21.0636	24.197	14.8514	15.2186	17.9589	17.063
AT1G02880	8.39663	9.13328	7.73277	9.89543	11.627	10.8719	11.2816	11.6443	13.2315	10.7869	9.69716	10.037	17.7146	19.3514	19.7995	16.4806	16.5581	19.4302	8.81011	8.34092	9.27067	7.94933	8.24854	7.82642	11.9471	9.11846	10.4879	9.54207	13.5954	11.653	12.9856	10.406	10.789	17.838	24.3515	29.2184	14.7514	23.5287	22.5315	19.8064	20.6486	15.6323	15.5252	16.0812	13.1444	20.4684	23.9843	23.5429	18.7304
AT1G02890	16.6792	15.6946	15.8348	15.3586	15.7012	16.269	13.6704	13.9513	12.3561	11.5165	11.6811	11.7631	12.7218	12.1455	12.9586	14.0229	14.673	13.9493	14.7982	16.8478	16.8659	18.8064	21.8109	21.2124	22.0719	21.873	21.4888	17.6879	20.3352	18.1643	21.0026	20.0711	19.8559	18.7549	21.1978	20.1708	17.9559	19.1522	18.77	22.1521	20.4396	22.6757	24.6186	29.8444	21.3104	23.1305	25.9287	22.4111	26.053
AT1G02900	1.83889	1.2663	1.67949	1.34786	1.62942	1.31397	0.777509	0.617074	0.329101	0.809795	0.397282	0.341065	0.777372	0.852682	0.618519	0.912534	1.50459	0.59039	1.83191	1.75445	0.840948	0.519204	0.23434	0.246674	0.151859	0.439088	0.833748	0.386649	0.321299	0.22767	0.339591	0.212746	0.514296	0.465471	0.228505	0.12473	0.481989	0.143395	0.122901	0.70688	0.422897	0.671966	0.306889	0.374028	0.319111	0.234968	0.565109	0.22093	0.359284
AT1G02910	67.9294	61.0208	63.9295	54.6159	59.8305	54.693	43.1226	49.7151	49.9269	46.831	50.9647	47.3502	60.2006	70.5448	63.8371	65.9657	65.1446	67.3974	74.6063	74.2892	72.2552	55.3918	57.4487	58.3795	55.6829	55.1856	53.2512	42.8587	49.2949	42.2999	39.821	38.6565	40.1216	52.8466	53.0916	48.1918	59.3981	56.9542	57.2465	58.685	64.8306	70.6948	55.3803	61.4279	66.4109	55.0484	54.6003	46.2705	36.462
AT1G02920	0.309127	0.263588	0.610932	0.53434	0.643753	0.252792	1.48303	1.19002	0.44132	3.83561	3.04704	1.80491	2.27617	1.37058	1.63013	0.801651	1.88536	1.01492	2.31639	0.96629	1.02477	2.75635	3.84076	1.24358	3.43255	0.53447	0.954631	5.19834	48.1106	13.1215	14.7944	61.1761	14.5674	38.9038	24.4607	304.208	9.07581	67.6274	89.8894	752.856	347.561	51.1352	356.573	457.174	51.1822	275.25	136.628	469.554	470.203
AT1G02930	0.810565	0.543285	0.254433	0.543909	0.758837	0.34278	4.89206	6.46324	8.29035	9.88607	8.26633	6.16725	10.8064	7.69857	7.06299	17.347	20.3387	15.3596	11.4809	9.02056	8.91581	4.85968	3.56395	1.24914	7.13278	0.869858	1.35697	6.16965	67.3856	22.4608	27.0715	96.5191	25.0503	68.4667	45.7456	520.52	21.5927	123.372	130.104	1515.75	802.651	124.169	537.191	720.208	99.0099	394.797	163.26	663.057	593.619
AT1G02940	0	0	0	0.045796	0	0.130211	0	0.200809	0.1715	0	0	0.031788	0.098044	0.184536	0.031013	0.230864	0.355628	0.384004	0.099787	0.051689	0.045173	0.03759	0	0	0	0	0	0.084089	0.04201	0.09901	0.110919	0.034756	0	0.037865	0.297889	0.162385	0.401757	0.556054	0.481421	0.228485	0.481994	0.474825	0.099711	0.121518	0.166419	0.076287	0.228728	0.172147	0.27267
AT1G02950	4.1994	3.88238	4.32584	2.83285	5.27945	3.44517	3.49978	3.97709	1.83011	5.04212	4.78209	3.50774	4.77466	3.11684	4.34241	3.71406	4.32653	3.13692	3.69936	2.8677	3.58611	1.3537	2.08507	0.804002	1.51858	1.79356	1.74855	1.62498	1.5249	0.977333	2.2064	2.53474	1.18192	2.07066	1.3197	1.30696	1.68397	1.45092	1.48796	1.14591	1.44163	1.53093	0.321141	1.01009	1.20701	1.01248	0.220578	0.367167	0.250761
AT1G02952	0	0	0	0	0	0	0	0	0	0	0	0	0	0	0	0	0	0	0	0	0	0	0	0	0	0	0	0	0	0	0	0	0	0	0	0	0	0	0	0	0	0	0	0	0	0	0	0	0
AT1G02960	8.9339	9.23591	9.99202	5.4493	5.07709	5.32754	7.49844	6.62691	7.78592	6.94238	7.38544	7.37517	6.57086	6.71056	6.58651	6.24421	6.65409	6.16267	9.49455	9.72147	9.79219	12.1233	12.7343	13.0982	10.221	8.11321	8.39676	9.27728	9.66524	8.87066	11.7423	10.8302	11.7019	8.12059	8.83677	8.2531	6.68822	10.0295	8.1267	12.6143	15.352	15.6224	15.5747	14.2822	13.764	11.8087	14.8388	11.4629	13.0905
AT1G02965	0	0	0	0	0	0	0	0	0	0	0	0	0.033136	0	0	0	0	0	0	0	0	0	0	0	0	0	0	0	0	0	0	0.035111	0	0	0	0	0	0	0.08119	0	0	0	0	0	0	0	0	0	0
AT1G02970	0.647869	0.8051	0.644907	0.729751	0.933574	0.40857	0.708182	1.1683	1.10508	2.61451	2.6771	2.66767	3.07717	2.81293	3.24991	1.32348	1.30504	1.78785	0.916615	0.67187	0.820594	0.151045	0.11876	0.151231	0.088834	0.190831	0.121505	0.423741	0.410032	0.456602	0.534616	0.538078	0.632396	3.03591	2.7767	3.34576	1.5424	2.47093	1.77974	1.39731	1.17494	0.62543	0.233517	0.594206	0.404791	0.228869	0.167205	0.325	0.142981
AT1G02980	0	0	0	0	0	0	0	0	0	0	0.02233	0	0	0	0	0	0	0	0	0	0	0	0	0	0	0	0	0	0	0	0	0	0.010906	0	0	0	0	0	0	0.029261	0.017874	0.019037	0	0	0	0	0	0	0.020164
AT1G02990	4.19245	4.11465	3.92736	3.48312	3.4823	3.87634	3.25519	3.49432	3.00319	3.09791	3.13408	3.23283	3.25336	2.79618	3.56702	3.53231	3.53649	3.39231	3.53075	3.73494	3.72226	4.83166	5.55742	4.99198	5.37325	5.03118	4.90389	5.22725	6.84492	5.27664	5.9684	5.98939	6.19859	4.93852	4.9945	5.73655	4.40356	4.6127	4.97141	7.29678	6.80078	5.76654	6.87489	9.46275	6.39941	6.95507	7.92537	7.4766	9.3172
AT1G03000	8.5884	8.46695	8.37535	4.83833	4.94439	4.64648	7.42757	7.93589	7.35975	6.9612	7.66309	7.20175	6.21667	6.39378	6.6235	6.34904	5.70804	5.64704	8.15538	9.3341	8.71784	7.01954	6.85878	6.94735	5.08154	5.43163	5.05924	8.49205	8.63267	7.65151	7.82247	8.39421	8.19119	6.44831	6.37671	7.25389	6.23246	6.74923	6.26199	8.35378	8.07579	8.35366	8.40158	10.2796	9.21358	5.70751	6.82703	6.05618	9.14418
AT1G03010	0	0	0.021574	0.026449	0	0.018699	0.012329	0.011686	0.024981	0.012708	0	0.027866	0	0.013374	0.009037	0.076785	0.051616	0.042981	0.019462	0.044968	0.012974	0.032865	0.04429	0.009403	0	0	0	0.049184	0	0.007226	0.151534	0.056012	0.097858	0.011008	0.057885	0.035513	0.012901	0.053392	0.011737	0.082102	0.080199	0.042701	0.154841	0.258507	0.583201	0.033189	0.013223	0.016633	0.056551
AT1G03020	6.41234	5.96613	6.53898	6.51915	3.94962	10.1815	7.96242	5.55071	8.68627	8.41206	4.66917	8.53836	12.5192	13.1361	13.2891	12.8539	10.5383	15.748	11.1875	8.97999	8.63527	7.38178	8.52917	7.62747	11.2174	14.0344	12.5903	10.022	11.687	8.62368	9.98846	8.53618	10.0458	15.6174	10.0032	11.4384	20.9279	23.157	24.1273	8.8099	12.5789	22.925	14.2822	23.0734	25.533	15.8861	22.942	13.4926	25.6783
AT1G03022	0	0	0	0	0	0	0	0	0	0	0	0	0	0	0	0	0	0	0	0	0	0	0	0	0	0	0	0	0	0	0	0	0	0	0	0	0	0	0	0	0	0	0	0	0	0	0	0	0
AT1G03030	9.17163	10.0251	10.4268	7.40885	8.56653	8.6068	7.73123	7.55075	7.06445	5.60044	5.99787	7.19031	9.86139	9.79293	9.85878	9.63916	9.51021	9.02134	11.32	11.0749	11.0941	10.2644	11.2478	10.7374	11.035	11.0112	11.6525	9.86547	11.5781	9.43808	9.33304	9.61269	8.59224	12.3483	14.6238	15.3471	10.3417	13.5775	12.8297	16.2161	18.455	17.0793	18.3659	16.9884	17.7773	21.8709	20.7551	23.6354	16.8031
AT1G03040	19.4366	20.8237	20.0503	19.9284	19.8979	18.1182	16.2671	16.0704	14.6381	15.6809	15.3542	16.9337	18.6272	19.0933	18.5704	19.7373	20.9758	19.8851	20.4788	19.9862	21.6163	23.3114	22.0192	20.5573	19.6398	19.7363	19.0138	15.0877	18.1789	16.1566	18.4329	17.4329	18.4841	22.5728	21.9531	23.4258	21.2128	25.4648	26.7204	29.3375	28.0943	23.1864	33.4899	31.3884	30.0126	28.4597	31.7082	31.4272	27.7122
AT1G03050	0	0	0	0	0	0	0	0	0	0	0	0	0	0	0	0	0	0	0	0	0	0	0	0	0	0	0	0	0	0.007711	0	0	0	0	0	0.012633	0	0.042748	0.037574	0.36814	0.021398	0	0.030984	0.075249	0.012966	0.023616	0	0.204166	0.012071
AT1G03055	16.8532	17.5674	16.0257	20.5279	22.4497	24.8894	13.4242	14.9372	13.6175	4.74661	5.80939	4.94479	8.19065	8.04335	7.7791	18.4705	18.3432	16.9092	16.5029	16.7629	16.6521	15.5493	18.0915	16.385	24.6284	24.339	25.4812	13.8294	13.8895	13.9898	2.94638	2.71242	3.03561	4.40146	5.18385	3.44998	19.7695	15.772	15.7944	15.5744	12.8005	15.2542	8.63455	11.1177	14.258	17.1566	19.1149	12.3434	3.81248
AT1G03060	5.89921	5.06801	5.1448	5.12485	6.0026	5.34795	3.38695	3.90815	3.35474	3.81509	4.01531	3.91592	5.45497	4.65403	6.16278	5.57766	5.46728	5.09424	4.82605	5.27016	5.28262	4.77922	5.56133	4.97063	5.70125	6.26361	5.26863	4.06272	5.47008	4.13042	4.85398	4.91642	4.82365	6.15442	6.92649	6.81365	6.28909	5.55722	6.11902	7.67483	6.2013	5.96319	6.45956	12.0598	6.19047	5.92083	4.8268	5.93982	4.91814
AT1G03070	0.236952	0.29855	0.220679	0.522638	0.47262	0.266935	0.261579	0.193228	0.176906	0.206495	0.17441	0.230638	0.384059	0.221598	0.341279	0.217111	0.363901	0.203026	0.362719	0.106416	0.242406	0.051708	0.518663	0.127346	0.204882	0.235516	0.062354	0.249691	0.260662	0.221482	0.17836	0.308291	0.374968	0.224225	0.307351	0.167564	0.183535	0.095122	0.221119	0.195257	0.047341	0.176068	0.114248	0.250226	0.229123	0.183252	0.150083	0.334682	1.83412
AT1G03080	6.78071	7.23423	7.08446	10.6232	16.5561	14.1564	10.3441	10.9798	8.73193	9.7222	9.62706	9.56824	10.2589	8.85553	10.5365	8.51245	8.65282	8.10014	5.55855	6.26829	6.81603	13.5716	12.4414	13.7859	18.0561	18.7392	17.6377	11.6351	16.5139	12.6368	18.0911	15.9052	14.4912	14.7088	15.5854	18.5486	13.4034	16.5835	16.1586	17.2351	14.2533	13.6749	18.9419	23.1865	18.9177	23.9488	21.4998	19.278	28.9391
AT1G03090	9.50738	7.52299	9.72649	4.48741	5.43727	4.95635	6.24043	7.21413	4.90546	3.96801	3.54254	4.22372	3.31122	2.70508	3.2087	2.92322	3.0154	2.38987	6.07737	7.53544	6.70497	10.0733	9.98346	9.86244	6.83084	7.26515	6.90745	7.62841	8.72411	7.38894	9.36026	7.91122	9.08394	4.52412	4.70406	3.83963	3.12156	4.05112	2.89257	6.19616	8.00397	8.13534	10.4926	7.26399	9.46194	9.07597	8.21596	7.58596	15.4016
AT1G03100	0.882361	1.01859	1.24414	1.05534	0.91571	1.04848	0.429008	0.86852	0.711087	1.5478	1.59411	1.31501	2.42697	2.29372	2.57233	2.21587	2.22361	2.03213	1.96278	2.45241	2.0287	0.788282	0.816977	0.892457	0.94814	1.11584	0.930446	0.826676	1.06148	0.851509	1.42986	1.47034	1.68321	2.07115	2.17414	2.34956	2.73201	2.09826	2.33035	2.15283	2.06085	1.84907	0.788134	1.57889	1.82573	1.25918	1.10753	0.880798	0.78675
AT1G03103	0	0	0	0	0	0	0	0	0	0	0	0	0	0	0	0	0	0	0	0	0	0	0	0	0	0	0	0	0	0	0	0	0	0	0	0	0	0	0	0	0	0	0	0	0	0	0	0	0
AT1G03106	0	0.037227	0	0	0	0	0	0	0.033067	0	0	0	0	0	0	0	0	0	0	0	0	0	0	0	0	0	0	0	0	0	0	0	0	0	0	0	0	0.035607	0.030982	0	0.053096	0	0.025627	0.031196	0	0	0	0	0.030012
AT1G03110	3.05695	3.02228	2.35923	3.5959	3.87932	3.04288	3.72571	4.85879	4.6152	7.33405	8.55779	6.06817	6.75552	7.00625	7.65177	5.22654	5.04186	6.2693	3.98783	3.77902	4.34991	1.07322	1.52966	1.21016	1.09514	1.20906	0.887884	2.76896	2.15155	2.21415	2.9063	2.33535	2.75551	4.71604	3.64541	3.97567	5.22518	4.02402	3.77573	3.36275	2.69416	2.5386	0.826292	1.5799	1.88681	1.02268	1.50099	1.36301	2.42334
AT1G03120	0.789786	0.893346	0.568765	2.8672	4.0976	2.3181	0.28237	0.403408	0.501997	0.147098	0.216432	0.265393	0.136561	0.387374	0.259112	0.165761	0.149086	0.24747	0.22159	0	0.382543	0.377033	0.170258	0.161231	0.606487	0.574094	0.302743	0.070198	0.139951	0.33058	0.123265	0.34746	0.140053	0.253578	0.165926	0.407746	0.300233	0.156486	0	0	0	0.243997	0.11152	0	0.069529	0.320166	0	0.048171	0.130507
AT1G03130	1308.24	1170.7	1341.1	1259.1	1106.59	1359.08	2201.19	1956.12	1731.45	1368.53	1503.97	1715.65	298.791	261.368	272.743	188.78	202.225	190.538	352.308	399.712	429.532	1155.58	1165.31	1115.1	1065.67	1109.88	1099.41	2135.13	2202.67	2333.24	1565.05	1816.03	1783.99	226.753	197.723	189.704	65.2788	92.8668	58.8841	94.9788	115.543	160.935	637.888	491.053	342.152	946.862	985.202	603.979	1368.94
AT1G03140	25.6593	24.8625	25.9853	15.2293	14.5201	15.6717	15.0732	18.8136	16.5282	16.0127	17.5461	16.7534	11.1577	11.289	11.012	10.739	9.85593	10.663	15.2134	17.0609	16.1602	30.271	30.1829	27.2369	19.1843	16.6683	20.293	20.5855	24.7613	21.449	20.2796	21.0487	20.168	12.7428	13.9817	17.0083	10.44	13.2389	13.8945	24.5295	20.5484	16.5449	48.5033	40.917	29.3721	35.8841	40.2933	39.3422	50.6283
AT1G03150	15.3494	16.2146	15.7103	19.5663	13.7463	16.6243	21.0912	19.7693	20.8774	17.1022	17.4433	18.7244	15.0685	15.565	14.2184	18.2159	17.9015	17.9656	20.3959	18.8567	20.8292	18.6993	15.0477	16.3092	17.7906	15.1196	18.0937	22.5049	21.4201	26.71	22.9446	21.9873	22.3919	18.1206	18.052	19.6815	20.1013	19.4548	19.0218	19.8257	22.5708	22.3221	28.1677	20.0288	23.1935	25.5364	34.0104	35.0909	39.0918
AT1G03160	20.9042	20.6902	19.1028	20.2903	24.1174	22.0899	26.3967	33.1448	28.9026	31.7813	33.0118	30.4818	35.1474	33.8736	36.4249	35.9151	36.0887	31.8393	28.6125	30.6607	29.9042	16.3548	17.7207	17.1106	20.369	20.2234	19.7129	26.7143	28.1905	24.3299	30.6413	29.1853	29.025	33.1737	37.6654	31.8486	31.6244	29.4981	28.3276	19.0062	20.5497	24.9549	13.4886	14.7888	16.9585	15.668	17.6799	12.3026	17.5706
AT1G03170	0.047448	0.095408	0.0491	0	0	0.127913	0.027873	0	0.028273	0	0.05677	0.020992	0.010781	0	0.020454	0.021737	0.029264	0.116808	0.021979	0	0.029584	0.074377	0.033459	0.191249	0	0.075274	0.029898	0	0	0.032677	0.073315	0.045964	0.138306	0	0	0	0.087971	0.151956	0.026509	0.074855	0.090792	0.048245	0.306751	0.186595	0.137334	0.050198	0.120212	0.094374	0.025647
AT1G03180	1.16582	1.18305	1.13219	1.14368	1.05036	0.903037	1.91537	1.66272	1.27267	1.61708	1.79694	1.40596	1.79089	1.97291	1.80263	1.26661	1.61766	1.19274	1.18146	1.20183	1.21813	0.647382	0.668649	0.908302	0.96959	0.750749	0.739876	1.42789	1.29763	1.12788	0.989063	0.995681	0.815553	0.982034	1.48947	1.38997	1.13516	1.24133	1.21639	1.66974	1.7647	1.12202	1.87019	1.56082	1.70378	1.45557	0.943148	1.88372	2.15554
AT1G03190	3.25053	3.3654	2.90674	2.54695	2.73788	2.61793	2.52389	2.7733	2.79527	3.0249	2.73257	2.68601	2.8962	2.77877	2.55131	3.34019	3.34927	2.81352	3.16151	3.21001	3.23891	3.0233	3.45836	3.25851	3.11166	2.63786	2.55878	2.85792	3.35454	2.86653	3.48402	3.14468	2.74044	2.69092	3.37697	3.27706	3.43975	2.97803	3.10154	4.24353	4.21536	3.91193	4.19265	5.21061	3.94881	3.37573	4.37487	3.64138	4.43947
AT1G03200	3.64659	2.69628	2.22975	1.49047	1.0275	1.79076	2.58228	2.06467	2.30906	2.3658	2.21336	1.8648	2.11543	1.47783	2.27163	1.70368	2.32696	1.30407	2.0975	2.82183	2.7058	3.12046	2.98936	4.00721	3.30206	5.02967	4.9782	4.82657	4.28764	3.13592	5.7272	5.53662	5.82257	4.16731	4.36148	4.17557	3.29551	4.41758	2.15076	6.07716	3.70466	4.19172	7.85403	8.35859	5.58912	11.3863	11.716	9.67426	16.612
AT1G03210	5.75835	5.72302	5.54592	3.80688	4.60715	4.1244	3.73543	3.20596	4.01241	4.88834	4.32678	6.47187	13.5129	13.9684	12.9151	8.8607	9.0269	10.5218	9.51774	7.4926	8.12105	6.03542	7.80297	6.9658	7.24	5.59001	5.52493	12.3909	25.6368	17.0077	20.2218	31.8294	21.7049	30.9031	45.9988	64.0703	8.83893	36.3037	37.8162	43.4345	40.0187	18.0737	43.3663	52.2239	25.2296	39.1864	23.0556	58.6428	32.187
AT1G03220	19.2153	17.8934	15.5952	6.25262	6.84515	4.73419	16.4855	14.1798	13.0362	12.7316	14.4852	14.0651	11.6154	10.1883	13.2659	8.71284	9.92875	12.7532	15.4812	15.1017	14.4872	12.2448	12.1964	12.8753	4.84119	5.22488	5.21783	23.2826	26.6856	20.3371	20.2562	18.6566	18.4346	10.59	13.9249	12.2315	13.5203	12.224	13.5446	28.6778	19.2918	17.5172	15.8047	16.162	24.5458	11.6071	8.38597	7.51916	183.963
AT1G03230	6.94602	7.43952	5.37947	2.61042	3.35103	2.37513	5.65132	5.35676	4.44042	5.78711	5.75584	7.1934	9.79957	8.48669	10.2081	5.56502	5.77156	5.88283	8.55258	7.44172	8.04523	5.7652	5.91728	5.26828	2.87757	2.48695	2.67795	9.26014	12.6833	9.66238	11.9134	11.7192	9.94549	6.8902	9.68094	8.37816	4.67012	5.19401	5.14319	9.36822	9.24156	7.71363	7.66823	9.09422	8.1912	8.46592	8.046	6.58502	17.6637
AT1G03240	0	0.242221	0	0	0	0.142875	0	0	0	0	0.092739	0	0	0	0	0	0	0	0.071042	0	0	0	0	0	0.070849	0	0	0	0.089828	0.05307	0	0	0	0	0	0	0	0	0	0	0	0.392117	0	0	0	0	0	0	0
AT1G03250	15.6538	14.8123	15.3777	21.7308	20.4226	23.0424	22.0585	22.5313	25.0923	22.5778	24.6911	21.4414	23.8286	25.1192	24.2656	23.6714	21.491	23.9048	18.3212	19.1443	18.0111	15.5538	17.6043	16.8649	26.873	27.4493	26.9033	29.9062	32.165	29.294	31.655	30.7349	27.3773	25.1863	28.8841	29.1468	27.1762	32.0886	33.9312	34.8578	31.0147	27.9061	27.6707	25.315	22.0698	35.9617	54.5586	40.2205	43.9361
AT1G03260	6.55265	7.19772	8.1874	6.53129	6.65858	6.07079	6.1115	5.54161	5.8998	5.96808	6.13209	6.19047	6.35567	6.07651	5.84891	7.02176	6.10134	7.33683	6.2035	6.25064	6.35128	9.40207	8.85397	9.22497	7.69892	7.48343	7.47172	6.48767	8.61348	7.42138	9.38739	8.27067	9.03184	7.92502	8.91652	7.97399	9.12853	9.31749	9.54637	12.1388	11.8512	9.46127	9.30722	9.50048	12.107	9.78907	9.15395	6.45788	7.9159
AT1G03270	1.98202	2.30874	2.19244	2.06392	2.33113	2.70087	2.08304	2.85212	2.97423	2.09412	2.19176	1.70564	2.6893	2.79407	2.55023	3.57002	3.15075	2.69182	2.18666	2.05078	1.60625	1.17539	1.2592	0.911663	1.16418	1.19659	0.738161	2.42003	2.00615	1.55011	0.683469	0.83733	0.826767	1.94239	1.53135	1.13077	2.96279	1.8286	2.3444	1.52449	1.03157	1.53675	0.497909	0.587712	0.94607	0.683555	0.583963	0.256963	0.449163
AT1G03280	15.1414	14.8537	15.297	14.1869	13.4184	14.0181	10.0897	10.4413	10.2931	10.2334	10.1264	10.6026	11.2856	13.2374	11.5896	11.6343	12.8581	11.4482	14.2075	15.4898	15.0102	20.1621	20.2228	20.027	18.7496	17.5859	19.0966	13.6113	15.0951	16.8298	16.5647	15.2149	16.6029	16.778	16.6821	19.2446	15.9752	19.9806	19.6036	26.9891	26.8135	23.9884	33.2428	31.2633	24.125	30.1031	31.401	34.0164	35.9348
AT1G03290	4.374	4.84789	5.25061	6.06569	6.57821	8.16355	4.94294	4.2755	5.18291	4.58249	4.12721	7.54424	12.4276	12.4968	12.4402	6.52411	8.49618	8.09716	4.80382	4.28739	5.18489	10.3924	11.7818	9.93912	18.7052	12.895	15.6606	15.7839	32.7194	21.2629	25.1895	27.6762	23.7719	33.6122	38.4613	54.4425	12.8303	32.3164	35.1757	53.6349	47.5836	24.0955	62.1924	75.6653	33.0905	63.5556	49.479	88.9363	64.9274
AT1G03300	2.4178	2.73133	3.20018	1.55266	1.18643	1.5291	1.38255	1.1269	0.99494	1.42532	1.82476	1.61598	1.95796	1.73829	1.487	2.09249	1.88007	2.29751	3.18189	3.00092	2.76289	3.3642	2.73896	3.35067	1.23597	1.5665	1.44095	1.97161	1.80608	1.60558	1.28181	1.3501	1.73072	1.84604	1.41054	1.61288	1.9745	1.66518	1.67294	2.13464	3.00507	3.05431	2.63723	2.34015	2.91605	1.35676	2.30095	0.740993	1.25664
AT1G03310	21.244	20.7769	21.7273	24.1673	27.828	30.0443	48.2836	52.8233	49.1319	58.4236	50.3814	55.4394	54.7056	51.8217	55.3921	65.43	65.653	58.4783	29.6016	33.8537	32.2709	20.6246	21.923	21.8537	32.1708	28.884	29.7885	53.0855	54.3697	48.5646	57.8571	51.8294	55.0308	61.1011	66.2412	52.6205	67.1314	59.3052	64.3147	20.4388	28.0844	33.3653	14.2732	12.3136	29.4627	27.7735	29.1173	17.6144	31.6584
AT1G03320	0.405852	0.844651	0.514614	0.343487	0.229139	0.244507	1.10364	0.550382	1.06781	0.437422	0.590675	0.395498	0.91553	1.26607	0.617864	0.657465	0.609607	0.809765	0.661695	0.774009	1.13083	0.608447	0.31658	0.280272	0.534328	0.284839	0.676629	0.26152	0.417799	0.369661	0.275851	0.4969	0.521675	0.519024	0.494529	0.202256	0.445868	0.868944	0.399196	0.428535	0.943266	0.590772	0.372839	0.353591	0.310714	0.666091	0.342708	0.322104	0.14565
AT1G03330	29.8206	32.006	29.1949	27.088	30.7327	30.2768	26.5869	28.4932	34.1978	29.0135	31.6089	27.4568	30.6394	38.5794	33.7916	36.0498	36.9231	35.0696	35.7152	34.4355	34.3057	37.2284	33.3329	38.9401	34.8711	28.0895	37.1628	29.3073	26.5303	28.5545	26.7759	25.9417	27.8047	32.2298	34.0793	37.6874	37.0512	42.4724	38.8865	47.5636	48.0944	47.6193	63.4636	43.5401	44.2726	48.0719	49.1948	54.9937	45.7697
AT1G03340	0.877172	0.955918	1.02066	1.22748	1.7001	1.7713	2.99105	3.00163	2.33436	2.26753	3.21811	2.82032	2.67936	2.33947	2.39905	1.74404	2.21122	2.28287	1.83328	1.73032	1.79797	1.30098	1.52251	1.27983	2.15838	1.85769	1.84628	2.74573	3.88464	3.03978	4.39832	4.74081	4.35596	2.48183	2.93155	4.48531	2.52993	3.97708	3.74674	5.64444	4.62331	3.40869	5.46045	5.09647	3.39286	6.28849	7.52414	8.01631	7.15883
AT1G03350	17.6938	18.3749	17.3004	19.0359	20.6439	19.5723	17.7885	19.9576	18.3164	20.1694	21.2381	22.1537	23.5823	21.3239	22.9744	22.9826	22.737	21.6252	20.8609	21.2922	21.2602	22.7017	21.9797	22.6799	25.2885	22.9134	25.3371	21.9214	22.3941	21.1804	27.4662	27.003	26.303	23.9483	27.9864	29.0787	23.4207	25.5148	26.167	38.6388	33.2072	31.3906	32.5066	35.6985	28.2659	33.9227	35.6666	39.3847	37.0317
AT1G03360	3.19007	5.1392	4.27589	5.31089	4.88289	4.60858	4.26651	4.6183	4.64128	7.62306	8.20731	7.33128	9.36648	8.89207	9.47016	8.26137	7.52717	8.81014	8.15082	7.1215	7.85294	2.58831	2.39862	3.016	2.35069	3.20766	3.76561	3.56632	3.81178	3.12609	3.25525	3.12602	3.484	6.73581	6.26372	8.17539	8.84297	8.43417	7.84366	7.11027	6.4386	4.61637	4.34727	6.62221	5.45264	3.73711	6.88704	5.87541	3.51305
AT1G03365	5.02131	4.84312	5.39727	5.83136	6.19009	5.68101	5.1069	5.57695	5.60284	5.39638	5.06849	5.53519	5.99671	5.54475	5.92153	6.76393	7.15604	6.08867	6.0093	6.25784	6.50686	6.03873	6.14395	5.2795	5.96956	5.90977	5.27638	6.16255	6.52466	6.10585	5.83741	6.16956	6.351	6.24723	6.26319	6.86556	6.69763	6.64942	7.14724	8.61345	7.19458	6.62223	8.0358	8.01615	6.47227	6.88852	7.62325	6.72904	7.14864
AT1G03370	4.65598	5.37195	4.44019	3.48344	3.82722	3.52999	2.96088	2.92215	2.96537	4.17549	4.08423	6.25591	9.68852	9.98291	9.70469	4.96754	6.9615	6.09405	4.79427	4.6958	5.1857	5.72347	6.55425	5.92528	5.4634	4.71287	4.53103	6.15505	11.4232	6.37592	10.5063	11.9735	10.0548	9.80344	12.6571	14.4741	5.26502	9.88764	12.0192	19.8519	16.9501	10.5056	20.6969	33.0945	12.6879	15.2956	14.8977	23.1828	14.7496
AT1G03380	8.40753	8.19539	8.88729	9.70013	9.20826	11.4295	7.26277	7.50421	5.77307	4.83693	4.2812	5.4826	5.44551	5.3973	5.74615	7.34792	6.84896	6.19051	6.62814	6.99405	6.29838	14.3894	15.706	15.2535	16.1132	15.7512	16.0472	12.662	15.2785	14.7135	15.4103	14.4232	14.6723	11.8413	13.9816	12.3429	9.71211	12.9244	12.24	14.3879	14.1295	15.9141	20.9463	20.6012	16.9007	21.2573	20.5298	19.9692	29.4558
AT1G03390	0	0	0	0.042788	0.064556	0	0	0.01887	0.020163	0	0	0	0	0	0.014587	0	0.020849	0.01388	0	0	0	0	0	0	0.046763	0	0	0.019829	0	0.023317	0	0.016415	0	0.017778	0	0.057311	0.020867	0	0	0	0	0	0	0	0	0.035756	0.064161	0.013442	0
AT1G03400	20.256	19.2552	23.9239	20.8848	19.8518	22.5037	11.4408	12.2018	8.77559	6.53706	5.66985	14.3453	33.4692	30.4478	28.4268	16.2326	22.0591	23.2417	13.2213	13.804	14.7438	33.5442	39.032	36.7568	40.0989	31.5496	34.5587	28.5219	58.2752	35.4183	36.6356	46.7799	37.0727	37.3314	50.4781	57.7369	20.7689	42.2218	44.2552	48.7792	53.0848	34.4725	83.8103	95.9085	45.5473	83.2896	74.9435	109.887	53.2566
AT1G03410	0.410661	0.508124	0.649434	1.08428	0.57556	0.605598	0.667314	0.658641	0.648348	0.500195	0.696137	0.624142	0.710259	0.87821	0.516723	0.71139	1.06898	0.829592	0.511132	0.543729	0.741025	1.29495	0.900344	1.41622	1.24698	1.20638	1.18527	1.15869	1.20778	1.13408	0.710707	0.771041	0.935206	1.07922	1.3105	1.25232	1.15575	1.47376	1.38718	1.2283	1.1765	1.03064	1.57035	1.67779	1.22925	1.3918	2.07971	1.46341	1.13492
AT1G03420	4.52329	4.98112	7.52094	10.4345	5.26064	7.75496	7.0492	5.15055	5.05543	5.69571	5.71657	4.98404	8.72762	9.32784	6.96428	6.70429	8.24706	5.22778	8.08434	9.06548	9.63721	13.8924	11.9795	14.2465	12.1524	9.26012	10.6736	9.13566	7.19062	9.43996	7.99027	7.9393	9.85077	10.6781	14.7756	9.5633	9.46725	8.56843	10.7567	10.4114	9.01032	13.2854	8.05481	7.62433	13.2294	6.15333	8.0441	5.78409	3.34356
AT1G03430	5.64907	5.76136	5.36318	7.65835	7.66131	9.71317	14.8273	12.6299	14.9242	10.8375	12.3695	15.4683	17.7972	19.7835	16.9783	9.11211	12.7831	12.7752	7.96088	9.1532	8.94507	9.75076	8.45058	9.43439	18.0983	15.8946	15.1932	22.9965	34.007	25.1107	28.8557	28.5149	25.471	24.8896	29.9284	37.946	14.329	26.7782	28.1467	32.6702	33.548	22.1434	36.988	41.1143	19.8982	43.1554	38.6426	53.4385	40.2207
AT1G03440	13.6043	11.1136	10.9207	19.2698	14.1985	18.3308	9.38654	9.44828	8.39243	4.67686	4.96605	4.7424	5.80875	5.23483	6.20087	7.29817	6.59366	6.53627	7.34398	6.08124	7.7696	6.37804	8.71342	7.36617	14.8795	15.2843	15.4596	6.93203	7.26205	6.45014	4.27377	4.58277	3.46479	4.2929	5.26565	5.18391	6.73003	4.63814	5.00075	5.17286	5.28994	5.0341	5.11919	7.10472	6.5668	8.15664	9.97681	6.42424	4.16159
AT1G03445	0.00781	0	0.00807	0	0.009969	0.013985	0.009236	0.017504	0.028065	0	0	0.006959	0.010709	0.020023	0.020305	0.007188	0.019323	0.006438	0.021875	0	0.009703	0	0	0	0	0.024869	0.019806	0	0.009225	0.010827	0	0.007632	0.009164	0.008243	0.021678	0	0.01931	0	0	0.012282	0.015016	0.039991	0.014496	0.008797	0.027307	0	0.009896	0.012452	0.008468
AT1G03457	4.34322	4.1544	4.07681	1.5509	1.27912	1.19071	0.495417	0.651302	0.601351	0.656066	1.12128	0.762419	1.03574	1.11072	0.805884	1.08593	1.10942	1.5537	2.84359	2.90112	2.67246	2.54263	3.07079	2.79327	1.00986	1.35885	1.1697	0.313588	0.374156	0.239628	0.095706	0.205833	0.107902	0.374163	0.381691	0.392598	0.521044	0.402857	0.284365	1.41308	0.934848	1.28679	0.925755	1.98485	1.27365	0.380263	0.416714	0.572589	0.312653
AT1G03470	1.53537	1.87451	1.92564	1.59055	1.03785	1.1026	1.17805	1.26537	0.870402	1.21011	1.78606	1.13055	1.36762	1.45401	0.955598	1.0722	1.3031	1.34037	2.99242	2.2024	2.18243	1.87	1.22444	1.20041	0.778858	0.773072	0.692256	0.517926	0.654161	0.516427	0.653915	0.685349	1.10313	1.37677	1.47553	1.05434	1.02733	1.46264	0.967164	1.9965	1.6916	4.77735	1.41996	1.70933	0.838108	0.954329	1.89391	1.68349	1.73394
AT1G03475	236.668	236.601	217.893	171.849	213.815	181.306	156.895	205.1	197.427	215.713	248.635	223.37	292.709	340.975	302.894	264.169	258.557	265.063	287.068	276.915	277.794	118.004	123.813	127.387	101.213	103.216	93.8871	145.393	158.887	131.845	171.566	195.462	169.116	236.228	247.148	240.444	196.297	195.57	197.033	180.059	182.366	178.178	131.626	144.722	143.972	118.92	95.6611	127.264	88.9967
AT1G03490	0	0	0	0	0	0	0	0	0	0	0	0	0	0	0	0	0	0	0	0	0	0	0	0	0	0	0	0	0	0	0	0	0	0	0	0	0	0	0	0	0	0	0	0	0	0	0	0	0
AT1G03495	0	0	0	0.016233	0.081692	0	1.03581	1.42408	1.6774	0.107667	0.300129	0.045558	1.23744	0.742427	0.925681	2.7105	2.37469	2.23872	0.081098	0.177921	0.079664	0.013435	0.018111	0.023059	0.014484	0	0	0.211311	0.376163	0.464448	0	0.012484	0	0.057478	0.160388	0.201269	2.13997	3.19499	1.65388	1.48575	0.741562	0.426548	0.299569	0.705208	0.696114	0.53937	0.258937	0.711384	8.60114
AT1G03510	1.27046	1.92626	1.10457	1.35344	1.03244	0.760167	0.75879	0.884629	1.25288	1.65748	1.65425	1.63302	1.97849	2.38068	1.71739	2.19644	2.04601	1.96714	1.88135	1.53205	2.04093	0.905961	1.14397	1.19023	0.475683	1.07777	0.767307	0.605128	0.64868	0.673515	1.08404	1.03754	1.37683	1.64762	2.2661	1.95753	2.36698	2.02717	1.77395	1.5669	1.23509	1.46378	0.970851	1.22161	1.6237	1.01374	1.09633	1.08472	0.816914
AT1G03520	4.12821	4.25015	4.42943	3.72846	3.06095	2.96271	3.89307	3.12617	3.6025	3.34226	2.77516	2.97195	3.13809	3.0188	3.0381	3.39869	3.19328	3.66771	3.28291	3.89808	3.47907	4.72492	5.03523	4.96856	4.954	5.02058	5.70954	4.68135	4.54773	3.7125	3.96055	4.16038	3.88421	3.81327	4.3529	3.96295	3.62029	3.82963	4.02874	3.40089	3.42016	3.90513	3.77829	4.3313	4.24359	5.04982	5.8638	4.80851	6.31391
AT1G03530	2.82134	4.27389	3.31496	4.45037	3.84255	3.96235	2.51893	3.10587	2.61059	4.85903	5.4122	4.58738	6.53702	5.2717	7.31974	5.6468	5.19904	5.41662	4.79861	5.25883	5.38593	2.64402	2.44474	2.62611	3.34825	4.08543	3.40998	2.27975	2.76844	2.30296	3.69802	3.59243	3.6088	6.24113	5.22758	6.57338	5.89759	4.88003	6.40851	6.32568	5.26562	3.51195	3.71701	5.33612	4.58155	4.29132	6.19061	4.62233	3.79004
AT1G03540	0.804718	1.01454	0.731031	0.463514	0.404377	0.611924	0.273464	0.682322	0.481277	0.742172	0.950721	0.748188	1.19071	1.14032	1.35057	0.829374	0.934383	0.873283	1.03367	1.34805	0.833979	0.575593	0.637915	0.493964	0.383649	0.542995	0.277813	0.559771	0.560331	0.531482	0.51799	0.653748	0.542667	0.822706	0.946189	0.815432	0.648095	0.577103	0.630239	0.921143	0.795987	0.548315	0.553704	0.864607	0.737577	0.413485	0.648803	0.369134	0.462321
AT1G03545	0.511073	0.579942	0.569334	0.647726	0.57604	0.67059	0.277594	0.373242	0.445669	0.64552	0.659131	0.574998	0.661995	0.805117	0.916351	0.721241	0.727925	0.758986	0.58389	0.817639	0.95505	0.473103	0.443975	0.335129	0.199383	0.374547	0.297732	0.461171	0.507496	0.596627	0.527551	0.56299	0.619795	0.682685	0.380392	0.999993	0.680315	0.528535	0.858303	1.17743	1.01679	1.22142	0.218118	0.442	0.524313	0.332936	0.473136	0.344222	0.382791
AT1G03550	1.8227	1.9098	1.23725	1.58815	1.30646	1.32934	1.18457	1.31506	0.543873	1.27022	1.06884	1.16162	0.9853	1.09369	1.27877	1.20195	1.03135	1.07647	1.287	1.36179	1.30074	3.08029	3.18996	2.30067	2.71457	2.62328	3.52377	1.64867	2.36271	2.51538	4.21514	4.26898	3.57075	2.5781	2.44129	2.40459	1.52547	2.9413	3.9977	4.03982	3.71097	2.97934	6.76074	6.49001	4.58123	7.47758	8.94774	7.9798	10.354
AT1G03560	4.60406	4.34452	4.33022	4.89414	4.89192	4.45158	4.4731	4.21807	4.09333	4.36342	4.16206	4.00479	3.90681	4.07352	3.95419	3.92507	4.27602	4.04698	4.28558	4.49646	4.57307	4.00483	3.58411	4.2452	4.75703	4.61387	4.30819	3.61002	4.05764	4.1362	4.63701	4.22201	3.71533	4.12672	4.11463	3.51887	4.39358	4.33584	4.1722	4.00016	4.01637	4.41537	3.77895	4.01294	4.37467	4.41134	5.14995	3.5541	3.84186
AT1G03580	0.079998	0.02682	0	0	0	0	0	0	0	0.048648	0.023949	0	0.018202	0.025598	0	0.018344	0	0.016429	0.037124	0	0.124588	0.146483	0.084691	0.197376	0.073755	0.031754	0.126202	0.070371	0.11733	0.055177	0.144485	0.18443	0.163468	0.042093	0.027642	0.113035	0	0.025608	0.022388	0.031528	0	0.162955	0.406817	0.899374	0.487002	0.190534	0.937438	0.270619	3.82953
AT1G03590	8.90065	8.15159	8.24465	6.25966	6.52707	6.32845	4.23594	3.51058	3.54137	2.75955	3.1024	3.46549	2.95848	3.20013	3.25741	2.80231	3.98547	3.47925	3.95867	3.53924	4.07625	11.3156	11.0487	11.3274	10.2285	9.01433	10.7286	5.15758	5.94159	5.96337	4.83661	4.61502	4.35756	3.24877	4.20966	4.29193	3.15526	4.71419	4.24294	7.84246	6.33982	5.8054	13.3521	19.223	11.8706	12.303	11.7788	16.3674	8.32146
AT1G03600	820.284	802.116	823.394	847.091	889.115	893.338	1059.77	913.573	922.288	702.341	725.639	807.465	641.351	672.918	617.816	593.037	590.878	559.059	686.975	703.446	679.017	725.396	725.027	669.188	722.734	763.599	714.384	809.271	726.515	817.279	586.803	626.681	666.6	579.176	559.263	463.272	533.183	415.921	399.815	315.676	381.271	480.282	372.752	334.268	492.047	485.791	508.236	331.709	221.268
AT1G03610	11.8684	10.273	11.7534	14.7487	14.2233	15.6144	12.5048	9.1393	9.4923	4.09221	4.42046	5.40264	4.11391	4.02979	3.50379	4.90062	5.28815	5.74461	4.73913	5.75685	5.25731	12.6574	15.9372	13.7765	22.3151	18.6992	20.6358	12.517	11.2722	11.7181	9.11565	9.70044	10.4951	5.7634	5.06828	5.01765	5.75809	7.13452	6.09523	6.99344	6.16777	6.7717	16.2735	15.1033	11.6015	20.6293	21.5537	13.8529	18.3092
AT1G03620	0.186049	0.290758	0.160542	0.157235	0.197198	0.111649	0.181616	0.172635	0.147476	0.075324	0.037039	0.082051	0.112433	0.198167	0.106684	0	0.038199	0.152362	0.171759	0.222026	0.116201	0.355584	0.349287	0.055371	0.17062	0.392901	0.194845	0.180908	0.072329	0.191637	0.222766	0.299195	0.504719	0.09764	0.341584	0.209481	0.038325	0.318058	0.241685	0.097982	0.177615	0.408553	0.285754	0.278412	0.429504	0.655406	0.549873	0.764082	0.76996
AT1G03630	246.68	250.612	236.073	207.765	229.584	212.366	337.584	354.659	336.19	323.65	336.906	318.832	303.645	261.574	282.034	305.417	284.982	296.06	261.632	287.497	278.276	159.303	165.838	165.672	141.116	140.181	127.447	308.941	277.631	239.988	199.554	191.753	196.931	213.321	228.876	184.578	226.178	199.342	201.919	115.895	143.797	185.886	113.758	120.961	145.072	93.7133	96.7399	75.061	66.3426
AT1G03650	4.26862	6.41327	5.75201	2.24407	2.91186	2.62655	1.70498	1.93026	3.0088	4.59249	5.01191	5.07337	8.29444	8.64578	7.12565	6.62572	6.10967	6.55888	5.11724	6.4578	5.94463	8.38326	5.76167	7.48675	2.5735	2.74622	2.74389	3.19363	3.47411	2.6177	3.19967	4.89612	4.75445	7.71581	7.01611	10.2641	8.96474	8.90351	9.48935	10.5903	9.13447	7.5502	14.4089	12.4963	10.7998	5.90196	5.27482	8.54793	8.72351
AT1G03660	0.321981	0.215556	0.50668	0	0	0.296648	0	0	0	0	0	0	0.07284	0	0.137809	0	0	0.131668	0	0	0.205437	0	0	0	0	0	0	0	1.6669	0.328784	0.163879	0	0	0	0.220229	1.44847	0.198854	0.837131	0	27.4611	6.13407	2.44228	9.88429	21.3695	4.26827	3.4152	0.210638	19.2454	2.95891
AT1G03670	0	0	0	0	0	0	0	0	0	0	0	0	0.010984	0	0	0	0	0	0	0	0	0	0	0	0	0.038284	0	0	0	0	0	0	0	0	0	0	0	0	0	0	0	0	0	0	0	0	0	0.009588	0
AT1G03680	515.722	514.942	499.25	442.97	461.653	454.007	463.921	457.165	472.912	491.305	455.809	506.299	604.67	612.957	591.021	657.533	662.071	640.412	672.315	690.077	709.549	477.793	470.33	494.792	474.489	448.253	453.384	472.373	489.105	482.479	540.21	532.6	547.8	614.039	656.477	600.925	641.974	630.335	620.057	553.81	617.84	684.031	373.459	396.832	468.655	358.896	369.443	299.406	295.375
AT1G03687	10.4714	11.9778	10.2349	7.60902	8.19945	9.10283	7.95213	8.90332	8.35054	9.23593	9.33839	9.55024	9.86165	9.29597	9.57474	9.77029	10.212	9.6872	11.982	10.7287	11.1094	9.63588	8.56466	9.20976	6.0447	7.0027	5.7149	6.52296	6.84718	6.56189	6.19447	6.43021	5.89536	8.02346	7.37638	6.9028	8.98101	7.27432	7.69857	8.60191	8.13037	10.2608	9.25925	8.57672	10.3781	7.16605	9.01991	6.81503	4.86913
AT1G03700	0	0	0	0	0	0	0	0	0	0	0	0	0	0	0	0	0	0	0	0	0	0	0	0	0	0	0	0	0	0	0	0	0	0	0	0	0	0	0	0	0	0	0	0	0	0	0	0	0.051221
AT1G03710	0.268631	0.254947	0.055612	0.241521	0.096805	0	0.133489	0.299455	0.255859	0.277334	0.289062	0.166161	0.073162	0.097281	0.098058	0.073775	0	0.031136	0.149097	0	0.047664	0	0.05355	0.10172	0.098739	0.120475	0.238703	0.188435	0.188405	0.110863	0.360701	0.103914	0.093848	0.112894	0.185209	0.171144	0.033203	0.048881	0.029971	0.042407	0.072575	0	0.074358	0.090506	0	0.085221	0.136112	0.128183	0.174144
AT1G03720	0	0	0	0	0	0	0	0	0	0	0	0	0	0	0	0	0	0	0	0	0	0	0	0	0	0	0	0	0	0	0	0	0	0	0	0	0	0	0	0	0	0	0	0	0	0	0	0	0
AT1G03730	1.58431	1.40552	1.71172	0.679203	0.919741	0.879251	2.10812	1.68983	2.38823	4.13548	3.98669	3.48474	2.9015	2.71253	3.09386	2.62606	2.58671	3.02114	2.50437	2.47168	2.67265	1.77764	2.23466	1.77419	1.35112	0.739308	1.35088	2.64657	4.03857	2.84059	5.32917	4.94401	5.27092	3.72389	4.11719	4.91906	3.19657	5.07361	6.87437	9.55585	7.17862	3.88591	8.0272	8.71801	5.20696	4.16597	4.3091	7.17393	6.80118
AT1G03740	3.55769	3.28844	3.63159	2.78947	2.94645	2.76837	4.62703	4.92399	3.93179	4.69656	4.76489	5.81487	4.54065	4.67171	4.35498	3.42029	3.76348	3.80133	3.74225	3.98829	4.29237	5.56527	6.07224	6.20397	5.18384	4.03336	4.86944	12.3854	23.2188	15.7264	20.4902	24.719	20.0343	10.3695	12.2777	16.5589	5.74884	10.1927	13.4237	21.9572	17.2817	11.0057	21.2928	27.7097	11.769	12.3779	14.3143	16.782	40.1572
AT1G03750	1.58212	1.44107	1.57736	1.29951	1.11628	0.996544	1.4008	1.48774	1.42839	1.0168	1.28878	1.3884	1.31177	1.19236	1.15744	1.39751	1.1703	1.53995	1.46213	1.4164	1.31371	2.02962	2.13805	2.137	1.42297	1.5062	1.63301	1.96934	2.48844	2.1821	2.20458	2.18301	2.04271	1.76201	1.88668	2.3106	1.53319	1.73825	1.86208	3.4257	2.81245	2.42609	3.5192	3.7878	3.46523	2.84961	3.93867	3.49825	4.05135
AT1G03760	2.87984	4.13582	3.97684	1.99658	1.92179	1.91505	1.95591	1.96928	2.12439	3.13288	3.30886	2.91662	4.29078	5.55272	5.13767	4.30765	3.64028	3.71867	4.33005	4.30244	4.72436	4.20514	2.96713	3.46996	1.90825	1.99173	1.75518	2.50707	5.25618	3.21712	3.4496	4.51321	3.68358	5.24496	6	8.99062	4.73239	6.85186	7.53965	12.7571	10.2965	5.92606	9.62599	14.0236	8.96868	5.90229	4.31373	7.87739	5.92269
AT1G03770	0.517412	0.752106	0.582754	0.463594	0.639736	0.405362	0.397416	0.46701	0.30078	0.326718	0.607113	0.725558	0.907135	0.628561	0.854107	0.477499	0.47072	0.599844	0.616609	0.446176	0.779921	0.702084	0.318443	0.701637	0.478146	0.265524	0.23036	0.498494	0.597492	0.547921	0.438749	0.457535	0.628334	0.810098	0.77676	1.01769	0.864683	1.0643	0.928066	1.84907	1.43627	0.916177	1.59486	1.91528	1.31146	0.568797	0.801436	0.881416	1.09489
AT1G03780	0.601706	0.784847	0.586588	0.784214	0.908647	0.440005	0.370602	0.550874	0.608756	0.742953	0.935816	0.701858	0.569063	0.521245	0.535855	0.514678	0.544905	0.565549	0.48876	0.523426	0.631851	0.124312	0.227812	0.175721	0.172806	0.094404	0.161097	0.1099	0.080244	0.111545	0.105546	0.145102	0.228565	0.38544	0.188085	0.375039	0.345616	0.389991	0.419648	0.106597	0.162857	0.329732	0.039304	0.05725	0.138198	0.098818	0.032203	0.040518	0.055109
AT1G03790	0	0	0	0	0	0	0	0	0	0	0	0	0	0	0	0	0	0	0	0	0	0	0	0	0	0	0	0	0	0	0	0	0.034002	0	0	0	0	0	0	0.045755	0	0	0.013455	0	0	0	0.018406	0.023143	1.74635
AT1G03800	1.03849	0.72084	0.637818	1.70734	1.36855	1.73445	0.089856	1.02588	0.95819	0.280051	0.137604	0.135281	0.747701	0.491171	0.891099	1.05306	0.378558	0.754555	0.601515	0.275166	0.818343	0.080002	0.108147	0.205412	0.140609	0.12165	0.192816	0	0.044684	0.105347	0	0.036968	0	0.040303	0.052833	0.043202	0.380309	0.345555	0.085358	0.426	0.219841	0.116577	0	0.12937	0.088538	0.081218	0.194864	0.274922	0.995119
AT1G03810	0.183891	0	0	0.237262	0	0	0	0	0	0	0	0	0.041265	0.352684	0	0	0	0	0.083384	0	0	0	0	0	0.083248	0	0	0	0	0	0	0	0	0.095727	0	0	0	0	0.202157	0	0	0	0.084612	0	0	0	0	0	0
AT1G03820	3.93803	5.93978	3.53193	7.11488	6.03665	4.63343	5.15791	6.45656	5.08793	5.72465	6.66709	5.57947	8.16547	9.11567	7.89462	7.0884	7.44872	7.64351	3.37793	2.75312	2.98249	1.55164	1.30983	1.19047	1.93369	1.81717	2.1433	2.27944	2.71235	2.04413	3.27784	1.89989	1.76652	4.29616	2.73447	2.40904	5.09718	6.67922	3.6598	1.02881	1.00648	1.47708	2.25746	1.80968	0.536881	4.68615	2.19949	1.05985	15.1649
AT1G03830	2.18265	2.42255	2.07465	1.57499	1.57059	1.41491	1.47087	2.07236	1.59657	3.01322	3.46104	2.72246	3.54778	3.53884	3.57935	2.74681	2.88256	2.75443	3.58521	3.29706	3.37276	1.4674	1.49829	1.42696	1.04716	1.08628	0.703599	1.66474	1.80104	1.54736	2.17963	2.20074	2.29741	2.85223	2.6642	2.41849	3.05758	2.41208	2.58607	2.61376	2.80786	2.41696	1.05939	1.87439	2.08148	0.830654	0.621928	0.553973	0.69826
AT1G03840	0.014347	0.077001	0.110826	0.054542	0.091472	0.12864	0.135364	0.192573	0.051446	0.179416	0.189221	0.202478	0.287274	0.110252	0.115913	0.209324	0.281505	0.141646	0.074857	0.061781	0.283375	0.084309	0.101384	0.141942	0	0.045615	0.018146	0.168716	0.520718	0.213138	0.207891	0.16318	0.125496	0.155357	0.389788	0.292498	0.29815	0.360024	0.391257	0.23205	0.282918	0.366225	0.093014	0.316676	0.389513	0.099387	0.018176	0.021348	0.246732
AT1G03850	0.227029	0.060747	0.329762	0.807073	0.519124	0.603875	0.158741	0.127909	0.053755	0.110106	0.10813	0.119458	0.098573	0.190037	0.116639	0.163174	0	0.03706	0.109859	0.194839	0.056937	0.146704	1.14752	0.543402	0.579336	0.143396	0.624471	0.919555	14.9497	3.13246	1.99032	4.52003	2.57362	2.04279	1.24475	18.5859	0.224472	2.30313	2.81338	85.9155	26.1794	3.47726	87.9769	124.303	11.9739	11.2186	3.68088	50.9209	84.3564
AT1G03860	43.0279	50.5961	46.576	36.7489	34.1156	27.2892	27.8423	35.1186	36.4629	46.1338	48.6793	33.6448	58.5224	62.2524	57.545	62.7649	68.9542	70.3562	70.0874	65.9785	67.3943	31.0779	27.6618	33.8554	22.7953	26.228	23.0242	35.8397	36.8201	31.9949	31.8646	30.6097	31.0287	50.9856	49.1795	62.0843	65.3301	60.415	62.9413	73.7956	80.2162	55.2722	41.1461	61.2341	62.0004	35.498	32.0784	41.521	40.2357
AT1G03870	301.261	314.365	355.079	324.256	202.923	256.532	36.526	29.4391	23.3526	23.0573	35.0823	30.3625	59.0366	49.8317	45.0195	203.81	180.762	173.02	386.568	373.268	378.19	495.583	494.916	600.32	277.48	304.036	309.653	61.128	32.6524	44.4585	40.2661	47.1797	55.758	32.41	36.2876	24.5563	149.332	79.7359	83.6725	286.872	249.615	343.232	132.618	258.177	225.025	90.1928	111.075	60.7255	9.07199
AT1G03880	0	0	0	0	0	0	0	0	0	0	0	0	0	0	0	0	0	0	0	0	0	0	0	0	0	0	0	0	0	0	0	0	0	0	0	0	0	0	0	0	0	0	0	0	0	0	0	0	0
AT1G03890	0	0	0	0	0	0	0	0	0	0	0	0	0	0	0	0	0	0	0	0	0	0	0	0	0	0	0	0	0	0	0	0	0	0	0	0	0	0	0	0	0	0	0	0	0	0	0	0.012047	0
AT1G03900	43.2944	43.6449	44.6617	45.8495	47.5962	46.3505	36.4435	38.3518	35.3909	43.8016	39.7451	46.3928	50.952	54.9912	52.7213	48.7892	49.2065	47.6048	53.6902	58.8844	54.2948	79.8986	75.512	69.2684	75.0104	70.9486	71.1266	48.6466	56.6847	52.5567	65.4261	65.6469	63.8765	75.4156	79.677	97.302	63.2604	80.303	78.7517	127	115.842	86.9309	153.979	135.725	107.365	144.592	139.684	158.463	99.5587
AT1G03905	1.13573	1.09183	0.73161	1.03206	1.11912	1.4242	1.0584	1.26793	0.817809	0.833852	0.897831	0.531449	1.15979	1.80986	1.27572	1.2181	1.90392	1.72438	1.23222	1.56715	1.49561	0.784379	1.05833	1.46022	1.0666	1.12242	1.08118	0.853959	0.879313	0.886296	0.950286	0.540403	0.750224	1.14969	1.30252	1.16209	1.48327	1.37216	1.39033	2.19639	2.13367	2.05024	1.04964	1.30064	0.893991	0.929819	1.41161	1.43248	1.13562
AT1G03910	22.3326	22.7711	21.5631	17.6283	19.4066	17.64	16.3968	18.5686	17.9429	21.4047	25.3356	19.72	24.2114	23.1079	23.6286	21.5646	22.2675	21.6241	25.2179	25.1121	24.6522	20.6722	20.5777	20.7892	19.7672	19.8242	18.5908	16.4455	19.3989	16.0541	19.8218	19.037	17.389	19.907	19.1975	20.4055	22.0155	19.1052	19.8435	23.2843	21.5601	22.6148	26.3556	27.2492	26.2658	25.7988	30.391	24.965	26.9198
AT1G03920	0.59344	0.619531	0.715623	0.57095	0.953422	0.531698	0.648955	0.553679	0.565457	0.50847	0.540662	0.586713	0.667293	0.450611	0.570834	0.485054	0.584222	0.452518	0.379033	0.410342	0.491876	0.403673	0.341968	0.296975	0.295114	0.332194	0.167011	0.207107	0.349876	0.083682	0.193703	0.284095	0.28331	0.208614	0.121882	0.012463	0.285284	0.15462	0.259481	0.121049	0.295526	0.280954	0.040755	0.06186	0.25582	0.093188	0.083542	0.035027	0.047634
AT1G03930	17.2491	18.2839	16.9058	18.2892	17.6879	17.9319	17.8462	17.1005	16.5166	17.5781	16.9155	16.3957	15.1911	16.6963	16.1572	16.2835	16.0193	15.3383	17.5489	17.637	17.5125	18.062	18.8305	18.5248	22.5266	21.6763	21.4105	21.7841	20.7269	21.3113	20.4035	17.7212	18.737	16.4484	15.9373	14.5832	15.6238	14.9318	13.9518	19.5024	17.2835	21.258	15.4173	16.2433	15.551	17.0001	23.985	18.1772	20.9911
AT1G03940	0	0	0	0.019243	0	0	1.10071	1.82813	2.62215	0.408309	0.135909	0.053945	1.92616	0.79262	1.92296	3.97154	4.07081	3.30597	0.21475	0.355812	0	0	0	0.027305	0.03898	0	0.0192	0.213897	0.287093	0.509842	0	0	0	0.155877	0.314541	0.260247	5.81608	4.758	1.80718	0.103243	0.578095	0.269855	0.193499	0.01854	1.38101	0.036428	0.020106	0.100253	18.9105
AT1G03950	10.2741	10.3741	11.9635	10.7405	10.9159	11.6874	12.595	12.2144	11.9313	13.3428	12.6761	14.6276	13.6823	14.6236	11.7048	14.5018	14.9409	14.5854	16.4615	16.0232	14.704	17.3047	18.6152	17.5918	19.3065	17.3291	20.6121	20.3899	21.573	21.8311	26.087	23.0746	22.7537	21.0023	25.1608	29.1657	21.4783	25.1493	26.7453	32.3331	33.9613	32.8204	32.5497	33.2727	25.666	29.6704	30.5676	36.1962	36.6043
AT1G03960	1.63502	1.62655	1.52945	2.10211	2.12246	1.89915	3.00093	3.33744	3.39397	4.99132	4.40227	4.8053	3.58165	3.86588	3.57768	2.6873	2.90994	3.07895	2.56814	2.54023	3.01601	1.75045	1.52629	1.56168	1.83111	1.56774	1.75115	2.85558	3.80666	3.81799	6.20268	5.57015	4.82384	3.89466	3.33838	4.22852	4.13308	3.4659	3.45242	3.10572	3.9203	3.01886	2.70023	2.33265	2.45126	3.07122	3.51837	2.91771	6.10556
AT1G03970	9.43991	9.23836	9.87816	7.19617	8.18012	7.86849	17.056	14.3874	13.7719	14.6881	14.9689	15.3893	14.9049	14.7223	13.504	12.8685	12.9899	14.1967	10.4537	12.3503	11.661	22.4411	18.0649	18.2672	19.8092	15.2907	15.691	20.4896	22.1907	22.9572	30.8373	28.3939	29.5579	23.4679	25.7353	25.3	20.9485	23.7197	23.9089	30.7819	25.8959	22.7934	42.7875	30.5712	26.7646	46.3841	48.6248	45.118	62.3343
AT1G03980	0.195179	0.21126	0.143498	0.058647	0.071067	0.132646	0.10954	0.062213	0.066497	0.20292	0.300023	0.247417	0.363677	0.510144	0.361028	0.281029	0.2633	0.366098	0.23327	0.18616	0.218579	0.204132	0.248866	0.383856	0.137264	0.103129	0.200058	0.076385	0.15303	0.089774	0.201791	0.221598	0.31495	0.175793	0.346695	0.378144	0.423585	0.29608	0.322919	0.305779	0.534758	0.596832	0.34347	0.156411	0.10782	0.353535	0.175968	0.169686	0.261031
AT1G03982	0	0	0	0	0	0	0	0	0	0	0	0	0	0	0	0	0	0	0	0	0	0	0	0	0	0	0	0	0	0	0	0	0	0	0	0	0	0	0	0	0	0	0	0	0	0	0	0	0
AT1G03990	0	0.025582	0.019695	0.012074	0.036478	0.068273	0.01126	0.074705	0.034221	0.023207	0.011437	0.016967	0.039172	0.012211	0.041264	0.008765	0.011783	0.039251	0.062218	0	0.082896	0.060029	0	0.008588	0.008829	0.015164	0	0	0.056222	0.0066	0.019773	0.004651	0	0.05026	0.052864	0.021622	0.035336	0.07311	0.11793	0.059955	0	0.156003	0.044189	0.118022	0.044388	0.030305	0.036217	0.015188	0.268522
AT1G04000	7.79571	8.04546	8.09366	13.1013	9.48086	12.134	9.33017	7.3337	8.8717	6.14558	4.97524	6.1676	7.51218	5.95755	8.04943	10.2431	10.044	9.05111	6.94144	6.2114	7.33179	9.67854	10.6406	11.1041	13.6076	14.4577	13.2085	10.6962	12.5615	13.0815	8.58965	9.29517	7.1985	11.8595	11.8221	12.3096	14.1301	14.1682	14.8807	12.0658	10.4811	9.54241	7.33525	13.1785	8.96349	10.7489	13.6929	9.58928	12.5715
AT1G04010	2.55374	2.58339	2.31388	2.16484	1.85909	1.81992	2.79532	2.92117	3.31614	3.5044	3.48671	3.30735	4.89702	5.07095	5.12554	5.26167	5.5938	5.3496	3.40641	3.16474	3.39702	3.60737	3.18107	3.43735	2.20869	1.86058	1.98299	3.1808	3.15253	3.46995	3.9664	3.8068	3.83846	5.86328	5.42636	6.06149	6.68058	5.79525	6.69951	5.58675	5.97968	5.45776	3.94568	4.29353	4.05372	3.21294	3.72552	2.8524	3.09968
AT1G04020	1.98123	2.32165	1.58193	2.20304	2.68961	1.6293	1.95806	3.16792	3.20276	7.44797	8.71495	7.05896	9.39951	8.93476	9.66692	4.34267	4.52238	5.18751	2.5214	1.82449	2.18187	0.577174	0.433025	0.365526	0.283977	0.516028	0.217033	1.40118	0.903583	1.15393	2.0378	1.97037	2.11166	10.253	10.5561	11.999	4.71	7.33535	7.0549	3.6129	2.64926	1.73385	1.18616	1.25751	1.73139	0.706375	0.285089	1.05502	0.37088
AT1G04030	0.772625	0.955986	0.861123	0.627191	0.739157	0.735667	0.627041	0.621536	0.577607	1.61662	1.37601	1.11684	1.15719	1.71709	0.961435	0.798989	0.925437	1.06343	0.832315	0.624022	0.91584	0.772601	0.802334	0.836977	0.603322	0.595399	0.53504	0.838489	0.768324	0.626477	1.27607	1.12986	1.08877	1.09485	1.15445	1.53431	1.19381	1.68324	1.30232	1.27299	1.1129	1.48066	2.22707	1.86158	1.34835	1.82948	1.92712	1.83702	2.24952
AT1G04040	376.711	470.58	438.826	283.101	212.947	261.874	118.482	94.4899	82.6064	183.708	241.052	185.603	226.025	277.302	219.842	315.852	259.439	292.243	579.853	550.705	502.028	716.887	791.445	823.732	373.298	426.64	419.108	162.48	90.2513	125.004	138.622	160.319	147.58	145.533	176.38	108.676	282.467	137.934	162.808	334.552	292.178	465.506	117.785	163.276	198.551	77.9414	98.1018	48.374	13.7345
AT1G04050	1.83457	2.31325	1.95343	1.08142	1.04867	1.37117	0.613082	0.83121	0.62099	1.26302	1.04397	0.98784	1.63321	1.64613	1.8386	1.66634	1.43065	1.68305	2.29342	2.33783	2.26937	2.5893	2.64179	2.66917	0.939409	1.15573	1.06189	0.903205	1.02688	0.812665	1.19274	1.21197	0.935789	1.39738	1.57183	1.42167	2.17914	1.76434	1.6975	1.98188	2.10089	2.24615	1.1695	0.934324	1.38504	0.803544	0.747867	0.616739	0.432404
AT1G04070	4.63615	5.29678	4.71201	6.62624	5.46038	4.36891	4.44249	5.51571	5.65636	7.1996	6.95339	6.34631	6.81378	8.62514	6.0736	5.89345	8.30551	5.90948	6.76714	6.21684	7.87914	5.60924	3.32067	5.48282	5.7595	5.41106	6.03282	4.92391	6.36708	5.37129	5.06506	5.54559	6.69751	7.67544	6.48189	9.41583	9.01202	7.5106	8.43348	9.79443	9.72676	6.46626	7.6722	11.9506	7.59082	9.98447	10.9512	12.1459	11.1205
AT1G04080	28.8536	30.3704	28.9347	24.9333	26.4118	24.4123	22.0652	24.9505	22.129	27.8697	27.6041	24.7342	29.4662	30.5862	31.5509	30.5511	29.7238	29.8685	32.9462	32.2727	33.1154	26.0286	26.6582	26.8189	25.6215	23.9262	23.7324	22.7312	28.2456	24.0709	26.533	24.612	25.7652	30.6025	29.7019	32.6647	32.9504	32.2363	33.8188	36.1738	35.8443	30.1912	34.6909	40.5012	33.5398	31.22	35.3069	29.9746	32.8919
AT1G04090	0.337296	0.331996	0.267294	0.327681	0.18647	0.42311	0.318653	0.352436	0.201787	0.438052	0.242827	0.270083	0.456795	0.345746	0.291978	0.341145	0.403084	0.287014	0.282939	0.387503	0.265607	0.471945	0.318035	0.42531	0.541314	0.536588	0.597967	0.754754	0.715798	0.66149	0.489539	0.422207	0.434727	0.331979	0.483149	0.458962	0.486443	0.474576	0.55615	0.460008	0.561454	0.620792	0.198039	0.25314	0.457967	0.464756	0.512816	0.295634	0.23147
AT1G04100	1.81077	1.71275	2.07017	2.85052	3.0846	2.73756	2.6027	2.42743	2.57069	1.8548	1.18715	1.72384	1.83943	1.65913	1.34957	1.5214	2.28251	1.97337	1.57516	1.85926	1.66199	2.77306	2.09904	3.11368	3.86788	3.2389	3.72997	3.15357	3.13263	3.55098	2.61761	3.03595	2.64949	2.36744	2.47713	2.06909	2.28537	2.95283	2.83912	4.2059	3.32365	3.16569	4.31902	3.94349	3.60403	4.35876	6.42314	5.03751	7.09456
AT1G04110	1.05051	0.686418	0.979979	0.965944	1.68467	0.799301	0.747126	0.978845	0.834767	0.724588	1.07132	0.571195	0.445924	0.226379	0.507312	0.538808	0.252931	0.628094	0.381613	0.387271	0.635451	0	0.065771	0	0	0	0.011781	0.076711	0	0.01932	0	0	0.010901	0.039232	0	0	0	0	0	0	0	0	0	0	0	0	0	0	0
AT1G04120	9.17466	8.21875	8.56744	12.9727	18.4347	14.0957	7.10142	8.00728	6.1109	7.74657	7.291	7.10562	8.4435	7.9789	8.40201	6.92623	8.66518	7.39962	6.26562	6.57978	6.75991	6.45161	7.05541	7.30949	11.2981	10.9352	11.1678	7.06638	8.55564	6.23257	8.5427	7.57724	7.29376	7.7482	7.70742	9.27913	8.64847	10.4008	9.6159	8.6243	8.14147	7.06999	9.75817	13.2005	9.40247	15.9633	14.2297	19.538	10.6101
AT1G04130	4.94662	5.74219	6.00914	7.75083	9.78881	8.78152	5.82538	6.15074	6.70054	6.06151	5.53831	4.70714	7.16738	7.50729	7.34902	8.20438	8.10687	7.22959	7.82065	8.56783	7.63857	7.9855	6.60452	7.52714	9.71107	11.1434	10.1781	7.34882	7.96552	7.2638	6.13254	5.98691	6.05379	9.35558	11.5931	11.4149	10.0499	12.5726	12.2747	9.72433	10.5849	8.89337	11.1166	10.1953	11.5231	14.0182	16.3618	12.1441	9.09087
AT1G04140	22.1135	19.552	19.9964	18.281	19.2997	17.0487	19.4694	18.9969	16.7108	19.3884	19.9012	21.6363	19.2687	17.1592	21.6522	21.2399	20.6619	18.303	18.8669	19.3935	18.8521	23.8154	26.0824	25.1116	24.7954	24.0164	24.4006	21.8314	26.4101	22.1985	29.258	29.2996	27.8858	26.0941	26.84	27.7275	22.2073	25.2834	26.5427	28.9562	27.429	25.2595	31.57	40.8746	30.7328	28.7284	31.9487	28.8273	33.7167
AT1G04150	0	0	0	0	0	0	0	0	0	0	0	0	0	0	0	0	0	0	0	0	0	0	0	0	0	0	0	0	0	0	0	0	0	0	0	0	0	0	0	0	0	0	0	0	0	0	0	0	0
AT1G04160	1.88905	2.00402	1.57453	1.64764	1.77149	1.31448	2.39362	3.13713	2.93255	2.98023	3.4325	2.90302	2.63512	2.29375	2.73923	3.0432	2.7617	3.1735	2.05654	2.43335	2.44141	1.07499	1.44778	1.30664	1.05114	1.11955	1.12962	2.09701	1.78182	1.58977	1.60434	1.36244	1.44732	1.93258	1.61024	1.14101	2.33529	1.44626	1.48219	1.86436	1.87044	1.93268	0.385718	0.663311	1.05438	0.324352	0.358459	0.200129	0.400972
AT1G04170	49.2993	51.961	48.6211	45.6943	46.4886	42.5325	42.4875	48.6798	51.1769	63.3463	66.5358	55.2056	69.6079	68.3163	67.6224	62.7186	67.4314	64.4434	65.0528	62.7961	60.868	34.1067	35.8967	40.3135	35.7112	38.0145	35.498	41.5614	40.7233	34.1432	38.7811	36.9726	36.4705	54.3313	50.1898	55.7283	64.5552	53.3954	56.3464	54.6629	54.9498	47.6028	39.7898	54.9441	52.2412	43.3581	47.0456	45.2446	29.5984
AT1G04171	0	0	0	0	0	0	0	0	0	0	0	0	0	0	0	0	0	0	0	0	0	0	0	0	0	0	0	0	0	0	0	0	0	0	0	0	0	0	0	0	0	0	0	0	0	0	0	0	0
AT1G04180	0.094198	0.025267	0.194868	0	0	0	0.133073	0.210476	0.044974	0.252084	0.112831	0.634826	0.085766	0.048233	0.065074	0.034571	0	0.015481	0	0	0	0.138041	0.3724	0.405872	0	0.02992	0	0.862236	0.72993	0.68902	1.61478	1.4182	1.65062	0.039663	0.078146	0.042609	0.046575	0	0.042203	0	0	0.019198	0.034851	0.084736	0.065568	0	0	0	0.407707
AT1G04190	11.5436	13.5157	13.8037	15.1	14.5835	14.023	15.0951	15.0736	15.3245	20.5817	18.7231	17.6127	22.8811	23.5605	22.0512	20.9461	23.2043	22.7264	18.7905	19.9608	19.5034	13.328	11.784	13.6379	15.3865	14.9117	14.5146	16.7089	16.4899	14.4865	18.5949	16.8905	17.4618	23.4157	22.4712	27.6187	28.647	26.1366	27.3395	23.4813	23.3485	22.7635	17.6322	19.5431	19.1434	20.6659	23.4704	22.4068	16.4345
AT1G04200	5.16266	4.94172	5.34328	4.57083	4.63556	4.98703	4.90085	5.02734	5.27624	5.52447	5.29936	5.28165	5.1952	5.25018	5.06623	5.41795	5.98299	5.49667	4.87991	5.32307	5.08988	5.44045	5.87779	5.72853	6.16148	6.62424	5.84329	5.58002	7.08763	5.46849	6.36675	6.77612	6.91619	6.21305	6.3618	7.3396	6.10018	6.23664	7.30719	17.3394	13.9169	8.52958	9.85318	16.1874	9.27081	7.41732	6.35552	10.5411	6.639
AT1G04210	8.8147	8.88923	8.17852	9.27772	9.91041	8.45367	7.3809	8.34782	8.34798	9.94964	11.2397	8.99325	8.94437	9.32626	9.48243	9.1848	9.58551	9.57915	8.38063	8.99096	8.57885	7.06909	7.32283	7.848	8.73498	9.05526	7.94635	7.652	7.90937	7.40939	8.03285	7.59767	7.79203	8.16302	7.11719	7.2679	8.87541	7.47787	8.37616	8.95049	7.63139	7.86131	8.03727	12.395	8.9641	8.5967	11.0834	9.22679	8.49758
AT1G04220	1.4186	1.76932	1.24587	9.70411	7.91036	14.4925	2.81525	2.06526	1.66661	1.17676	1.03904	2.05396	0.59	0.337741	0.282429	2.16927	2.40501	1.79813	0.514513	0.684947	0.452801	5.2805	7.63264	7.17576	34.372	40.5702	38.8346	6.9151	4.45325	7.5906	2.4711	6.9937	3.48431	1.36315	1.46116	1.16674	2.54503	1.63814	1.9746	2.09461	1.9764	1.73189	0.16287	0.296725	0.627896	3.20615	0.604402	0.990142	8.70378
AT1G04230	6.04531	6.46463	6.58656	6.34487	6.79399	7.02823	5.11584	5.76736	5.69456	6.17423	6.12173	5.71247	6.49297	6.51933	5.85599	6.64369	6.77182	6.10412	6.56842	7.01275	6.50898	9.80963	8.8276	8.81182	10.5971	9.5618	12.5654	7.84033	8.04529	7.71426	7.51591	8.0302	7.0671	7.06567	7.3035	9.076	7.30419	9.30749	9.18243	12.3949	10.5461	8.66615	14.4828	12.7179	12.6334	14.9501	17.5179	15.4304	15.8334
AT1G04240	15.9581	17.2849	16.5728	23.305	22.2565	24.7767	11.7483	10.5769	15.0823	25.4926	23.5202	22.186	7.51314	7.90588	8.26344	11.0467	10.572	13.4788	10.0113	8.59349	7.77446	18.0081	22.203	18.0075	16.7203	15.1352	19.5379	15.3798	6.18298	9.96769	42.4855	33.5289	43.0198	15.9679	11.8431	9.68063	5.24308	5.37904	4.93132	3.37629	1.45921	4.7384	4.72075	10.2543	4.1535	3.26921	8.42559	2.81881	5.0115
AT1G04250	18.9313	20.463	23.0536	74.5539	64.901	74.828	74.4904	77.8982	90.9315	26.0638	23.4189	18.8354	10.1076	9.44394	8.88049	20.1065	16.9758	18.961	16.132	11.007	13.7466	25.5054	24.9702	23.5985	64.8135	80.7561	74.3862	89.5275	66.5677	79.3088	30.5688	24.5864	28.0597	17.6092	20.0694	15.4097	26.0747	19.0838	22.7169	12.2173	9.94177	14.5995	15.5951	12.186	14.5385	43.799	59.1901	29.9454	16.1589
AT1G04260	10.4752	11.4482	9.61684	9.40984	11.4008	10.7049	8.61575	8.94194	10.0063	8.97509	9.90006	10.6798	10.8893	10.5125	12.3221	9.19356	11.5539	10.47	9.19105	9.24762	9.15395	11.6195	10.3583	10.9539	10.9856	11.6009	12.0287	9.59322	13.744	12.2186	12.6232	14.4083	13.4432	11.4978	14.1977	15.5149	11.4377	13.9683	15.9494	22.3933	21.7113	12.4018	19.2411	26.8989	19.0183	17.1801	18.4372	22.8308	20.0121
AT1G04270	308.748	345.609	308.125	342.157	319.914	277.122	321.397	367.973	435.413	499.402	547.896	374.443	588.407	642.333	565.961	520.504	537.81	565.768	563.178	482.424	484.844	190.582	159.888	193.429	154.27	171.497	153.728	291.701	242.968	229.984	184.145	156.864	176.566	384.511	298.027	341.097	513.181	371.836	391.143	380.202	360.014	329.054	294.892	290.359	366.495	223.34	259.459	248.722	214.388
AT1G04280	10.9103	11.2607	10.7185	3.7334	3.46496	3.93942	4.28063	2.97606	1.95521	1.76551	2.00218	2.72334	1.43939	1.04695	1.30499	1.52368	1.2093	1.51624	8.05473	7.04037	6.66864	11.883	12.9726	10.4784	6.01972	5.0346	5.71226	10.476	11.4774	8.83339	10.5217	13.115	11.7979	4.72077	5.56796	10.7914	1.80678	6.31541	5.05822	37.5813	24.4677	12.3546	42.0021	48.5181	18.0797	24.6762	28.4189	45.7395	39.8285
AT1G04290	18.4594	22.6041	18.0008	21.2738	24.6828	23.1469	22.2853	24.8509	29.6975	28.0715	28.8912	29.04	38.1357	44.028	36.7581	41.5099	41.3406	41.5322	42.054	38.038	38.2126	26.929	23.4917	26.2553	27.8956	26.9752	28.5632	27.8113	26.2836	27.6712	30.6325	30.3719	30.7674	38.9442	39.7536	40.2048	49.2302	49.3287	43.9144	69.4438	62.74	52.8708	40.6726	26.0101	40.5569	40.7865	32.4053	44.1667	35.273
AT1G04295	1.32467	1.13083	1.12729	0.691063	0.386416	0.328155	0.419825	0.26656	0.355396	0.364476	0.214518	0.421624	0.703847	0.61428	0.462289	0.438101	0.517162	0.588659	0.384382	0.95053	0.454898	0.747401	0.337503	0.213076	0.328483	0.856407	0.300539	0.695781	0.346802	0.286711	0.489666	0.460072	0.555285	0	0.494384	0.067357	0.22318	0.15528	0.132678	0.764194	0.34247	0.66508	1.16057	1.07734	0.758068	0.380785	1.45123	0.763875	0.776106
AT1G04300	14.0715	14.0683	14.2659	12.245	12.5193	11.8541	10.628	12.3956	9.72891	10.1634	11.1135	10.69	11.3357	10.0572	11.211	12.9109	12.5492	12.1402	10.9781	12.808	12.0685	18.7381	21.3063	18.5603	15.7933	14.893	15.4049	12.8435	16.3561	15.1546	16.0613	16.6908	14.9482	14.0164	13.2631	15.5599	14.1739	15.4854	16.347	20.4439	17.8227	13.9861	29.1588	28.6636	22.5396	22.4736	25.1306	20.55	25.6435
AT1G04310	1.54111	1.58975	1.24168	0.695044	0.9001	0.873245	1.17337	1.42412	1.39711	1.14526	0.857153	1.82245	1.65101	1.58468	1.86317	2.39538	2.2722	2.07357	1.57628	1.42592	1.35241	0.832171	1.24447	0.753679	0.298643	0.304901	0.231762	1.36544	1.69613	1.41168	1.78049	1.72639	1.7156	1.5067	1.59455	1.12653	1.71136	1.26921	1.62688	1.27357	1.07108	1.22106	0.888572	1.18647	1.96788	0.212335	0.176507	0.187374	1.53852
AT1G04320	0	0	0	0.819047	0	0	0	0	0	0	0	0	0	0	0	0	0	0	0	0	0	0	0	0	0	0	0	0	0	0	0	0	0	0	0	0	0	0	0	0	0	0	0	0	0	0	0	0	0
AT1G04330	0.044183	0.177354	0.137498	0.560826	0.617408	0.239491	0.154524	0.245176	0.156974	0.21432	0.368377	0.116291	0.279153	0.169173	0.340633	0.161075	0.434447	0.03607	0.121614	0.316001	0.276926	0.091743	0.062049	0.078486	0.040286	0	0.331573	0.205056	0.255949	0.150959	0.180253	0.042352	0.102258	0.046238	0	0	0.218433	0.227001	0.244543	0.069973	0.084038	0.178165	0.040594	0.197993	0.253774	0.139857	0.279811	0.070139	0.047577
AT1G04340	14.8118	15.6919	16.3305	19.9913	15.5485	15.9226	14.5782	13.2192	16.0884	15.5458	16.0117	14.6356	19.3669	16.645	17.979	20.7191	19.6197	18.8699	20.7085	20.4773	19.5431	18.5972	17.2115	16.0399	19.1959	18.653	18.0867	13.329	15.778	12.8627	16.9626	14.4695	14.5434	17.6873	16.6105	18.1452	22.0548	23.1684	23.8395	26.7856	27.8465	23.0264	23.9689	28.2281	24.6413	22.1279	25.1499	26.0308	20.3987
AT1G04350	87.3953	83.6692	85.8696	67.6913	68.5247	71.9206	49.1229	51.2905	50.9648	27.6568	27.9544	29.4978	39.1884	36.9474	33.7731	61.7243	67.5633	56.0353	79.1583	81.7627	84.2626	117.515	124.016	129.908	139.377	121.131	134.112	75.6829	79.7485	80.161	50.3334	44.919	46.3371	53.5199	61.5982	52.8025	80.7685	101.545	88.7704	84.3136	98.4652	128.987	128.472	132.107	141.924	145.138	179.755	125.041	112.171
AT1G04360	2.66849	2.17424	1.89612	1.18258	1.0226	0.969288	1.38904	0.988311	1.17336	1.01592	0.902533	0.537708	0.417731	0.628892	0.749847	0.811674	0.768371	0.848095	1.03502	1.19813	1.22277	1.26913	1.38765	1.57413	0.514081	0.780427	0.475869	1.73106	1.2318	1.2439	0.507818	0.732464	0.746582	0.431074	0.20389	0.240883	0.485672	0.628594	0.38553	0.722087	0.502321	0.701439	0.772823	1.14175	0.703439	0.121372	0.331847	0.1434	0.868392
AT1G04370	0	0	0	0	0	0	0	0.116171	0	0	0	0	0	0	0	0	0	0	0	0	0	0	0	0	0	0	0	0	0	0	0	0	0.120531	0	0	0	0	0	0	0	0	0	0	0	0	0	0	0	0
AT1G04380	0.018553	0.049767	0	0.023513	0.047285	0	0.065531	0.020729	0.022147	0.022579	0.044448	0.016454	0.008447	0.02375	0	0.051071	0	0.030493	0.034462	0	0	0	0	0	0.051351	0	0	0	0.043571	0.038412	0	0.027035	0	0.039061	0	0.041965	0	0	0	0	0	0.018908	0	0	0	0	0	0	0
AT1G04390	2.20497	2.07636	2.58899	1.65997	2.2939	1.70465	2.65058	2.38302	2.16995	1.99706	2.08927	2.13756	2.12742	1.99154	2.06017	2.60304	2.45332	2.18375	2.46036	2.49968	2.48106	2.47505	2.88837	2.70657	2.49722	2.25706	2.20647	2.94818	4.06894	3.04259	2.88563	2.96036	2.81455	2.38037	2.23597	2.37386	2.31869	2.18744	2.41124	3.06171	3.15261	2.66939	4.00694	4.016	3.33833	3.39384	4.1544	3.11039	4.90622
AT1G04400	34.0516	28.3478	31.0041	12.516	11.3072	12.5486	27.4358	28.3104	23.0087	47.4472	44.2208	50.9521	40.3626	37.001	37.6395	41.408	42.9664	41.1275	48.2364	55.368	55.5818	46.7431	49.0799	47.0722	27.288	22.624	27.794	36.6925	42.9496	37.455	78.2848	73.1406	75.8286	54.7768	54.5772	53.9466	51.2891	54.5645	50.8813	71.0431	75.6311	73.7636	71.066	70.9493	63.2393	45.9636	46.4819	51.9388	90.9561
AT1G04410	458.56	437.927	451.742	375.38	406.786	373.393	483.832	525.046	479.11	687.108	620.327	617.363	624.424	594.794	588.575	547.087	556.473	535.613	628.187	638.67	647.553	413.825	412.819	402.832	399.727	402.842	371.561	547.949	602.854	497.149	700.671	723.627	632.391	712.508	692.586	750.388	701.781	672.799	670.482	746.985	769.578	666.768	499.154	471.32	576.778	569.768	446.917	552.814	528.976
AT1G04420	214.22	214.218	211.537	166.073	193.932	170.649	154.027	177.6	182.223	182.759	189.487	168.24	207.36	213.979	204.087	204.269	204.81	203.614	230.082	233.376	231.671	156.424	161.327	166.925	128.855	137.311	130.374	143.352	133.221	129.439	117.808	107.116	104.34	134.668	120.379	101.394	157.107	126.407	131.142	111.308	130.132	160.343	96.5261	113.681	152.32	82.877	81.3396	61.1607	48.2777
AT1G04425	3.90611	5.44234	3.90384	4.91846	5.00429	3.49456	3.37747	3.95024	3.13672	2.71332	3.34938	2.75748	3.50567	4.24605	3.0421	2.42288	3.67149	4.19746	2.86625	2.15375	5.89379	1.62995	1.51304	1.24806	1.88157	0.783539	0.826941	0.575533	0.667822	1.29646	0.252166	1.06645	1.05066	1.3848	1.24564	0.928828	2.77211	1.71818	1.18744	0.79204	1.10143	2.99975	0.840388	0.557732	1.61429	1.31513	0.636167	0.461613	0.892046
AT1G04430	43.2652	41.5848	44.6805	33.3385	31.0427	30.626	40.0983	43.4418	45.4007	74.4259	77.9178	63.2623	60.8421	56.7574	62.5703	76.8548	67.4531	74.6088	68.6642	62.1732	59.8601	55.7471	60.3932	67.1831	40.2967	40.5496	42.1504	39.7748	33.496	32.4758	55.6874	50.4502	49.8382	45.6742	42.2903	34.9958	65.5861	41.3173	47.9274	96.6875	88.6194	84.8977	41.1394	46.7362	62.9874	22.0826	23.6674	17.7089	16.0065
AT1G04440	16.2305	16.4837	15.4212	11.581	11.6481	11.1401	19.2594	17.6624	16.115	14.6485	13.8756	15.8153	13.1708	12.4845	13.8106	13.0622	14.99	12.4437	15.4738	16.1578	16.086	25.1028	25.4898	23.7954	22.3339	18.4466	21.2048	28.2489	34.316	29.9996	30.6117	31.9252	31.5636	21.1001	23.5867	28.8948	19.1896	23.575	21.7389	42.0362	36.2749	29.205	45.6238	57.1394	36.7261	34.9393	34.5806	43.5244	59.3376
AT1G04445	0.066695	0	0	0	0	0.242863	0	0.073773	0.078695	0	0	0	0.029964	0.255203	0	0.060666	0.08183	0	0	0	0	0	0	0.117921	0.060476	0	0	0.154039	0	0	0.067589	0.031754	0	0	0.09102	0.149142	0	0	0	0	0	0.200778	0.428701	0.149159	0	0.492126	0.338879	0.211576	0.286502
AT1G04450	0	0	0	0	0	0	0	0	0	0	0	0	0	0	0	0	0	0	0	0	0	0	0	0	0	0	0	0	0	0	0	0	0	0	0	0	0	0	0	0	0	0	0	0	0	0	0	0	0
AT1G04457	0	0	0	0	0	0	0	0	0	0	0	0	0	0	0	0	0	0	0	0	0	0	0	0	0	0	0	0	0	0	0	0	0	0	0	0	0	0	0	0	0	0	0	0	0.431965	0	0	0	0
AT1G04470	0	0	0	0.00803	0	0	0	0	0	0	0	0	0	0	0	0	0	0.005226	0.005921	0	0	0	0	0.017161	0	0	0	0	0	0.004395	0	0	0	0	0	0	0	0	0	0	0	0	0	0.014279	0.00739	0	0	0	0
AT1G04480	268.354	309.338	284.11	295.504	270.85	254.429	230.701	272.543	322.229	338.013	369.242	278.345	413.778	578.224	460.079	381.055	403.301	415.335	442.179	407.629	365.095	246.039	168.724	237.522	147.208	159.915	150.16	177.044	151.048	160.643	121.846	110.352	127.911	292.238	217.92	277.622	355.324	292.759	316.082	332.945	306.407	260.851	381.966	299.396	341.318	240.011	264.871	287.684	154.905
AT1G04490	0.147093	0.170494	0.277339	0.143127	0.126025	0.253167	0.166524	0.219258	0.175711	0.139207	0.25393	0.308693	0.283278	0.28933	0.146518	0.295271	0.545035	0.255348	0.197541	0.222927	0.281049	0.706496	0.399094	0.380985	0.907168	0.415532	0.571454	0.211222	0.847547	0.248366	0.405579	0.278062	0.420447	0.505847	0.226167	1.06192	0.349033	0.812904	1.10335	7.51984	2.51233	0.973506	1.46528	3.08249	1.38283	3.1598	1.64702	4.24635	1.23849
AT1G04500	0.042232	0.018889	0.058218	0.071357	0.017952	0.100973	0.049814	0.157475	0.050485	0.034267	0	0.012509	0.044937	0	0	0.025866	0.086971	0.011583	0.091719	0.101038	0.087573	0.236138	0.019897	0.063315	0.130159	0.111903	0.249293	0.248353	0.099426	0.155724	0.05829	0.233058	0.131806	0.163185	0.233944	0.334872	0.243617	0.16211	0.426706	0.421136	0.216117	0.244386	0.247745	0.158405	0.409091	0.178973	0.107009	0.156981	0.27442
AT1G04501	0	0	0	0	0	0	0	0	0	0	0	0	0	0	0	0	0	0	0	0	0	0	0	0	0	0	0	0	0	0	0	0	0	0	0	0	0	0	0	0	0	0	0	0	0	0	0	0	0
AT1G04510	24.4643	22.7134	22.938	21.7397	22.3853	20.6421	19.0504	21.5271	20.6614	22.9643	24.1414	20.3296	24.6203	24.0954	27.138	27.053	28.3489	26.504	26.3305	28.2534	27.5915	16.9638	19.428	19.5769	21.5794	21.764	20.9781	17.8706	19.847	16.3404	19.8309	19.1418	18.9669	21.652	21.034	25.2277	26.8953	21.5593	23.8723	28.0663	28.5444	23.7514	20.3463	28.7488	22.6251	22.2109	26.9166	22.8844	16.1637
AT1G04520	18.2109	20.244	18.9149	35.005	35.5717	31.8925	11.7173	13.6695	14.3949	9.76812	10.0456	9.32648	15.8495	16.81	15.2806	17.7112	18.0427	18.0451	15.8566	18.0306	18.2828	11.9837	11.0004	12.5354	21.6213	24.4145	20.1506	8.80887	8.49338	8.62404	3.9428	3.40378	3.51811	8.64207	6.50106	3.44172	16.346	8.50336	10.3747	9.02116	8.8241	10.5211	0.625465	1.86398	8.72568	3.57819	2.28267	1.7679	0.191576
AT1G04530	70.6013	74.8245	66.9854	103.737	108.853	119.771	93.0803	88.0434	84.3091	21.3945	22.2166	24.9561	20.1628	20.3546	18.438	19.4299	22.6179	22.0771	28.62	30.0978	29.7146	92.99	82.5682	98.2254	140.92	146.566	150.828	118.588	136.831	121.32	49.7375	55.1127	52.0468	33.4994	42.4016	50.5262	27.0904	42.459	41.0189	62.6489	61.7235	52.6762	93.4155	130.659	78.4013	142.804	129.064	168.679	70.8039
AT1G04540	0.198057	0.132901	0.127963	0.250977	0.315791	0.266262	0.306834	0.249367	0.2665	0.015069	0	0.022015	0.033891	0	0.010711	0.011378	0	0.050951	0	0	0.015395	0.155821	0.315054	0.200581	0.515464	0.23625	0.188018	0.189418	0.218774	0.265489	0.038476	0.066365	0.101481	0.03915	0	0.056122	0.045905	0.015835	0.250351	0.077935	0.047534	0.088554	0.114717	0.15326	0.071996	0.354186	0.156831	0.15779	0.05364
AT1G04550	30.3312	35.4149	32.1959	51.6668	49.4673	51.9901	24.3659	24.1806	23.5962	12.3012	13.6442	12.3788	16.6197	20.768	16.8177	22.4723	23.0986	22.758	23.2413	24.353	21.6643	41.3168	40.7551	41.0681	53.9428	59.5608	54.2681	24.8225	27.6322	25.6831	12.4733	12.0025	13.0016	19.911	19.9721	21.9223	25.0443	27.2129	30.3893	25.8834	25.0613	27.7202	51.1137	46.3399	41.3427	67.9309	84.1583	66.2875	21.7007
AT1G04555	3.52594	4.31876	5.01863	4.43451	4.45202	4.21188	4.52391	3.53067	3.77071	4.75301	3.81988	4.20976	4.81279	3.80418	4.38824	5.04252	4.51608	4.22253	6.54663	5.76215	5.70727	6.95751	6.67647	5.96094	6.19958	4.62831	7.31421	5.89157	7.72504	7.97458	7.33502	7.28313	6.06118	8.10231	7.29127	8.97458	6.57104	8.43768	8.29526	11.3947	13.5836	10.7932	14.0779	12.404	10.062	11.272	12.2127	13.8662	13.927
AT1G04560	0	0	0	0	0	0	0	0	0	0	0	0	0	0.03995	0	0	0	0	0	0	0	0	0	0	0	0	0	0	0	0	0	0	0	0	0	0	0	0.040077	0	0	0	0	0	0	0	0	0	0.074534	0.30369
AT1G04570	0.251706	0.337835	0.260179	1.37731	1.88289	1.5993	0.918674	1.52415	1.93008	1.60193	0.686366	1.25194	3.38421	3.57689	4.51594	10.0984	11.0462	9.66599	0.458497	0.361457	0.412558	0.228107	0.194173	0.092735	4.30043	2.87567	3.4334	1.17217	0.957611	0.918563	1.80268	3.23591	1.44768	5.52559	4.82109	5.22793	8.52829	7.97591	11.6264	2.32263	1.47222	0.608273	0.392422	0.682614	0.252968	4.91116	4.0588	3.24535	3.68183
AT1G04580	0.105694	0.081115	0.161184	0.121161	0.089981	0.045032	0.077464	0.112884	0.114646	0.11652	0.205616	0.098783	0.170407	0.167802	0.10914	0.078808	0.105893	0.091341	0.122335	0.094044	0.087483	0.042342	0.021385	0.036365	0.056089	0.04009	0.076664	0.047559	0.035725	0.05588	0.099453	0.056649	0.047293	0.100992	0.027966	0.068638	0.180437	0.128658	0.056754	0.134473	0.135588	0.061928	0.065446	0.062385	0.117453	0.128148	0.089282	0.533779	12.4321
AT1G04590	11.1595	11.843	11.0513	10.0119	9.86927	10.5946	7.05407	8.37949	8.47109	7.88601	9.08882	8.83914	10.6282	11.5493	10.2005	11.8986	13.1315	11.3168	13.6406	15.6847	13.4589	12.4188	9.60009	11.8161	10.0738	10.1861	10.8879	9.64764	8.60168	8.6835	6.29868	6.3347	7.43278	11.0473	11.7047	12.2094	14.4644	13.2977	13.0139	13.1651	14.8056	14.7185	11.7516	10.7558	12.5264	11.8348	14.2709	11.9658	8.21001
AT1G04600	0.011785	0.010553	0.032463	0.03484	0.010035	0.014056	0.023265	0.02644	0.056535	0.038298	0.056656	0.042076	0.021577	0.035266	0.020452	0.028955	0.014588	0.032416	0.007349	0	0.034132	0.103314	0.094609	0.049695	0.175208	0.050077	0.049885	0.078922	0.269711	0.130904	0.085844	0.173121	0.08309	0.136944	0.103722	0.460016	0.033995	0.261055	0.283658	0.697507	0.50663	0.245828	1.09132	0.774776	0.362278	1.16293	1.38875	1.20304	0.784271
AT1G04610	0.012946	0	0	0	0	0	0	0.057946	0	0.015759	0.031055	0.034528	0	0	0	0	0	0	0	0	0	0	0	0	0	0	0	0	0	0	0.013409	0.031538	0.075792	0	0	0	0	0	0	0	0	0	0	0	0	0	0	0	0
AT1G04620	39.2549	34.4578	36.513	27.3789	34.5432	29.4823	18.2906	21.8574	21.3108	35.2334	37.1204	36.5348	48.5649	49.9635	48.2967	46.2753	42.3423	42.7715	47.0126	49.0083	49.5136	29.266	31.4569	30.8895	23.6517	22.4715	20.4558	17.8885	18.5697	17.4216	38.1859	36.1866	37.9366	51.034	52.5116	42.3751	47.5369	42.2563	40.2492	35.7116	37.0616	49.8034	24.4936	23.9768	27.9258	16.9387	11.544	11.3487	5.83798
AT1G04625	0	0	0.037212	0	0	0	0	0	0.109681	0	0.042857	0	0.032503	0.04588	0	0	0	0	0	0	0	0	0.050521	0	0	0	0	0	0	0	0	0	0	0.037657	0	0	0	0	0	0	0.20544	0	0.033055	0.080567	0.041378	0.037934	0	0.114134	0
AT1G04630	53.0784	51.4524	52.9497	47.1537	51.8795	48.4458	44.2374	49.3808	44.4497	50.1877	47.6488	45.1139	58.2763	57.7073	53.5624	54.5066	58.1655	57.2563	66.1912	69.1092	62.0533	47.5155	46.0892	47.9296	43.0063	41.4039	37.3331	45.0144	43.1621	45.4463	38.4575	44.2995	43.2095	54.3118	48.9446	50.592	58.4286	57.8934	56.6371	67.8886	69.0431	63.6051	49.5923	48.4535	57.4782	44.1855	39.5968	43.8144	28.306
AT1G04635	1.81495	2.77551	1.52383	1.86455	2.14097	3.27832	2.92272	3.64561	5.17002	6.60335	7.67023	6.40939	5.32526	7.44614	5.22129	3.15137	4.30278	4.05768	3.25253	2.71971	3.46579	0.71802	1.33535	1.2286	1.30068	1.63835	1.4057	1.40435	2.25391	2.51074	3.70373	2.90078	2.40091	4.70403	3.0227	4.07193	3.79201	4.05109	3.39751	2.25808	2.71303	2.39674	1.27065	1.11359	1.68826	2.14318	2.95557	2.33255	2.93199
AT1G04640	96.9944	105.984	106.547	78.3602	74.9474	81.0165	70.9566	76.1892	81.6351	87.0188	90.5813	89.8737	112.711	128.006	106.284	120.513	118.204	114.306	118.977	125.445	121.61	149.184	137.161	145.674	97.1601	89.0019	102.313	73.767	64.7817	70.9633	75.9745	71.7883	73.9542	106.588	112.435	114.698	122.661	124.524	134.663	121.658	126.749	148.062	188.744	144.223	160.096	109.202	112.538	96.5423	50.6674
AT1G04645	0	0	0	0	0	0	0	0	0	0	0	0.063325	0.521026	0.370166	0.432579	0	0	0.177234	0	0	0	0	0	0	0	0	0	0.251151	0.333447	0.098495	0.073447	0.241548	0.333839	0.453657	0.494592	0.810793	0	0.280873	0.15958	0.575854	0.549442	0.145519	0.266536	0.324403	0	0.611829	0	0.345223	0
AT1G04650	0.156659	0.2378	0.302616	0.42288	0.417387	0.304834	0.580184	0.710019	0.55496	1.05378	1.30893	0.928979	0.968566	1.09152	0.92197	0.426393	0.4045	0.640212	0.260845	0.32299	0.346861	0.107375	0.106074	0.116789	0.40448	0.303699	0.319674	0.498386	0.611797	0.43924	0.615716	0.66598	0.719516	1.20797	1.05907	1.5162	0.698867	0.661772	0.813435	0.706777	0.52398	0.572226	0.227624	0.368301	0.277955	0.368427	0.284796	0.434411	0.317615
AT1G04660	0.258263	0.098969	0.114482	0.163655	0.235088	0.198681	0	0.041223	0.022022	0.022441	0.022098	0.016361	0	0	0	0	0	0	0	0	0	0	0.104194	0.033124	0	0.0293	0	0	0	0	0	0	0	0	0	0	0	0	0	0	0	0	0	0	0	0	0	0	0
AT1G04670	0	0	0	0	0	0	0	0	0	0	0	0	0	0	0	0	0	0	0	0	0	0	0	0	0	0	0	0	0	0	0	0	0	0	0	0	0	0	0	0	0	0	0	0	0	0	0	0	0
AT1G04680	33.8159	33.8738	35.4272	31.9612	27.1079	28.2488	32.4078	32.7494	35.5936	44.1478	45.9248	36.7264	42.7959	37.661	48.9094	42.4696	40.5237	39.7785	39.5693	34.6643	33.5746	18.817	33.6177	24.6132	18.2831	24.3924	23.6929	21.3972	13.6776	14.8618	15.0487	11.4786	12.8782	23.3765	21.3517	13.43	24.1568	14.2081	15.8012	12.5117	12.1735	16.6689	1.66623	3.86528	3.23135	3.15075	2.27737	1.59745	4.98132
AT1G04684	0	0	0	0	0	0	0	0	0	0	0	0	0	0	0	0	0	0	0	0	0	0	0	0	0	0	0	0	0	0	0	0	0	0	0	0	0	0	0	0	0	0	0	0	0	0	0	0	0
AT1G04690	26.4475	27.1949	26.72	25.6073	31.4594	27.0057	53.695	60.8628	59.7017	80.2104	75.0556	79.3902	66.5247	63.4502	66.2609	51.6316	53.1675	56.3444	44.0625	41.3786	42.4165	30.2069	27.6839	30.4836	34.3566	35.2477	37.1278	65.5666	76.7507	62.9813	93.8162	92.1027	89.7504	75.0498	73.9004	84.488	61.9027	61.883	62.2129	73.0522	69.065	56.7302	55.483	69.2795	55.2097	57.0498	55.3498	72.2414	113.129
AT1G04700	0.335996	0.336643	0.308548	0.317595	0.360945	0.219518	0.328298	0.400688	0.447532	0.370399	0.486996	0.352043	0.319626	0.239353	0.319164	0.275066	0.303611	0.294742	0.244272	0.352608	0.258258	0.151412	0.271914	0.260072	0.193136	0.348322	0.182761	0.403112	0.485743	0.307132	0.382655	0.339232	0.338231	0.270338	0.288908	0.230294	0.342841	0.190872	0.252551	0.377215	0.359156	0.360873	0.316999	0.366571	0.317331	0.237626	0.25679	0.344463	0.185127
AT1G04710	16.5811	22.1525	17.2323	17.0272	19.7586	15.2775	15.2067	18.7072	18.5385	18.6323	17.499	15.0372	26.437	24.716	24.2653	29.4279	31.7022	29.3195	32.2466	31.9469	29.1499	15.5992	15.6773	15.6989	14.444	15.7252	12.2217	17.4154	17.4634	16.9373	12.65	11.8727	12.0944	22.2777	22.7048	19.1859	33.6422	26.1	29.0105	20.9319	23.8083	26.3159	17.052	16.6791	24.7551	15.0225	15.9907	13.6851	15.5107
AT1G04730	1.18848	1.06064	0.943481	0.927401	0.972285	0.58385	1.07149	1.69747	1.76242	2.78072	3.71624	3.13898	2.09713	1.97879	2.0477	1.04062	1.09377	1.17694	1.24522	1.03087	1.02622	0.365521	0.307763	0.353084	0.114287	0.184623	0.073527	0.837978	0.72783	0.683287	1.41528	1.42034	1.19912	2.54722	2.46452	3.39864	1.28107	1.33414	1.49381	1.34456	0.961543	0.623547	0.57174	0.808146	0.836343	0.292051	0.293825	0.35818	0.235744
AT1G04750	25.6885	30.4208	26.8141	24.9968	23.2918	27.2561	33.1648	33.9674	37.0148	60.4853	55.5859	57.0374	56.7314	54.3009	55.2326	42.8846	45.1319	48.8144	36.0779	33.31	33.4488	29.2748	28.468	29.9458	28.3941	26.0942	30.9058	38.5783	46.6773	38.3406	69.1807	66.9318	65.5273	61.1944	65.7568	76.9437	47.077	55.8541	57.9854	96.7467	82.5008	55.0684	67.5847	79.8345	53.237	53.0937	48.4031	84.8995	65.0916
AT1G04760	0.360758	0.361993	0.233915	0.400735	1.08841	0.244507	0.630653	0.500347	0.587298	1.36694	0.644373	1.58199	0.549318	1.20852	0.810946	0.369824	0.720445	0.73615	0.372203	0.064501	0.395789	0.468036	0.31658	0.440427	0.411022	0.14242	0.451086	0.784561	0.574473	0.985763	2.75851	2.31167	2.19104	1.1796	1.29814	0.960715	0.724535	0.173789	0.748493	0.357112	0.257254	0.590772	0.082853	0.151539	0.207143	0.190312	0.057118	0.178946	0.534049
AT1G04770	29.8235	31.8105	33.3393	30.3755	3.664	22.088	21.5494	21.0013	17.2043	7.29314	9.62272	8.56744	34.1891	38.1138	35.8606	62.1803	103.847	132.554	25.7599	18.7515	10.8524	52.2814	49.0852	50.4262	41.0445	33.16	50.1899	37.9833	45.9166	41.8193	25.2563	22.2104	31.1954	57.6712	57.4178	69.5514	79.2167	126.885	147.656	85.1057	97.7503	119.432	97.3403	89.2895	106.037	48.0595	70.2843	76.1559	75.4543
AT1G04778	0	0.487582	0.190853	0.475699	0.237378	0	0	0.405106	0.432913	0	0.433756	0.323282	0.330161	0.235511	0.468305	0.170688	0	0.148996	0	0.270089	0.464327	0	0	0	0.166103	0	0	0.426877	0.209463	0.620608	0.556611	0.261711	0	0.379884	0.249288	0.410054	0.225043	0.94611	0.20212	0	0	0.184437	0	0	0	0	0	0.145093	0.789126
AT1G04780	8.97999	8.45035	8.35881	7.56655	7.41282	6.91368	11.1343	10.961	9.12591	11.8866	12.1949	11.9443	10.9945	9.7081	10.1438	10.5041	11.6737	11.4309	8.46193	8.80614	8.85934	12.9581	13.3896	12.6991	10.5647	10.3183	10.4863	13.7996	18.3362	15.353	20.7846	20.6847	18.7565	13.854	13.0873	16.2717	13.9596	16.6194	16.7977	24.0282	20.2168	14.8447	25.0728	29.9792	21.2093	19.2847	21.9311	24.1661	47.9957
AT1G04790	7.98382	8.21022	7.64356	7.4612	7.21172	6.13158	6.48795	6.7121	7.03797	7.47107	7.37533	6.49238	8.22515	7.92314	7.84313	8.21673	8.57156	8.32766	8.15529	8.17209	8.08425	8.7217	9.20345	9.82884	7.96076	8.52605	7.76182	7.85697	7.95603	7.6384	7.85131	8.17902	7.88241	8.2127	9.54826	9.76884	9.74048	10.0159	9.61272	10.4858	10.1857	10.4307	12.3482	13.9017	11.518	9.24848	10.9445	10.6476	10.7709
AT1G04800	352.358	310.611	291.854	247.019	318.009	192.141	171.572	208.834	167.681	128.626	178.347	165.849	134.747	170.477	178.548	130.17	104.399	128.347	173.101	158.311	166.524	8.95097	47.2743	15.4163	10.2402	17.2826	29.4081	14.8745	4.40342	10.9931	4.76926	4.88848	7.84281	22.5668	8.2227	4.68825	4.31044	0.662558	2.76691	3.82743	4.06779	7.58872	0.832928	0.942131	1.56469	0.784777	0.818049	0.076993	0.139416
AT1G04810	16.6708	16.1314	15.1577	12.9831	13.7047	11.8047	10.335	12.8847	11.65	14.4497	14.7414	13.0469	13.2159	11.7823	13.8136	15.3552	14.3451	13.627	16.8343	16.6172	15.9822	14.6226	15.19	14.2308	12.9404	13.3556	12.968	13.0745	15.6226	12.5454	14.787	14.7823	13.5599	13.3173	14.1224	15.6081	15.6168	14.4022	14.7569	27.9963	22.8992	18.8217	21.0249	26.6786	17.7289	14.3393	16.191	17.3079	16.9475
AT1G04820	80.7153	74.6675	73.0503	69.5162	73.1545	60.5647	78.503	77.5916	86.647	143.793	149.938	139.075	142.263	146.614	151.007	124.335	118.932	127.364	92.7551	85.6671	83.2886	36.8674	39.9934	42.2807	31.4856	38.4898	32.3854	52.9844	41.5734	39.0649	77.3429	65.88	81.8502	117.188	114.826	76.0254	114.751	76.5107	89.8946	70.8469	69.4971	53.9774	28.8156	45.2975	49.5373	19.9282	15.5728	29.5316	19.9989
AT1G04830	6.61768	6.42986	6.28938	6.98759	5.60887	5.45385	6.75326	5.88612	5.52027	5.75349	5.66758	5.9301	5.67285	6.23607	5.03665	6.54631	6.65376	6.32518	5.70666	6.72677	6.35789	9.72592	9.93548	9.41769	10.3392	8.88813	9.46992	7.76485	8.22712	8.35622	8.60951	8.41301	7.98692	8.20774	8.7294	8.95644	8.62066	8.08147	8.79998	10.8884	9.30877	8.32255	12.1	14.2773	11.4439	10.2271	11.3843	10.8455	24.4849
AT1G04840	0.319962	0.459083	0.433358	0.265635	0.267451	0.197708	0.130303	0.296462	0.303648	0.685121	0.860534	0.67738	0.810963	0.678592	0.907388	0.598567	0.750216	0.508822	0.627355	0.396121	0.685875	0.289476	0.296503	0.377651	0.194113	0.298401	0.265477	0.389857	0.351254	0.267313	0.514764	0.505852	0.607641	0.628316	0.887134	0.700657	0.613745	0.465699	0.595436	0.729178	0.678155	0.620535	0.429619	0.63347	0.719122	0.339143	0.349471	0.378034	0.298889
AT1G04850	39.7781	40.7029	41.0842	35.1113	38.182	34.7316	40.7096	40.0244	38.3595	42.7902	44.1054	41.2857	48.6689	50.8738	47.0865	50.2479	52.8456	51.7556	50.3226	48.4856	46.2976	48.3228	49.279	44.739	45.0313	42.958	44.1716	45.5628	51.6012	47.4725	49.5141	50.5445	50.0673	55.9692	52.4855	63.7878	58.4204	67.8743	72.4678	94.004	77.9991	60.8466	85.0778	74.7718	68.2658	77.465	73.9938	91.9634	89.8505
AT1G04860	9.07697	9.59386	10.2754	9.20686	9.83355	9.4919	7.61471	9.32587	8.36403	10.0749	10.6541	9.24968	10.4596	9.01858	9.64188	10.2391	9.97532	9.79567	10.7845	11.3394	11.637	13.4768	13.7363	13.9088	13.1601	13.6676	14.2642	9.86389	10.8765	9.49048	13.1603	11.8072	11.8849	11.4177	11.5343	12.146	13.7768	11.7523	13.1805	14.6824	14.1818	14.8828	15.1578	19.1917	17.1993	14.9482	16.9261	14.3132	13.6128
AT1G04870	11.8209	11.7519	11.2415	10.523	9.15552	8.40142	10.1368	11.9484	11.9056	20.3388	21.6965	16.621	26.7296	26.0095	26.4645	16.464	19.7381	18.8883	18.2108	17.7216	17.0154	8.35241	5.77496	7.94039	5.5849	4.68622	5.11239	11.4341	15.2528	10.4526	11.7411	12.5956	11.9398	21.8738	21.0759	28.7835	17.9336	19.608	21.0642	30.3092	26.1845	16.9707	25.1117	37.8585	21.1326	17.5917	16.7141	27.1892	17.1308
AT1G04880	0.08627	0.038585	0.074332	0.091105	0.165014	0.180496	0.033915	0.112582	0.206239	0.192496	0.086199	0.063874	0.203244	0.165744	0.087038	0.145297	0.142123	0.189278	0.053524	0.144474	0.143125	0.045219	0.121929	0.077593	0.146217	0.091432	0.072742	0.033817	0.067691	0.099397	0.089292	0.042001	0.13461	0.060605	0	0.016286	0.373243	0.091991	0.032279	0.067922	0.05518	0.161493	0.026634	0.032357	0.133693	0.045698	0.018216	0.034357	0
AT1G04890	0	0	0	0	0	0	0	0	0	0	0	0	0	0	0	0	0	0	0	0	0	0	0	0	0	0	0	0	0	0	0	0	0	0	0	0	0	0	0	0	0	0	0	0	0	0	0	0	0
AT1G04900	4.20283	5.46601	4.8679	3.50127	2.97804	2.5813	3.09212	3.84653	3.94007	4.75288	3.6873	3.92094	7.63405	8.40832	7.27225	9.03629	8.40089	8.87235	6.34207	6.89074	7.66412	2.80255	2.78757	3.73577	2.01603	2.22784	1.46095	2.04545	3.04049	3.01472	3.22457	2.55335	2.55166	5.56514	5.10377	6.62962	7.80896	7.81647	7.41646	6.71811	7.81902	6.21577	3.25721	4.16072	7.72378	3.17518	2.26796	2.85211	2.62756
AT1G04910	9.60803	10.4541	9.91959	7.89016	8.31509	9.19487	11.0138	11.6949	11.9548	13.4437	13.3739	13.623	12.0386	11.7276	11.596	12.4029	12.0644	12.51	10.8005	10.85	11.1354	12.6627	13.7197	13.0726	11.9919	10.2199	12.209	16.0539	16.8639	13.9603	18.7929	18.7501	17.9901	15.3687	15.1108	17.3973	14.0679	15.9444	16.6314	23.6923	20.0189	18.0474	17.9526	17.2208	17.7059	19.4516	19.8995	17.6332	22.2982
AT1G04920	0.391313	0.282962	0.34209	0.45004	0.630304	0.409461	0.398977	0.458961	0.425696	0.293383	0.303746	0.391898	0.294621	0.32419	0.433275	0.343696	0.357573	0.312782	0.236265	0.285511	0.201855	0.05063	0.102296	0.032609	0.12294	0.18218	0.12222	0.156367	0.170836	0.171209	0.137672	0.114834	0.091889	0.171623	0.167202	0.143625	0.200941	0.115433	0.149277	0.066245	0.034743	0.092552	0.02236	0.067826	0.119367	0.07663	0.015256	0.0432	0.045707
AT1G04930	1.49023	2.02293	1.41131	1.20599	1.28142	1.32124	1.49797	1.60509	1.37195	2.49004	1.95744	2.00683	2.0686	2.09174	1.8145	1.3182	1.81793	1.43146	1.55126	1.62284	1.63221	1.57913	1.36919	1.68914	1.5907	1.71122	1.24726	2.00248	1.81375	1.837	2.26304	2.89639	2.39191	2.79774	1.78793	2.12661	2.24153	2.39036	1.87105	2.5746	2.64998	1.99506	1.3455	2.34223	2.0837	1.84411	2.6158	1.85583	2.69662
AT1G04940	90.6985	94.8458	83.8485	65.2502	77.9101	65.6899	63.0414	72.4049	74.7643	75.5218	77.6821	69.2998	85.3808	89.5168	87.769	88.2504	88.8506	84.2816	96.1043	92.7651	96.0743	47.6	49.17	54.5294	42.9303	40.8335	41.2273	52.6208	48.2061	50.6172	48.4029	42.8746	40.1133	64.9966	57.1177	54.9226	71.4535	65.7371	65.5392	55.0194	60.3604	62.1283	37.3962	41.1779	57.8312	34.8751	34.651	30.9071	27.9839
AT1G04945	1.8957	2.8582	2.46734	2.59207	1.94511	2.13897	1.70199	1.87959	1.52679	3.98634	3.79761	2.75218	4.55163	4.89287	5.13247	3.26573	3.53054	3.80956	3.71531	4.02389	3.22899	2.07537	1.90529	2.18844	2.27965	2.27674	1.90987	2.15089	3.29943	2.16784	3.50412	3.24639	2.68076	4.47623	3.8607	5.48885	5.19885	5.32843	4.80958	6.89016	6.74933	3.52319	3.97363	6.73916	4.6441	4.45955	5.1693	6.03875	4.42719
AT1G04950	12.051	10.8966	11.8393	8.48415	8.50555	7.81854	7.74751	7.8032	8.30239	7.70264	8.13672	7.85875	7.61192	7.61524	7.34688	8.63324	8.99005	8.25411	9.06994	8.65013	9.59564	12.6966	14.7238	13.3698	12.1133	10.9806	10.3874	9.19732	10.9015	9.78756	9.74432	9.50638	9.49541	9.00307	9.69465	10.2268	9.04556	10.2975	9.66081	12.7208	11.3175	12.513	17.2104	19.4231	16.18	14.2875	18.787	12.6884	14.9051
AT1G04960	13.7756	14.8461	13.8453	12.3009	10.9147	12.8136	12.1162	13.3805	13.3378	11.2603	11.4648	12.1172	11.7993	13.5865	11.5542	13.3096	13.6206	13.3676	14.5007	15.9157	15.3387	22.1467	19.2695	23.5252	18.3086	17.852	21.2018	19.6189	20.2476	21.6087	21.5715	20.9193	21.5696	17.88	20.2207	21.0958	16.5351	22.9427	20.5881	37.3025	29.1063	27.522	37.4934	32.2136	27.6874	30.7655	31.1514	36.1133	44.2685
AT1G04970	12.6703	11.5946	13.0777	8.57665	9.71042	9.0039	11.1813	10.0433	9.33515	8.13013	7.93966	9.32576	8.37296	8.01167	7.18885	9.23071	9.73977	8.09146	12.9197	13.1967	13.375	13.9761	16.3123	15.1801	15.7875	12.737	13.769	14.4851	18.4869	15.5927	17.7222	17.8525	15.6572	12.0044	12.7656	14.8781	10.9526	14.3253	12.904	28.8667	22.7846	19.0267	33.1051	28.6294	21.4299	26.7881	28.3224	34.2695	40.532
AT1G04980	4.83848	5.07086	4.76583	4.00908	4.01623	3.2089	1.739	1.80941	1.93356	2.35205	2.79776	2.53106	13.0812	11.386	12.169	16.6752	16.909	16.972	14.708	10.3769	9.67164	3.42154	3.92506	3.12877	3.16299	2.7309	2.28133	2.81139	9.50264	5.27466	3.09673	4.82291	3.24998	15.3714	19.9816	36.4011	10.971	20.1671	26.0813	45.2852	28.8699	12.8342	16.2682	35.1481	11.9963	15.6966	4.40707	28.0717	6.88306
AT1G04985	26.6883	26.481	28.422	24.2977	24.7278	25.8616	26.9215	27.5695	26.9773	24.1071	23.9359	25.1168	32.4038	36.4659	29.7925	37.4768	34.6516	36.461	32.8097	35.8349	34.2595	51.0789	45.353	46.9328	42.6405	40.5445	43.5116	32.7432	38.4643	43.135	33.687	34.043	32.3233	41.6103	43.9559	47.3213	47.0071	54.9615	61.9722	58.0427	57.217	61.389	82.6592	68.2774	64.3378	61.9614	69.1844	60.6441	51.528
AT1G04990	2.64101	3.13299	2.79437	2.84904	3.89676	3.34519	3.08334	3.32869	2.82692	8.06219	6.0545	9.26451	7.15475	6.61314	7.2849	7.35403	8.31485	6.91799	5.60048	6.41425	6.15433	5.3012	4.32248	4.36571	4.91931	4.35029	3.86084	4.07852	5.62852	5.06438	23.2907	24.5899	22.3773	20.5863	23.1596	26.6982	12.1946	19.2017	17.7376	30.3755	28.2195	17.9993	8.07078	8.12452	8.27518	7.45286	4.48159	6.1117	12.719
AT1G05000	5.28865	4.25922	5.95571	4.8833	5.08941	3.97721	1.14888	1.40206	1.20955	1.44709	0.699312	0.912833	5.10923	3.92273	5.97483	6.37385	4.15059	4.69939	3.43719	4.39981	3.87162	9.93256	8.76097	9.36236	3.1045	2.81267	2.77877	2.24303	2.71388	1.83473	1.53089	1.61916	1.25851	5.68955	5.99929	5.53787	7.3297	10.3276	11.4914	14.0859	11.0484	11.3978	13.1594	13.1808	11.2228	5.59713	5.75648	11.7029	15.2598
AT1G05010	172.02	192.343	144.966	122.392	141.444	109.571	124.741	111.043	146.752	149.685	168.908	150.101	190.285	201.217	215.446	136.313	133.171	139.923	92.1168	89.6353	83.8462	112.629	122.707	119.468	75.69	80.0008	78.9253	140.689	184.395	149.658	292.481	206.617	195.536	255.564	364.593	540.196	172.946	291.128	295.575	691.545	483.106	202.575	421.147	491.233	136.333	204.934	177.384	344.031	230.695
AT1G05020	0.276837	0.143868	0.166118	0.067893	0.148162	0.223924	0.232228	0.240095	0.235244	0.282778	0.246577	0.341991	0.281526	0.16024	0.239822	0.09038	0.099401	0.110379	0.083328	0.115458	0.155364	0.243845	0.139007	0.265698	0.024833	0.056856	0.011318	0.368506	0.537642	0.501151	0.621013	0.436075	0.429393	0.169604	0.247778	0.648615	0.143512	0.331162	0.331678	1.02538	0.772374	0.310782	0.463939	0.905107	0.280881	0.274587	0.181036	0.256235	0.261375
AT1G05030	5.21413	4.39456	5.15586	5.84128	6.00812	5.66677	4.97968	4.49618	4.65442	5.32015	5.03067	5.37537	5.05699	5.64718	5.53598	5.91524	5.27696	5.55691	5.10299	5.42492	4.98129	6.77709	7.12301	6.73401	7.17836	7.21079	7.01369	5.7218	7.55236	6.88313	7.80244	9.23719	8.45117	7.30733	8.11457	8.7787	5.558	7.12158	7.83887	11.9938	10.6392	6.94983	8.36814	10.9575	7.35388	7.08696	6.94116	8.92999	6.52159
AT1G05040	0	0	0	0	0	0	0	0	0	0.040622	0	0.058955	0.011577	0	0.028753	0	0	0	0	0	0	0	0	0	0	0	0	0	0	0	0	0.058203	0.03886	0	0.046029	0.037637	0	0	0.037207	0	0.146264	0	0	0	0	0	0	0.05317	0
AT1G05055	6.50432	6.72063	7.21973	7.01078	8.09626	7.05009	7.05009	7.49747	7.33007	7.82146	7.70456	7.56944	8.26189	9.4351	8.60747	8.71961	8.33965	7.37828	8.88879	8.49448	8.55547	6.38001	6.44653	6.67882	6.75064	5.43837	7.07356	7.48217	8.6118	6.68855	7.2707	7.46211	7.21188	8.08633	8.66227	8.3242	7.60187	8.18576	8.26574	11.1665	10.1117	10.3034	8.24851	7.88979	8.36232	9.51834	10.525	9.56219	6.85888
AT1G05060	6.20515	8.69022	8.57146	6.22796	6.64187	6.51162	8.92115	9.57512	9.32205	8.55785	8.36066	9.6747	9.21381	10.2368	9.25371	10.4613	9.74446	8.89132	10.5473	11.1199	11.5975	12.4595	10.5694	12.219	11.4357	11.7284	10.3353	14.2824	16.919	17.6581	18.9256	17.895	18.7399	20.2574	22.293	26.6887	18.5323	20.8661	21.0109	26.4599	27.7078	23.2894	29.1315	28.593	21.3035	22.1544	22.1053	31.3475	40.4564
AT1G05061	0.311446	0.321147	0.247917	0.030366	0.091514	0.172237	0.140723	0.213821	0.085648	0.378607	0.40128	0.190769	0.446333	0.33713	0.433725	0.153647	0.177302	0.176923	0.155349	0.343421	0.328641	0.175239	0.40544	0.51496	0.110228	0.342044	0.181138	0.168282	0.140245	0.115485	0.17273	0.139231	0.139653	0.277068	0.429878	0.162255	0.384954	0.122764	0.294435	0.340176	0.183357	0.194858	0.221247	0.592188	0.166405	0.684318	0.576622	0.419316	0.310783
AT1G05065	2.01552	1.16074	1.50538	5.63165	2.63145	5.83077	7.89691	5.82607	9.65639	6.65967	6.93539	7.28979	4.77448	2.26302	4.00518	4.96668	3.55026	4.72046	3.18054	5.21317	3.6702	0.300924	1.6327	0.780242	5.56809	5.04029	4.07776	5.49284	8.00856	7.55974	6.82759	6.99902	9.68388	5.451	7.18241	5.90287	7.18535	1.1257	1.94691	5.09345	2.77847	2.9478	1.0856	2.28448	1.35299	1.53665	2.30163	1.15544	1.26487
AT1G05070	13.7975	13.8327	14.8489	32.8765	34.8342	33.0955	22.8545	22.6636	22.119	21.7111	21.5704	19.0475	19.9026	21.0379	19.6635	22.1735	24.4394	25.7941	15.9776	15.9991	16.0253	20.2437	19.7714	18.5797	36.175	36.6845	37.9051	25.7271	23.2505	24.6174	25.6979	22.4996	23.5821	22.5992	23.0797	23.5308	25.9344	25.6238	25.4246	18.6003	18.6242	18.948	14.0819	12.8103	17.3609	37.368	37.7458	32.2336	24.8413
AT1G05080	0	0	0	0	0	0	0	0	0	0	0	0	0	0	0	0	0	0	0	0	0	0	0	0	0	0	0	0	0	0	0	0	0	0	0	0	0	0	0	0.028214	0	0	0	0	0	0	0	0	0
AT1G05085	0	0	0	0	0	0	0	0	0	0	0	0	0	0	0	0	0	0	0	0	0	0	0	0	0	0	0	0	0	0	0	0	0	0	0	0	0	0	0	0	0	0	0	0	0	0.380494	0	0.190679	0
AT1G05090	1.74309	1.68493	2.30979	1.42026	1.428	1.56983	1.82959	1.69842	1.6684	1.95356	1.97909	2.33863	1.75876	1.54387	1.46248	1.78469	1.0166	1.4795	1.12531	1.78455	1.42968	2.35872	2.37772	2.03394	1.40538	1.43232	1.59546	1.25554	2.4742	2.47501	2.33764	2.50152	3.44088	2.05306	1.89264	2.57592	2.32892	1.90263	2.54698	3.36945	3.00611	2.91464	1.98021	4.09439	2.59502	2.01808	1.67033	2.05116	2.98117
AT1G05100	0.112386	0.100488	0.077497	0.427301	1.64698	0.840624	0.132311	0.188341	0.380091	0.273419	0.112183	0.232546	0.426374	0.407624	0.323504	0.18905	0.508758	0.292452	0.086975	0.188092	0.093321	0.078429	0.026447	0.016815	0.570236	0.416481	0.378417	0.109911	0.087971	0.180964	0.116064	0.254729	0.547059	0.295763	0.233095	0.127096	0.601978	0.071941	0.545503	0.61993	0.107686	0.095441	0.069302	0.105312	0.086924	2.61774	1.30513	0.432429	26.6932
AT1G05120	3.07229	3.03622	2.80402	2.62815	2.75709	2.68079	3.55023	3.63498	3.48389	4.30262	4.00759	4.49541	4.14151	4.25811	4.95329	4.22703	4.24416	3.67007	3.45071	3.42827	3.80718	4.30918	3.97339	3.7561	3.74609	3.1657	3.51001	4.61759	6.20807	4.59414	7.3946	6.82767	6.81592	6.24633	6.89353	7.38334	4.72333	5.89215	6.12917	7.79869	6.26674	5.73356	8.141	8.82676	5.34372	7.1941	8.60541	8.99429	10.9825
AT1G05135	46.4321	46.3384	43.9562	37.713	19.2018	30.7297	14.4391	11.1844	11.8218	9.71892	10.4491	10.3532	7.5449	14.3693	12.0879	8.89009	11.1887	11.135	42.3912	36.4366	36.5	71.8226	64.1591	54.1842	49.6484	55.5311	45.374	20.9829	22.674	26.9701	19.2223	21.4332	18.8393	7.37641	10.036	10.3919	4.2416	4.98754	6.28858	28.5845	28.7086	38.5902	8.33384	26.31	15.4944	5.67735	9.19258	6.84424	2.92064
AT1G05136	0	0	0	0	0	0	0	0	0	0	0	0	0	0	0	0	0	0	0	0	0	0	0	0	0	0	0	0	0	0	0	0	0	0	23.2517	0	0	0	18.2911	0	0	0	0	0	0	0	0	0	0
AT1G05140	53.5647	51.8679	51.2193	51.8919	55.2037	57.5487	46.8371	50.4491	44.3737	40.5296	39.9844	41.2754	60.0715	59.6307	56.5163	73.2536	72.8815	64.0376	69.6967	77.0977	72.4346	59.6367	61.7205	63.5757	77.8351	69.1331	74.5881	56.818	53.5723	52.5199	52.4342	46.1843	50.5972	66.5582	72.1659	65.9197	76.5842	71.066	67.0329	56.3197	72.7281	83.2067	51.1653	49.1925	65.3004	68.6992	77.0041	55.2959	40.1407
AT1G05150	13.0302	13.2498	12.4956	11.9837	12.9144	11.8087	6.68441	7.4493	7.66474	7.63304	8.844	8.20732	8.78458	8.21118	8.8003	10.2286	10.2424	8.94956	11.0741	11.2862	11.2395	9.58431	10.4455	10.2373	9.765	10.6184	10.2028	6.64201	7.15288	6.14071	7.61937	7.02675	7.74855	7.44085	7.56996	6.84366	8.59689	8.02059	7.5329	8.80538	7.9954	9.6427	7.79999	9.49089	8.43944	8.05841	8.32907	7.30037	6.77881
AT1G05160	2.89212	3.23035	2.92378	4.53412	4.2692	4.23631	2.13207	2.60018	2.14745	2.76329	2.53336	2.8651	3.26291	3.71955	3.70132	2.98004	3.66718	2.78196	3.33617	3.42603	3.6216	3.9331	4.4345	3.91797	4.81963	5.10547	4.75958	2.25074	3.52309	2.62358	4.37852	3.78497	3.94627	4.38627	4.36127	4.27391	4.22753	4.54947	3.82223	4.81621	4.03515	4.78262	6.84131	6.69053	5.3451	5.61673	8.02397	5.51768	4.47249
AT1G05170	7.77376	8.38735	6.48325	85.1059	90.0878	104.516	14.925	15.4813	17.5213	14.2423	13.2075	13.299	12.3923	13.2818	11.6453	14.2598	15.147	11.5423	6.46905	6.82396	6.29515	11.5727	11.1648	10.8906	157.975	141.584	154.381	16.756	18.5587	15.9189	18.6581	18.165	15.5846	16.9913	18.0722	19.3711	19.426	18.7782	20.1463	17.3082	14.7741	11.3685	16.1018	22.9732	16.7168	115.594	123.927	70.8611	21.2553
AT1G05180	14.3436	13.969	16.3708	11.5654	12.6874	12.2296	13.697	13.6206	12.5347	18.6737	17.1119	18.7156	18.5472	19.7722	18.3777	18.0088	17.9465	17.7386	20.6923	21.5669	22.6299	15.7434	15.6851	15.1154	16.3416	14.2909	16.6811	15.7722	20.305	15.8702	22.7017	25.2352	22.5417	19.7269	22.2221	28.2733	18.6753	23.5733	21.7187	36.4226	33.2133	26.7508	32.2259	33.5179	24.4226	30.1841	34.0855	36.6541	30.7693
AT1G05190	1066.02	1144.51	1010.55	895.172	978.085	892.795	724.416	818.425	969.321	754.893	839.916	718.383	881.399	951.525	836.89	808.692	786.283	818.665	1006.26	973.785	941.599	741.928	732.16	766.914	627.686	641.129	637.755	662.071	532.471	596.503	456.663	408.975	438.698	584.012	515.784	432.992	631.289	489.305	490.496	418.985	545.981	739.155	499.927	524.536	659.073	391.511	373.355	324.717	216.727
AT1G05200	8.31235	8.74215	9.25916	14.6954	13.521	13.8527	8.07629	8.79475	7.57887	4.17886	3.83001	4.30459	4.77434	5.00348	5.06196	8.63593	8.64752	7.83065	8.82876	9.09808	9.33802	8.91798	9.68979	8.49442	16.1019	15.4009	15.175	7.17878	7.26699	6.94465	5.27311	4.61083	3.96033	5.88685	6.06564	4.9199	8.48396	9.11185	8.60434	9.45132	9.18486	10.9262	7.16779	7.07981	9.75195	14.6555	24.3112	10.503	6.30528
AT1G05205	27.7664	41.2405	33.0101	36.7578	38.9491	31.2466	25.5804	29.6175	29.1384	33.7594	33.1905	33.907	37.6697	50.7674	40.3448	37.8267	35.6006	37.8013	47.4116	42.9024	48.0993	30.0771	30.0146	26.5105	21.5432	23.1772	26.8362	29.7588	26.4649	34.3109	29.8017	31.4543	31.5955	38.1439	40.5204	44.2724	42.3703	46.7532	43.281	45.4573	47.9257	42.7213	55.4378	41.4059	38.1683	43.5875	37.8535	51.5121	40.9173
AT1G05210	4.70399	6.92794	4.91111	3.21171	2.71351	2.02204	4.61091	3.70167	6.09939	7.4665	7.16657	7.06992	10.0352	11.4162	8.91709	5.7822	5.07703	6.7768	6.66456	6.8873	5.97405	2.52311	2.29018	1.90194	1.48965	1.31669	1.22543	2.82211	2.81978	2.50458	3.44475	3.60374	3.107	4.62797	4.17808	5.08384	3.84612	4.64241	4.30049	4.75283	7.31215	4.50077	2.69714	3.77401	4.66824	1.49034	1.14576	2.6732	1.32683
AT1G05220	0	0.110087	0.085289	0	0	0	0	0.081111	0.048752	0.149689	0	0.072251	0.127361	0.210032	0.211572	0.075021	0.133852	0.268788	0.037789	0	0	0.244113	0.101973	0.096886	0.187727	0	0	0.095557	0.818671	0.106516	0.126019	0.427995	0.285851	0.437976	0.225791	1.15498	0.050835	1.00329	0.755852	1.51029	2.44252	0.514809	2.08982	1.75773	0.958971	0.717586	0.573032	1.69711	0.731737
AT1G05230	7.80584	8.07883	6.91372	6.46549	6.67455	6.69591	4.80553	5.06232	6.48711	4.67479	5.40721	4.72476	6.34287	6.89912	7.89529	7.13399	6.44306	6.18693	7.61227	7.22538	6.30887	6.42732	6.78604	6.57388	6.52925	7.87469	6.22527	5.93288	6.38165	6.15338	4.60727	4.11941	4.46659	7.00858	8.22535	7.74541	8.6726	6.66264	6.5423	7.96091	6.55668	8.28976	7.07109	7.40302	5.33133	6.71985	8.17802	7.49733	5.80128
AT1G05240	0	0	0	0	0	0	0	0	0	0	0	0	0	0	0	0	0	0	0	0	0	0	0	0	0	0	0	0.021878	0	0	0	0	0	0	0	0	0	0	0	0	0	0	0	0	0	0	0	0	0
AT1G05250	0	0	0	0	0	0	0	0	0	0	0	0	0	0	0	0	0	0	0	0	0	0	0	0	0	0	0	0	0	0	0	0	0	0	0	0	0	0	0	0	0	0	0	0	0	0	0	0	0
AT1G05260	0.159505	0.160427	0.061875	0.202156	0.17782	0.143208	0.234614	0.244949	0.09516	0.096999	0.310388	0.176715	0.099804	0.229674	0.120476	0.146303	0.196883	0	0.092527	0.114388	0.124204	0.083449	0.337728	0.089444	0.018383	0.063315	0.025164	0.561256	0.187158	0.137523	0.20578	0.164515	0.116408	0.062947	0.165344	0.247919	0.04929	0.102119	0	0.220015	0.190974	0.08123	0.018435	0	0	0	0	0	0.086278
AT1G05270	22.5706	24.5932	22.4168	21.6295	21.7553	22.6638	21.7393	24.2669	23.1466	22.1009	23.3451	23.0928	24.8331	26.6517	25.8478	27.5545	25.7692	25.7327	27.3347	28.5353	27.1546	25.7982	27.8281	26.4964	28.2448	26.4736	28.5407	24.5294	25.4962	25.4736	26.2546	25.5664	24.7395	28.7299	31.4382	31.3301	28.3795	32.6926	31.7205	35.6914	31.8511	31.7151	38.215	32.8872	30.5572	32.1627	36.9995	37.799	32.5262
AT1G05280	0	0	0	0	0	0	0	0	0	0	0	0	0	0	0	0	0	0	0	0	0	0	0	0	0	0	0	0	0	0	0	0	0	0	0	0	0	0	0	0	0	0	0	0	0	0	0	0	0
AT1G05290	0	0	0	0	0	0	0	0	0	0	0	0	0	0	0	0	0	0	0	0	0	0	0	0	0	0	0	0	0	0	0	0	0	0	0	0	0	0	0	0	0	0	0	0	0	0	0	0	0
AT1G05291	0	0	0	0	0	0	0	0	0	0	0	0	0	0	0	0	0	0	0	0	0	0	0	0	0	0	0	0	0	0	0	0	0	0	0	0	0	0	0	0	0	0	0	0	0	0	0	0	0
AT1G05300	1.4245	1.24752	0.944204	1.18642	0.869475	1.30061	1.0416	1.23023	0.931474	3.4428	3.03098	4.51271	2.61308	2.86009	2.4962	1.36119	2.91631	0.947067	1.61523	2.4456	2.10083	1.35037	0.975798	0.643086	0.834026	0.622825	0.74241	1.45898	2.09429	1.44067	10.2611	10.6713	8.14274	4.8088	5.09544	4.31747	2.02177	3.14279	2.74256	2.94198	3.15367	3.24221	4.63008	4.7542	1.9392	1.79702	2.02025	2.66591	9.59084
AT1G05310	2.66209	1.53709	2.66207	1.49696	2.92106	1.07576	0.934412	1.6156	0.842046	1.26544	1.68982	1.59542	1.73434	2.05398	1.40112	0.970856	1.76337	1.13035	0.950103	0.935895	1.62451	2.91686	2.93803	3.10342	1.51335	1.26029	1.6257	1.98725	2.56833	1.66749	3.7527	3.09296	3.52341	0.872467	1.19491	0.757914	0.871679	0.92527	0.375401	1.61116	1.18286	2.48053	4.38799	8.76367	5.23849	2.27755	3.30554	1.75457	8.81516
AT1G05320	9.19737	9.83688	8.25694	8.76023	8.25758	9.04613	10.8649	11.4477	11.8778	12.4146	13.7238	12.0884	11.9134	11.28	12.0588	9.3575	10.1723	8.35373	11.8193	11.4687	10.7625	12.6958	14.3113	13.7199	12.2065	12.3983	12.2655	17.6934	17.4203	15.5125	20.7296	17.8884	20.1438	13.8487	16.1421	13.7578	12.2191	10.766	9.9721	10.8726	9.10445	13.6675	9.51807	10.9873	11.0455	8.93666	9.47785	7.11133	11.333
AT1G05330	0.099439	0	0	0	0	0	0.11553	0	0	0	0	0	0.044646	0	0.169252	0.090889	0	0	0	0	0.126221	0	0.139363	0	0	0	0	0.114898	0.342157	0	0	0.047235	0	0	0	0.111186	0	0	0	0.316141	0	0	0	0.111322	0	0.105014	0	0.157942	0.213522
AT1G05340	0.690532	0.597975	0.715888	0.618318	0.619276	0.733104	0.142226	0.45117	0.337076	0.6899	0.532569	0.356834	0.605557	0.20743	0.452775	0.629831	2.39774	0.763246	0.410601	0.522966	0.813829	1.94186	1.42705	1.77005	2.63315	1.09146	1.3225	1.08546	1.50838	1.83417	2.78007	2.08641	2.11759	0.893334	1.56115	3.19162	1.90767	4.17159	3.33204	32.9815	14.0755	4.42805	14.8247	22.7628	5.65246	9.21766	5.76186	26.478	51.9967
AT1G05350	10.2512	11.3567	11.4795	9.8227	10.8109	10.4182	10.0659	10.7648	10.3516	12.5962	13.2806	12.9198	18.9741	17.2808	17.7805	14.3586	15.5317	16.4337	15.0671	16.2194	14.7697	10.3378	10.5811	11.0939	10.4862	10.7027	9.6462	12.3697	16.5728	13.0265	15.9766	18.7572	17.4908	20.9296	20.9865	28.6206	16.0211	22.5699	24.3984	41.187	37.5772	22.4785	23.3769	35.7381	19.8234	19.6801	13.6954	28.0676	10.6485
AT1G05360	3.46154	3.45159	3.23929	3.60634	4.01319	2.72308	3.45417	3.56653	3.74592	3.44726	3.75731	3.73306	4.54293	4.13603	3.64498	4.23658	4.81849	3.97445	3.8339	4.69428	4.01702	2.51057	2.92039	2.57271	2.51792	3.04558	2.64832	3.39603	3.15739	2.97074	2.79075	2.43222	3.33124	2.9128	2.72886	3.19315	3.48402	3.18603	3.21089	4.67439	3.51873	3.88496	3.42214	4.49583	3.64265	3.00077	3.91753	3.25868	3.48236
AT1G05370	0.858583	0.54453	0.629543	0.375877	0.358242	0.224024	0.570453	0.436387	0.410346	0.550896	0.392954	0.457451	0.633229	0.419814	0.661213	0.530425	0.906329	0.6548	0.377497	0.492886	0.427447	0.359872	0.198512	0.140328	0.158653	0.14886	0.157877	0.366942	0.201965	0.302013	0.129178	0.197467	0.237371	0.263119	0.324114	0.229756	0.366632	0.279691	0.262684	0.098348	0.209604	0.477917	0.043358	0.228304	0.362689	0.049606	0.13844	0.024864	0.152112
AT1G05380	6.78698	6.76663	6.91735	5.56751	6.45106	5.48779	6.89613	6.98323	6.30301	7.18942	7.58313	7.49293	6.57723	6.00359	6.53421	6.36643	6.72688	6.77267	6.85811	7.05874	6.4702	7.33428	7.44309	8.23613	6.04806	6.46907	6.17796	7.77904	8.50896	7.15015	9.34931	8.91687	8.76515	7.69107	7.98045	7.71406	8.23473	7.54721	8.80945	9.88326	8.47069	8.8472	9.72779	11.8868	9.84938	6.86738	7.89537	7.14321	9.97078
AT1G05385	65.8504	74.8245	65.3776	51.7682	48.9758	52.1753	41.2773	42.8045	43.8511	34.8338	38.389	38.5002	37.4981	42.9431	31.3935	34.6321	32.1018	32.257	58.8526	60.1439	57.904	83.19	79.383	87.8211	73.6637	63.4239	69.2548	51.756	43.0362	49.509	35.8667	34.9863	40.1799	35.9132	30.3303	27.8638	29.2981	30.7127	28.9593	47.6272	44.1606	65.1678	64.301	71.6276	84.3089	60.453	59.3281	43.5192	23.6791
AT1G05390	0	0	0	0	0	0	0	0	0	0	0	0	0	0	0	0	0	0	0	0	0	0	0	0	0	0	0	0	0	0	0	0	0	0	0	0	0	0	0	0	0	0	0	0	0	0	0	0	0
AT1G05400	0.280421	0.239173	0.18469	0.193878	0.237694	0.239909	0.209507	0.284286	0.182185	0.21689	0.191397	0.24794	0.115774	0.228243	0.131798	0.140078	0.131566	0.087499	0.401157	0.229374	0.066584	0.239624	0.363015	0.296612	0.42194	0.080854	0.481584	0.280742	0.506966	0.298254	0.577205	0.234381	0.297028	0.294718	0.140674	0.373878	0.189055	0.424632	0.357222	0.402323	0.487546	0.518011	0.920477	0.830444	1.2387	0.728011	0.844087	0.858705	1.46418
AT1G05410	5.62571	6.14704	6.60285	6.54032	5.52962	6.61559	7.35459	6.71396	8.30149	5.92146	5.46305	5.97662	6.39293	6.97539	6.26268	6.81853	6.28298	6.73665	6.63314	6.10208	5.81085	7.60549	7.53412	7.69929	6.78024	6.15576	7.054	8.71573	7.63476	8.22896	7.52452	6.15491	6.96498	6.63746	6.8466	7.01871	8.96386	8.68879	7.76877	9.11981	11.2456	9.91397	9.69616	10.0201	11.3596	9.50254	11.7048	9.04559	9.17356
AT1G05420	0.173233	0.173851	0.179672	0.329769	0.82526	0.07823	1.21202	0.817247	1.0773	0.315137	0.928632	0.83617	0.664661	0.552777	0.779225	0.552696	0.638847	0.176806	0.675762	0.123896	0.434193	1.16932	0.973287	0.884975	2.844	2.39448	2.00477	1.50793	2.058	1.65772	0.839563	1.1213	1.50384	1.31457	2.13829	1.0202	1.28462	0.667408	1.1989	1.85162	1.23588	1.13546	0.358152	1.60127	0.547387	1.55378	1.15192	1.0657	0.699619
AT1G05430	23.0467	25.7674	24.0971	21.3466	21.1496	20.1633	24.5325	28.0325	25.6623	27.4799	28.3867	27.377	31.0002	30.53	29.6277	30.2463	33.0664	32.1235	29.2234	30.0299	29.6963	31.0603	28.9536	30.9702	27.999	27.461	30.6073	33.135	30.5163	32.585	33.9115	33.2928	32.3159	34.0455	33.7173	37.3977	39.8463	36.8427	36.8631	41.5443	43.2568	41.3249	39.645	38.2163	41.1649	35.8849	38.3851	39.216	37.098
AT1G05440	0.330974	0.403696	0.264447	0.247846	0.28773	0.053967	0.070953	0.269198	0.179787	0.109851	0.216427	0.240527	0.102874	0.057802	0.195105	0.110543	0.148687	0.235133	0.139962	0.086371	0.205943	0.031535	0.063778	0.040581	0.027807	0.071739	0.019023	0.106117	0.0177	0	0.108961	0.036608	0.017601	0.190206	0.041655	0.051107	0.074386	0.096259	0.033763	0	0	0.015357	0.013931	0	0	0.015937	0	0	0.01629
AT1G05450	0	0	0	0	0	0	0	0	0	0	0	0	0	0	0	0	0	0	0	0	0	0	0	0	0	0	0	0	0	0	0	0	0	0	0	0	0	0	0	0	0	0	0	0	0	0	0	0	0.173131
AT1G05460	3.34192	2.81426	2.8122	2.86741	2.97651	2.54143	2.94951	3.73263	3.30658	3.71644	3.78358	3.39454	3.52183	3.80781	3.69866	3.35686	3.76941	3.35412	3.0124	3.09188	3.619	2.24855	1.94022	2.21077	2.19832	1.9552	1.85652	3.65974	4.14895	3.59082	3.56372	3.3142	3.63232	3.82953	3.46964	3.4794	4.07	3.8995	4.03883	2.74862	3.66146	3.3232	2.91867	2.50073	3.07318	2.08478	2.56107	1.74007	2.59567
AT1G05470	3.64578	3.78011	3.42408	3.22663	2.95771	2.12417	2.76817	2.48129	2.91753	2.83205	2.61147	1.81798	1.86151	2.04775	2.12452	1.72496	1.73152	1.20592	1.90481	1.9657	1.81768	0.67298	1.28727	0.848879	0.528058	0.604344	0.56153	0.764939	0.859374	0.838651	0.66522	0.51777	0.556704	0.784555	0.471931	0.36811	1.1145	0.758363	0.783664	0.335786	0.410524	0.704567	0.190813	0.400834	0.48848	0.150955	0.270546	0.18912	0.154341
AT1G05490	0.031231	0.065917	0.050698	0.045222	0.039886	0.063862	0.073968	0.090075	0.074898	0.043494	0.096509	0.103514	0.083712	0.045772	0.034836	0.053431	0.09388	0.058897	0.062582	0.044893	0.027693	0.037541	0.075839	0.040306	0.033157	0.014217	0.022658	0.068527	0.116157	0.071224	0.116035	0.176907	0.089108	0.141375	0.068189	0.142001	0.077218	0.136851	0.125812	0.16827	0.154561	0.096094	0.058025	0.115641	0.156214	0.05207	0.01696	0.042695	0.353353
AT1G05500	20.7485	18.9091	18.7771	15.4741	16.932	15.0758	25.445	25.5833	24.5992	22.0348	20.819	19.4663	16.3551	14.2262	16.5573	18.4123	16.5617	15.887	16.8722	18.1948	16.1479	17.3713	18.5814	17.9022	16.8279	15.7	15.1536	26.4899	25.2591	20.7763	23.1151	21.8392	20.1749	17.1375	18.3143	17.6881	17.5456	17.224	17.492	24.6331	22.8629	18.6575	16.9331	19.2279	18.7469	16.0027	16.2741	16.8998	17.6757
AT1G05510	0	0	0	0	0	0	0	0	0	0	0	0	0	0	0	0	0	0	0	0	0	0.027189	0	0	0	0	0	0	0	0	0	0	0	0	0	0	0	0	0	0	0	0	0	0	0	0	0	0	0
AT1G05520	6.24152	6.02376	6.20172	6.63942	7.96645	8.09388	7.85923	8.82962	7.99057	9.91098	9.49181	10.4274	9.70703	10.1012	10.4935	10.1618	11.0376	10.7247	8.32916	9.1692	8.50588	7.73027	7.22875	7.99552	10.6151	10.1468	8.6368	8.97185	11.9945	8.83436	14.1382	14.7066	12.3129	11.5571	12.9926	14.339	11.6656	11.4946	12.4976	17.9004	14.1786	11.357	13.6107	16.8188	11.5266	13.9477	15.4912	16.4494	13.4811
AT1G05530	0.051447	0.069011	0.053266	0.130617	0.065575	0.030773	0.040405	0	0.02048	0.020864	0.020549	0.015218	0.04687	0.021957	0	0.031483	0.021178	0.014098	0.031876	0	0.021352	0	0	0	0	0	0	0	0	0	0	0.033345	0	0	0	0	0	0	0	0	0	0	0	0	0	0	0	0	0
AT1G05540	9.28972	9.96743	8.59934	14.5562	15.0455	12.8798	7.35731	7.44325	9.05004	5.52454	6.58652	5.99116	7.86884	8.74472	7.51966	11.8813	10.6349	11.0573	9.25442	11.0649	9.2099	6.89527	6.83648	8.18752	10.959	10.1637	9.14676	5.99059	5.04596	5.51672	4.72895	4.26573	4.60408	8.07994	8.19989	4.64787	12.8051	8.16909	8.72368	5.85635	5.89811	7.91763	1.44077	3.65078	6.16166	3.39767	2.73415	1.92726	0.974741
AT1G05550	2.90823	1.3684	1.7182	3.38582	3.94164	2.62955	2.93944	3.65047	3.48322	2.12799	1.69736	1.24045	1.52424	1.46336	1.35197	2.03509	2.34491	1.80997	1.66682	2.49358	1.97468	1.97558	2.12227	1.82283	3.26714	3.10233	2.16033	3.37877	2.90216	2.65663	1.60867	1.64739	1.61024	1.09287	1.12333	1.20875	2.75331	1.4917	1.80826	2.85879	2.13329	2.24217	1.53771	2.1891	3.14599	2.33862	2.86335	1.70672	2.09596
AT1G05560	13.149	12.3655	13.1915	11.8641	13.3623	16.4621	11.2921	10.7293	9.92168	9.44891	9.52489	11.6736	22.9459	23.9606	23.9885	10.352	25.4722	13.6638	6.40325	8.0475	8.40189	12.1995	16.1489	11.4605	10.2994	11.4538	10.829	9.75507	11.2773	10.2893	11.85	13.5496	11.7888	19.1831	21.7696	18.1046	16.8739	17.0728	15.7158	10.3143	10.9622	12.3308	8.25366	11.4707	12.6642	9.38054	9.70191	7.21714	9.51667
AT1G05562	11.9724	11.2408	10.9972	17.3613	18.0644	19.0998	5.82847	6.67813	6.51842	7.04636	8.04189	7.60781	12.0138	13.0728	12.833	16.8936	17.4414	13.652	14.3306	16.2756	14.7195	18.0605	18.2738	19.0113	24.5846	24.3395	21.7812	7.71776	7.05937	7.98278	10.4225	10.5063	10.4103	17.658	19.5418	16.0008	20.944	20.2847	21.7473	15.4138	14.6825	23.6019	9.44579	14.5649	18.262	15.8526	17.3561	9.80405	3.04393
AT1G05570	1.49142	1.40519	1.39257	1.19363	1.11213	1.24936	0.785205	0.987791	0.701461	2.38352	2.39774	2.66559	5.66983	4.94178	6.07324	3.35303	3.53127	3.70281	2.54041	2.16719	2.58032	4.40626	4.81485	4.25488	4.55965	3.5569	3.31361	3.77138	12.4107	6.12716	9.68191	14.2674	10.1458	13.1598	17.0374	26.8821	5.21702	13.5112	16.5289	27.5669	20.3339	9.32161	30.5587	50.7181	12.9244	23.3218	18.8533	40.5768	26.727
AT1G05575	0.215365	0.479721	0.074823	0	0	0	0.166685	0.079378	0.084673	0.868617	0.255467	0.313349	0.22562	0	0.244638	0.653202	0.088064	0.526208	0.391729	0.618234	0.544109	0.593158	0.201077	0.634266	0.130105	0	0.178669	1.3257	2.22776	1.1211	2.1808	1.70766	2.23038	1.34699	0.685352	4.5739	1.50787	3.33507	5.84352	12.651	12.2352	4.03258	13.1229	14.527	3.9388	6.96298	2.46515	7.45908	10.4046
AT1G05577	0	0	0	0.01944	0.039117	0	0	0	0	0	0.055168	0	0	0.019646	0	0.042266	0	0	0	0	0	0	0	0	0	0	0	0	0	0	0	0	0	0	0	0	0	0	0	0.02416	0	0	0.028407	0.017258	0	0.064998	0.019435	0.024434	0
AT1G05580	0	0	0	0	0	0	0	0	0	0	0	0	0	0	0	0	0	0	0	0	0	0	0	0	0	0	0	0	0	0	0	0	0	0	0	0	0	0	0	0	0	0	0	0.00841	0	0	0	0	0
AT1G05590	5.60233	5.53653	5.01614	4.88865	4.80489	4.46711	5.84271	6.22766	6.23862	6.05976	6.5881	5.66236	6.07733	6.16676	6.15725	6.56809	7.30771	6.96426	6.01828	6.77905	6.28809	4.14688	4.47072	4.46559	4.30563	4.7511	4.60131	5.8998	6.41495	5.52057	5.84272	6.17833	5.94133	5.46551	6.14659	5.72635	7.01421	5.62968	6.15134	5.66629	5.85479	6.2557	4.2342	6.03049	4.14534	4.62273	5.52509	5.69099	3.20257
AT1G05600	5.58655	5.45951	5.1522	2.57716	2.81665	3.64159	4.12981	3.89168	3.66022	3.27417	3.11713	3.18516	3.11531	3.08792	3.09611	2.91271	3.28758	2.3553	4.79432	5.22723	4.40862	5.60971	5.4316	6.773	2.78711	2.71219	2.76471	3.71091	4.21636	3.83308	3.73267	3.18476	3.82315	3.24246	3.2876	3.22817	3.53822	3.50284	3.42734	4.97403	5.02986	5.37514	6.57171	6.32234	5.88183	4.73371	5.27459	4.09831	5.21778
AT1G05610	0.316008	0.084791	0.408467	0.180213	0.342444	0.311792	0.167616	0.123668	0.037756	0.173043	0.284082	0.084177	0.172823	0.343974	0.218518	0.203131	0.097587	0.311871	0.10286	0.226757	0.117999	0.033111	0.089297	0.056809	0.160567	0.050221	0.119839	0.018569	0.037164	0.043666	0.08171	0.046119	0	0.099865	0.043738	0.035774	0.078124	0.222435	0.24813	0.124435	0	0.128983	0.087766	0	0.055061	0.016736	0.060053	0.037749	0.478977
AT1G05615	0	0	0	0	0	0	0	0	0	0	0	0	0	0	0	0	0	0	0	0	0	0	0	0	0	0	0	0	0	0	0	0	0	0	0	0	0	0	0	0	0	0	0	0	0	0	0	0	0
AT1G05620	5.52067	5.9335	5.80631	2.94472	3.79002	2.76949	4.70526	5.3166	5.96877	10.3334	11.7565	12.0009	14.3276	12.9685	14.0287	11.9825	15.445	11.521	10.1337	9.19971	8.89016	4.65057	5.14428	5.28991	2.94967	2.27324	2.44108	5.38856	6.70082	5.2467	13.093	9.90037	13.3774	10.684	12.3118	12.2769	12.7519	15.8727	11.5355	15.7018	13.6792	11.0632	15.9044	8.48624	11.495	7.21596	7.95941	12.4894	57.2447
AT1G05630	3.76174	3.39035	3.4106	2.05651	1.9673	2.48188	2.70986	3.1135	3.10342	3.7344	4.42072	4.26873	7.50951	6.95687	7.17557	3.64089	5.17017	5.19738	3.6172	3.5565	3.17749	3.28991	4.45855	3.85322	2.51034	2.4445	2.39659	3.5243	5.51014	3.14623	3.74038	4.61212	3.91108	6.43464	8.01587	10.399	3.8329	7.52895	10.515	9.11256	8.81364	5.2461	7.16056	12.0579	6.55132	7.19935	6.1067	9.37788	3.0491
AT1G05640	1.37993	1.13972	1.24355	0.313855	0.496507	0.211384	1.22538	0.567685	0.69136	0.660519	0.76409	0.828775	2.12629	2.10045	1.79658	1.46377	1.6183	1.4372	1.50562	1.98152	1.99463	0.494986	0.700521	0.541629	0.262013	0.262649	0.238912	0.319394	0.667249	0.457064	0.623401	0.879784	0.649363	2.36282	1.96156	3.062	1.37048	1.96131	1.81604	2.91422	3.78364	2.70069	0.841775	1.57988	1.39974	0.424997	0.582777	0.413472	0.191677
AT1G05650	0	0	0.021145	0	0	0	0	0	0	0	0	0	0	0	0	0	0	0	0	0	0	0	0	0	0	0	0	0	0	0	0	0	0	0	0	0	0	0	0	0	0	0	0	0	0	0	0	0	0
AT1G05660	0	0	0	0	0	0	0	0	0	0	0	0	0	0	0	0	0	0	0	0	0	0	0	0	0	0	0	0	0	0	0	0	0	0	0	0	0	0	0	0	0	0	0	0	0	0	0	0	0
AT1G05670	1.79417	1.95716	1.80508	1.71477	1.7474	1.50247	1.74758	1.63878	1.86847	2.01907	1.92903	1.88994	1.73169	2.05859	1.79948	1.84492	2.09644	1.6422	1.94219	2.01028	1.88982	1.59208	1.56342	1.72974	1.53974	1.56196	1.58483	2.14611	1.8986	1.81974	1.45192	1.62255	1.56793	1.99892	1.89486	1.85369	1.89319	1.98185	1.91201	1.82845	1.92445	1.82563	1.87863	2.03065	2.16996	1.66319	2.09401	1.65998	1.68647
AT1G05675	0.185397	0.082912	0.095853	0.156632	0.334862	0	0	0.034553	0.092304	0.018801	0	0.01372	0.084504	0.079142	0.013356	0	0	0.063537	0.100594	0.110868	0.173056	0.04857	0.087322	0.18056	0.142755	0.270107	0.273454	0.072638	0.690568	0.469732	0.079911	0.593866	0.343374	0.276694	0.213861	0.979575	0.210074	1.12699	3.57063	3.79593	4.59363	1.05642	2.84661	4.01509	1.56154	2.5857	2.11393	2.19013	1.53895
AT1G05680	0.060598	0.020326	0.015665	0.038397	0.038632	0.108692	0.2322	0.101652	0.090519	0	0.072645	0	0	0	0.039293	0.041743	0.149725	0.024923	0.225494	0.086974	0.018853	0.095263	0.128446	0.095348	0.084001	0.02408	0.287327	0.213708	0.124759	0.094226	0.094044	0.095842	0.124063	0.015961	0.041945	0	0.018727	0.077547	0.135991	0.811192	0.842829	0.123706	0.154307	0.119311	1.14414	0.272815	0.230318	0.675665	5.80687
AT1G05690	10.3555	10.4359	13.4568	18.2233	14.5985	18.3231	6.0843	4.94564	4.81209	1.76033	1.39074	1.84315	2.82519	3.28559	2.76152	6.70697	7.35086	7.16325	6.13495	6.85526	7.94358	28.1116	26.8273	27.1292	28.0996	24.7305	29.1367	8.37819	8.22496	9.71764	3.48933	3.96048	4.00872	6.67211	6.82204	7.0641	12.2611	15.6062	14.4165	13.9408	14.6903	18.9942	31.3706	33.9009	26.411	26.7869	28.7633	21.8667	10.1667
AT1G05700	0.008374	0	0.034614	0	0.021376	0.014996	0	0.018764	0.010029	0.010199	0	0	0	0	0	0.007706	0	0	0.007816	0	0	0.017592	0.011851	0.030207	0.03882	0	0.031847	0.049377	0.009888	0.005803	0	0.00409	0	0	0.023239	0	0.010352	0	0	0	0.032195	0	0	0.037724	0.019514	0.062156	0.05305	0.013349	0.027235
AT1G05710	2.23876	2.07539	2.98775	1.71674	1.65012	1.48182	0.811554	0.758915	0.665508	0.728317	0.406652	0.703038	2.25782	1.95371	2.2943	2.46116	3.47174	3.04286	2.90053	3.46172	3.16271	8.17622	4.25034	6.11337	3.04811	2.71378	4.07765	0.94046	0.979647	1.08218	0.582019	0.447358	0.46875	2.04433	2.23047	4.2487	4.1169	6.40123	6.06421	17.9307	19.2778	13.353	20.4177	16.8166	17.9672	7.84212	7.41385	11.7369	2.79723
AT1G05720	27.5744	30.3343	29.7395	21.2287	23.3975	20.9249	23.7599	24.5261	26.6466	33.3016	30.582	32.6282	33.9918	38.9716	34.263	33.8806	33.1585	33.7905	37.3055	32.1198	32.2687	41.3811	35.3042	37.8541	28.2811	25.9907	24.2041	30.7537	38.0157	32.71	45.6003	44.8768	46.628	48.0641	52.6123	64.3103	38.9783	52.3105	54.2772	85.9209	80.7272	66.1361	102.103	82.3026	72.2319	68.6782	52.2308	83.2112	67.4291
AT1G05730	0.25574	0.771543	0.529166	0.783316	0.190029	0.306244	0.300762	0.523739	0.381266	0.829305	0.892946	0.924999	1.11472	1.55817	1.01136	0.625282	0.999373	0.910006	0.632544	0.244488	0.531211	0.490362	0.421028	0.382188	0.451629	0.405932	0.268829	0.47463	0.474762	0.440746	0.527524	0.620173	0.474587	1.14344	1.35433	1.5892	1.18694	1.85684	1.14454	3.02446	2.04046	1.12815	1.30186	1.72473	1.33372	1.08264	0.917928	1.27203	1.47518
AT1G05740	0.358681	0.119853	0.093684	0.346875	0.230271	0	0.104145	0.099135	0.10583	0.108419	0	0.078349	0.201219	0.458513	0.229032	0.327235	0	0.365221	0.244008	0.129356	0	0.647755	0.125586	0	0.811998	0.140868	0.223088	0.103542	0.72049	0.547236	0.090677	0.170453	0.411951	0.186746	0.244292	0.20048	0.332272	0.927865	0.394266	0.142504	0.679133	0.539564	0.247498	0.100329	1.12709	0.851708	0.229283	0.355913	0.385055
AT1G05750	1.60115	1.62568	1.78208	0.75871	0.855905	0.95538	0.993451	1.07983	0.967134	1.46692	1.8216	1.49133	2.17275	2.21133	2.09537	1.73782	1.56233	1.63155	1.9021	2.07643	1.99668	1.41611	1.28095	1.40402	0.875829	0.653018	0.800935	1.24457	1.60799	0.956925	1.64363	1.5499	1.55101	2.15075	1.91584	2.52839	2.01958	2.28118	2.17825	2.4558	2.24087	1.80739	1.83696	2.91833	2.3073	1.20121	1.74834	1.79545	1.49645
AT1G05760	3.67028	3.68191	4.11048	2.69958	3.43574	3.84464	2.98041	3.15949	2.22826	4.62413	2.98823	4.4001	3.63547	4.06614	4.28336	3.16663	4.68668	1.61526	2.79423	2.21043	4.60627	1.00165	0.880993	0.685353	0.835348	1.44803	1.08591	0.839303	1.17288	0.922676	2.11454	1.57125	0.669751	1.16142	0.727558	1.02817	1.73079	1.66574	1.17428	0.535633	1.65171	1.45856	0.487827	0.75705	0.886519	0.40753	0.305901	0.498099	0.779473
AT1G05770	1.24719	1.06252	1.44914	1.72545	1.96921	1.1587	1.41303	1.68034	0.493279	1.65119	1.89323	1.26316	1.60644	1.59279	1.49207	0.793425	1.39507	1.17411	1.7737	1.24382	1.22959	0.589709	0.690812	0.605669	0.552809	0.597754	0.6159	0.835314	0.219605	0.310621	1.00514	0.908426	0.306801	0.554499	0.986577	0.594422	0.607249	1.01853	0.461443	0.418543	0.864238	0.572906	0.173829	0.296638	0.783178	0.877914	0.191475	0.36021	0.244487
AT1G05780	3.21429	4.41303	4.32837	1.80069	2.70463	3.08997	2.97086	3.33738	3.41332	5.36733	4.97427	3.92207	4.61853	5.86163	3.36344	2.96904	4.10601	3.44354	6.32622	5.55319	5.80406	5.76801	3.81218	4.93527	2.20954	2.96835	2.40365	5.09013	4.21215	4.65341	4.81608	5.14728	5.65599	4.54546	5.72785	6.13636	4.54021	7.18187	6.33662	9.25187	10.8054	9.18153	9.97544	7.01665	9.45382	5.94735	6.82011	6.29657	6.29573
AT1G05785	4.94212	4.62399	4.05438	5.2873	4.18734	5.04408	6.11271	5.0835	4.18467	4.06928	4.14796	4.851	4.23172	5.81819	4.0616	3.4574	4.9661	3.86821	3.8995	4.92613	3.35572	5.78594	6.27232	5.59337	7.83406	5.60339	6.38276	6.14196	5.13709	5.26377	7.88058	6.13059	5.60045	5.94252	6.0753	6.38416	6.38623	7.91739	6.55091	10.5319	9.39614	8.57544	12.9677	14.2275	6.67909	12.4032	14.8303	15.9867	12.3691
AT1G05790	8.37275	8.81065	8.75693	7.80465	6.4922	7.10049	6.53234	6.8716	6.76455	7.12507	7.38693	7.58664	8.32284	8.2366	8.02073	7.77013	8.32922	7.62523	8.5263	8.7278	9.16401	11.0544	12.5443	11.9843	10.5033	9.39779	11.085	8.77034	10.4106	9.36514	10.5156	10.2989	11.0036	10.5571	13.4266	12.5377	10.218	12.0089	12.548	14.5796	14.258	13.6087	16.5052	18.7409	14.9344	15.0984	15.2396	16.3234	14.5973
AT1G05800	0	0	0	0	0	0	0	0	0	0	0	0	0	0	0	0	0	0	0	0	0	0	0	0	0	0	0	0	0	0	0.034025	0	0	0	0	0	0	0	0	0	0	0	0	0	0	0	0	0	0.6056
AT1G05805	5.35622	4.44711	5.20121	1.98671	2.14417	1.87509	14.279	12.3595	9.0318	18.5189	18.4947	18.5698	11.3622	12.3581	11.2055	9.65252	10.0243	10.2591	10.7039	10.7561	10.469	8.67349	8.69723	7.80973	4.81127	3.63287	4.85	16.9175	23.212	22.6163	34.9014	33.9986	35.3454	17.0278	18.824	21.0708	12.8178	17.5772	15.6391	23.0228	19.4476	14.9267	22.7942	26.2311	10.9827	17.1397	19.4884	25.6953	43.9118
AT1G05810	22.9056	20.7077	19.8625	5.98567	4.25368	4.96129	4.26305	4.7701	4.95446	5.45133	5.78268	5.4106	6.43771	6.44907	6.71386	7.57196	6.4692	8.12196	15.58	15.8797	13.147	31.5088	26.0263	27.8823	5.9759	7.15638	7.4133	5.18027	3.11557	4.59493	5.66362	5.09847	6.41472	6.06681	5.21265	6.21192	7.21359	8.30876	6.20972	14.8693	13.6763	16.835	24.8778	23.2451	15.7527	6.78964	8.47021	7.67148	4.7827
AT1G05820	0.678345	1.30279	0.695739	0.609453	0.90803	0.913472	0.654666	0.99133	0.613586	0.811449	0.716516	0.653607	0.777138	0.656143	0.686577	0.720304	0.775869	0.510355	0.878401	0.473408	0.773397	0.9513	0.820311	0.798461	0.65612	0.845689	0.669617	0.900648	0.78666	0.667614	0.893029	0.650816	0.667044	0.582236	0.768016	1.09359	1.01997	1.01234	1.26293	1.30452	0.98207	1.20131	1.42432	1.7963	1.01924	0.589605	0.880692	0.990668	0.505062
AT1G05830	8.24723	7.68044	7.98126	5.17308	5.47801	5.46302	5.62021	6.07567	5.17555	5.60574	6.11717	5.6985	5.70315	6.5984	6.0755	6.61683	6.47608	6.04287	7.61769	7.29417	7.31675	6.9065	8.18305	7.6788	5.41104	5.67877	5.24418	5.60719	6.04758	6.2784	6.59779	6.13964	6.06918	5.90598	6.02742	6.39964	5.8902	6.29916	5.96124	7.21477	7.25841	7.30962	8.09481	10.2644	8.57876	6.20528	8.14343	6.54586	8.08884
AT1G05835	1.86141	1.51081	1.59257	5.0152	7.03311	4.35709	2.08462	2.5002	2.82392	1.12656	3.70881	2.38041	2.24014	3.30684	3.79715	2.35828	1.9576	3.57443	1.02915	1.81099	1.50959	0.274827	0.279403	0.176316	0.120567	0.523236	0.24833	0.690955	0.305909	0.587339	0.134748	0.379827	1.0718	0.832109	0.453634	0.074333	1.0678	0.942785	1.3903	0.527596	0.629753	0.133423	0.305215	0.446025	0.228087	0.49053	0.50665	0.421775	0.856746
AT1G05840	16.1475	13.572	16.6664	11.4691	9.52588	10.6986	9.5342	8.58013	7.94563	8.42836	8.19264	8.54123	8.3601	9.12511	8.01334	10.8327	10.6427	10.6097	10.6052	10.3986	10.3657	31.5257	37.2944	27.9247	17.8984	16.1033	16.6648	13.9012	18.5779	14.5776	15.8607	16.5326	14.7036	13.714	14.9859	16.7154	12.5677	18.6188	17.7321	32.5553	23.801	20.2081	71.339	65.9338	38.5136	28.2769	30.3587	37.2929	40.2428
AT1G05850	377.076	376.642	374.036	370.452	337.86	354.471	334.324	328.987	358.636	419.941	430.804	389.439	352.88	341.603	362.402	401.106	342.959	367.506	447.606	451.523	441.817	443.448	476.994	471.188	397.544	444.394	445.03	380.005	327.467	312.726	412.631	351.117	398.414	326.031	339.701	278.448	373.598	287.701	306.151	529.111	546.801	529.434	265.992	335.529	462.563	192.314	173.41	163.873	112.676
AT1G05860	10.1936	9.51847	8.88035	6.43356	5.94097	6.11471	6.74823	5.85259	6.96626	6.14822	7.09069	5.88724	7.11587	5.94193	6.46438	7.73953	7.79293	7.18575	7.63903	8.67082	8.76809	10.2102	12.1733	11.9932	8.04487	7.59991	8.95631	6.9681	7.52708	8.40922	6.87648	6.9681	7.61191	7.64254	7.78416	7.53225	7.5497	7.34531	8.03597	7.16517	8.14134	8.57223	9.48044	9.55684	9.30519	9.08575	11.0052	7.1933	7.27643
AT1G05870	37.0375	44.5713	48.366	96.0219	99.1301	91.0013	30.828	29.1326	28.7995	16.7791	18.7925	19.1867	15.4331	17.0672	17.495	29.0727	29.7412	30.0299	20.2289	20.3505	18.5529	57.7781	71.1895	59.5158	125.322	110.916	121.871	33.8402	28.4757	32.5279	17.7453	21.949	20.0805	22.2718	21.9362	18.5866	21.6911	22.4901	22.5946	26.4212	20.4665	21.0695	36.4436	35.0854	40.4474	124.375	131.077	86.3279	43.2713
AT1G05880	0	0	0	0	0	0	0	0.0148	0	0	0	0	0	0	0	0	0	0	0.012316	0	0	0	0	0	0.02447	0	0	0	0.645122	0.072161	0	0.096655	0.015486	0.013942	0.108401	0.369454	0	0.317005	0.571278	16.5632	8.518	0.506304	7.21373	14.022	0.879617	1.3957	0.100547	11.4656	0.621551
AT1G05890	23.6543	22.1339	22.9144	14.3993	15.7134	12.3371	11.31	12.4764	11.6552	13.5325	12.717	14.1381	13.7885	13.7551	14.1072	14.0491	14.7439	14.1839	15.9069	16.5424	16.0616	36.6573	42.8655	34.5242	22.5215	19.2085	19.9431	15.5871	17.7077	16.7935	20.6558	20.2788	17.8586	17.6654	18.2335	20.8467	15.3407	21.0123	20.4346	37.4728	28.0817	25.5833	62.2037	62.6978	41.7722	35.0859	38.1479	38.0244	56.2139
AT1G05894	0.092919	0.041555	0.128109	0.13738	0.157957	0.388915	0.474667	0.363665	0.24056	0.13192	0.204203	0.137528	0.183527	0.198326	0.120487	0.156446	0.306945	0.356654	0.086428	0.17781	0.134921	0.162285	0.28447	0.389818	0.386349	0.41843	0.411153	0.327642	0.510042	0.21402	0.320398	0.158236	0.163036	0.146833	0.192931	0.140271	0.248861	0.138732	0.156367	0.195129	0.297066	0.158049	0.28677	0.400721	0.305852	0.50862	0.176581	0.382339	0.368884
AT1G05900	31.6748	27.7914	30.1842	32.2353	33.1027	34.1016	24.0616	22.2909	23.2206	16.719	15.9277	15.6881	16.9563	17.595	16.3794	23.4256	26.1799	22.0617	26.2988	28.4593	27.2577	30.3303	32.2323	33.0939	40.6682	36.2136	40.1145	24.2249	25.3182	25.8757	20.4607	19.1428	19.4979	18.3721	17.9807	17.2692	25.6897	27.2027	25.675	28.3592	29.5136	32.2858	30.0531	30.4171	33.6381	39.2731	48.7864	34.0511	29.8284
AT1G05910	5.25804	4.90293	4.79168	5.85018	5.80205	5.48022	5.34778	6.66191	5.6358	5.92021	6.77197	6.44754	7.37269	7.11269	7.45256	7.65352	7.2938	6.57726	6.93314	7.58769	6.67195	4.24747	4.59006	4.63928	5.97024	5.99119	4.8669	6.29685	7.87242	5.80594	6.71858	6.8239	6.30492	7.72163	8.11347	9.32372	8.38324	7.74116	8.52903	9.8493	8.975	7.02262	7.21039	10.9023	6.84552	7.71782	9.20478	8.65927	9.32189
AT1G05920	0	0	0	0	0	0	0	0	0	0	0	0	0	0	0	0	0	0	0	0	0	0	0.02211	0	0	0.02487	0	0	0	0	0	0	0	0	0	0	0	0	0	0	0	0	0	0	0	0	0	0.037386	0
AT1G05925	0	0	0	0	0	0	0	0	0	0	0	0	0	0	0	0	0	0	0	0	0	0	0	0	0	0	0	0	0	0	0	0	0	0	0	0	0	0	0	0	0	0	0	0	0	0	0	0	0
AT1G05930	0	0	0	0	0	0	0	0	0	0	0	0	0	0	0	0	0	0	0	0	0	0	0	0	0	0	0	0	0	0	0	0	0	0	0	0	0	0	0	0	0	0	0	0	0	0	0	0	0
AT1G05940	18.3084	16.4683	15.5346	14.1291	15.6532	14.0236	16.038	16.4704	16.331	16.7011	15.7122	16.5903	16.4519	15.8371	17.0424	20.3063	19.4041	18.0282	20.7421	20.4618	21.6253	19.3785	23.4309	21.3781	19.7673	20.1486	18.7873	19.1242	23.8869	18.84	21.5821	20.3245	21.0537	21.298	25.1122	25.517	24.2256	25.9351	29.29	31.0532	26.302	24.9634	28.7768	35.0084	28.5843	24.8347	25.3167	24.9411	26.9815
AT1G05950	0.288426	0.272438	0.25395	0.189508	0.149926	0.287111	0.365919	0.406677	0.409083	0.910509	1.02553	1.10275	1.1072	1.13615	1.09137	0.844835	0.488678	0.800631	0.358534	0.582993	0.265607	0.336368	0.196437	0.23097	0.118721	0.118974	0.081181	0.364942	0.907077	0.495517	0.775429	0.812969	0.813753	2.18571	2.48824	2.98042	1.36014	1.42094	2.05416	1.32786	1.35438	0.950521	0.832013	0.793767	0.497403	0.668081	0.56845	0.485206	0.382016
AT1G05960	14.6993	11.9959	12.5396	10.3225	11.1128	11.2154	7.12517	8.0418	7.53171	10.891	10.752	11.147	13.2857	11.9825	14.6921	11.6049	11.0188	10.9656	13.4862	13.5794	13.1993	13.2067	14.962	13.3864	12.3858	12.3012	12.4121	7.03674	8.78016	7.43358	12.9998	12.6403	13.3771	14.9048	15.8612	15.7444	11.0992	11.5205	11.6397	15.4334	16.0597	15.3268	10.4031	16.1751	12.8406	10.6005	13.759	10.3502	9.14148
AT1G05970	8.42935	8.57221	8.13579	7.32248	5.46612	5.5233	4.11402	4.72269	5.27254	4.99396	4.4646	5.15737	5.02573	5.88662	4.54622	5.68586	6.99181	4.88106	7.40792	6.24487	7.64518	8.63802	8.26498	8.39774	6.43929	4.96912	5.37071	5.63753	5.47039	5.95783	6.01301	5.47828	7.22942	5.56141	6.47381	6.6352	5.64625	6.58964	5.55107	6.94049	7.76095	8.06075	11.348	10.676	10.6474	8.72883	7.75288	6.9034	6.19427
AT1G05990	0	0	0	0	0	0	0	0	0	0	0	0	0	0	0	0	0	0	0	0.076538	0	0	0	0.047385	0	0	0	0	0	0	0	0	0	0	0	0	0	0	0	0.084801	0	0	0	0	0	0	0	0.042423	0.057502
AT1G06000	7.10292	10.2444	5.44107	63.7734	111.323	67.1452	5.71476	11.0624	15.0359	12.4996	11.1426	6.16267	62.763	60.0139	82.969	107.242	92.7689	119.483	15.7896	10.4641	8.69483	0.738569	2.09312	0.918187	7.55011	11.9315	8.47368	2.80684	5.3814	3.27017	5.75934	3.17806	3.39889	21.2421	13.0811	18.728	61.4908	33.7056	45.873	21.7713	13.9054	5.57885	9.94775	12.4297	4.40863	15.1262	13.7492	25.0564	13.1573
AT1G06002	0.630892	0.661627	0.880222	0.625858	1.01254	0.740302	1.73765	2.26756	2.32261	9.25678	10.581	9.0046	6.89674	7.02246	7.65834	4.74627	5.14309	5.39999	3.06943	4.24448	3.56045	0.314928	0.386538	0.122646	0.403183	0.478715	0.381141	0.737385	1.37831	1.5279	9.39149	5.10483	7.31329	6.25295	7.10951	9.52568	4.01086	7.13637	7.67149	14.3951	10.748	3.89827	8.4772	7.93853	1.43302	6.00387	4.03842	7.07011	7.85288
AT1G06010	10.1663	13.7275	12.3116	11.5016	10.3325	9.89824	11.0485	10.7897	13.8029	11.5004	11.5788	9.11826	12.4166	14.8837	11.8451	11.8595	12.9048	13.4668	13.6997	12.6719	12.4556	12.5509	13.4508	12.9243	9.69574	8.25088	9.43393	12.4516	15.172	12.5523	13.0135	12.5074	14.4345	16.5016	17.835	23.4881	17.8286	21.1562	21.295	24.1629	20.0525	17.691	22.7615	21.6825	19.4393	17.9749	18.5218	23.1989	14.4291
AT1G06020	0	0	0	0	0	0	0	0	0	0	0	0	0	0	0	0	0.059611	0.039655	0	0	0	0	0.034078	0	0	0	0	0	0.113157	0	0.024887	0.011702	0	0.025405	0.033352	0.027275	0	0	0.026996	0	0	0	0.022315	0.02715	0.083917	0.051129	0	0.019225	0
AT1G06030	0.024692	0	0	0	0	0	0	0	0	0	0.029537	0	0.011214	0	0	0	0	0	0	0	0	0	0	0	0.045415	0	0.064589	0	0	0.016996	0.076249	0.038651	0	0.083106	0	0.115503	0	0	0.082704	0.080926	0	0.029249	0	0	0.028571	0	0	0.041122	0.112267
AT1G06040	116.017	107.44	105.139	240.112	222.752	244.085	202.969	180.296	193.433	103.368	109.721	102.543	25.6374	27.9285	23.2893	22.2494	24.1468	24.3574	12.8836	12.2848	10.6778	147.092	159.301	161.789	354.438	333.74	344.698	257.989	276.165	260.118	158.575	168.783	160.577	40.5283	42.4814	48.7467	30.9515	27.5115	29.2675	14.8743	15.7459	19.3111	201.421	212.047	160.844	365.644	498.403	372.089	360.214
AT1G06050	3.21006	4.03486	3.39607	2.53395	2.66491	2.50236	3.65018	3.85319	3.65698	3.63722	2.92254	3.20504	2.62256	2.81791	2.50308	2.52486	2.71778	2.63815	2.96463	2.76312	3.0384	5.31941	5.284	5.81367	4.3498	3.00093	3.66004	5.16745	6.26875	5.11478	4.41472	5.47136	4.75803	2.89666	2.58739	5.4772	2.85689	4.50871	4.29503	6.38844	5.3789	4.5245	10.3849	10.6438	8.23715	6.64227	8.83057	9.78421	12.5849
AT1G06060	15.5739	13.6346	13.6486	10.1783	10.9013	13.514	12.6822	11.7205	11.7839	10.2462	10.8254	10.7434	8.31538	9.51243	8.23952	9.18052	9.68975	8.54807	9.89933	8.888	9.56875	16.6302	17.5224	19.0219	14.3442	13.6534	14.3541	15.9998	15.4089	15.9321	14.6008	15.0151	15.1591	9.79162	10.7854	12.0349	12.188	12.5727	13.0499	15.9336	14.5699	14.9723	22.8295	24.0981	21.3658	18.3248	21.266	19.8359	27.8816
AT1G06070	5.12619	4.97506	4.55922	4.63773	5.32729	5.06667	4.99977	5.16036	4.70114	5.52503	5.03827	5.31105	4.81859	5.26029	5.41142	5.60778	5.87269	4.83886	4.36136	5.35654	5.35333	5.51393	5.64025	5.2183	6.58019	5.82171	6.07425	5.89768	5.71023	5.35779	5.4953	6.40559	5.75779	5.34329	4.90996	5.79839	5.72772	5.5219	6.77675	8.49211	5.76687	5.87592	8.47018	9.54685	7.19302	8.32965	10.1359	9.15934	8.7695
AT1G06080	0.019716	0	0	0	0	0	0.023202	0.044043	0.117635	0.095922	0.165281	0.489345	0.035891	0	0.017021	0.036171	0	0.016197	0	0	0.024563	0	0.027832	0	0	0	0	0.023128	0	0	0.14246	0.009571	0.092098	0	0	0	0	0.025245	0	0	0	0	0	0	0	0	0	0	0
AT1G06090	0.585009	0.610074	1.14273	0.192231	0.88314	0.233532	0.356688	0.457709	0.155032	0.920721	0.697178	1.11298	1.19229	0.831783	1.23373	0.774693	1.04271	0.800553	0.620686	0.248552	0.56712	0.428674	0.611448	0.2331	0.11976	0.307073	0.319972	0.482439	0.228593	0.119475	0.580907	0.262662	0.27811	0.273508	0.269364	0.17134	0.37494	0.22196	0.096939	0.102504	0.082971	0.264615	0.080093	0.121764	0.125533	0.34301	0.054896	0.06897	0.117162
AT1G06100	0	0	0	0	0	0	0	0	0	0	0.034838	0	0	0	0	0	0.035926	0	0	0	0.0364	0	0	0	0	0	0	0	0	0	0	0.014079	0	0	0	0	0	0	0	0	0	0	0	0	0	0	0	0	0
AT1G06110	16.7182	16.5048	15.7584	9.60142	10.3324	9.78445	9.22804	10.0284	9.51011	9.666	9.845	11.2398	9.02291	8.71098	8.17031	8.34365	9.95723	8.17054	10.589	12.3028	11.7939	21.4951	22.9863	17.9289	13.3445	11.8116	11.45	10.4911	14.1141	12.0009	12.8361	12.339	12.4426	10.9579	11.0375	13.451	10.0526	11.81	11.8361	15.6621	16.0247	15.2764	36.3704	34.0008	24.7495	26.5122	25.2203	26.037	29.8879
AT1G06120	0	0	0.023187	0	0	0	0	0.050733	0.026098	0.028043	0.055521	0	0	0	0	0	0	0.035942	0.022518	0	0	0.04762	0.09264	0.039239	0.080638	0.037187	0.118441	0.102612	0.025653	0.015084	0.022567	0.021225	0.02554	0	0	0.09889	0.13526	0.112154	0	0	0	0	0	0	0	0.024108	0	0.017416	0.023668
AT1G06130	21.776	20.5711	20.5786	18.5252	18.3192	17.8988	18.1679	15.9225	15.9553	13.8148	14.2188	14.452	16.6906	17.1028	16.2347	20.8696	20.9657	21.4888	20.2857	20.5778	22.0971	21.6865	20.7462	20.5171	19.1382	19.1279	17.1995	21.442	26.9151	22.7669	22.4282	24.0893	19.7268	22.0383	24.2563	27.8745	22.4503	31.0492	30.2186	43.3558	39.835	27.6312	38.5487	47.1204	29.6122	32.1034	33.0146	45.7077	35.1522
AT1G06135	0	0	0	0	0	0	0	0	0	0	0	0	0	0	0	0	0	0	0	0	0	0	0	0	0	0	0	0	0	0	0	0	0	0	0	0.137137	0.075736	0.236878	0	0.875412	0.581022	0.18464	0.450115	0.959744	0.140302	0	0.155556	0.583281	1.6461
AT1G06137	0	0	0	0	0	0	0	0	0	0	0	0	0	0	0	0	0	0	0	0	0	0	0	0	0	0	0	0	0	0	0	0	0	0	0	0	0	0	0	0	0	0	0.48774	0	0	0	0	1.24618	8.52731
AT1G06140	0.283147	0.597074	0.585464	0.27338	0.533066	0.265923	0.302248	0.346966	0.370786	0.820594	0.90551	0.850878	1.30997	1.24354	1.27129	1.02833	0.84976	0.710152	0.790862	0.832332	0.922527	0.494853	0.247782	0.412483	0.324227	0.471659	0.460596	0.586917	0.523936	0.37297	1.11695	0.42689	0.804993	0.852659	0.896467	1.22213	1.18336	0.759041	0.696505	1.08259	1.08693	0.743725	0.499648	0.940756	0.987651	0.657169	0.666214	0.902204	0.584152
AT1G06148	0	0.064151	0.074284	0	0.030467	0	0.056221	0.031816	0.016999	0	0	0.021171	0.068997	0.189056	0.041257	0.043846	0.029514	0.137439	0.013236	0.0686	0.02984	0	0	0.021431	0.022019	0	0.030153	0.056026	0	0.019663	0.024646	0	0.016643	0.025157	0	0.080163	0	0.018197	0	0.134353	0.183133	0.024328	0.110488	0.094268	0.083102	0.030133	0	0.152292	0.015401
AT1G06150	8.23709	8.72422	9.0231	14.9916	15.5852	16.4881	7.88114	8.30082	7.62889	7.09382	6.50431	6.99849	9.52138	10.298	10.1087	10.442	10.4856	8.5962	8.90727	8.53294	8.80526	9.13302	9.06511	9.54861	15.9753	14.8341	15.8459	7.96921	8.68604	8.76251	8.44527	7.61361	8.32732	10.9106	10.1177	9.85823	8.97561	9.86866	9.23821	8.7521	9.16004	11.2238	8.4376	10.2235	9.85342	11.8853	13.0214	8.88228	10.0799
AT1G06160	0.083584	0.037333	0.057684	0	0	0	0.392147	0.186299	0.265284	0.338533	0.932518	0.467567	0.151707	0.142501	0.263879	0.178491	0.412103	0.251203	0.695539	0.598744	0.4521	0.174455	0.588867	0.323833	0.05118	0	0	1.62789	2.53891	1.32178	2.46302	3.67584	2.88649	0.438983	0.576083	3.14055	1.37744	3.14241	4.97115	1.93562	2.66233	2.57322	17.9383	1.75196	1.61008	0.677543	2.50575	0.73112	41.9257
AT1G06170	0.088893	0.038557	0.015319	0.018775	0.207802	0.212575	0.104821	0.04971	0.05312	0.036061	0.106574	0.092125	0.135091	0.151799	0.076861	0.171588	0.036608	0	0.05514	0.085061	0.036873	0.031058	0	0	0.027387	0.047101	0.056206	0	0	0.02048	0.015331	0.014422	0	0.031221	0.020513	0	0	0.018959	0.033254	0.023331	0	0.030249	0	0	0	0.015695	0	0	0
AT1G06180	0.057278	0.230236	0.177895	4.2112	6.04898	2.11275	0.53729	0.893475	0.579323	0.48713	0.547647	0.581606	0.428721	0.512628	0.714925	0.262048	0.670619	0.774479	0.158819	0.246157	0.071509	0.02988	0.080693	0	0.578475	0.453845	0.360247	0.133818	0.100334	0.137794	0.147138	0.124512	0.033328	0.150385	0.15787	1.58139	0.318575	0.69748	0.383101	3.43723	0.328322	0.174339	3.8824	1.02895	0.496347	3.39105	4.78857	8.26603	6.80522
AT1G06190	94.1681	104.126	92.5578	75.3038	88.5775	73.2228	66.6541	82.3836	83.6122	88.394	105.838	76.9231	90.4181	95.441	87.7642	72.5009	73.9649	70.4973	99.8576	92.5733	95.2313	40.2506	38.6433	45.5607	32.2319	36.8391	33.46	50.8958	44.3808	43.2684	38.9009	34.5348	35.1736	48.6058	38.0081	38.9267	56.5865	47.0057	48.368	47.3416	51.0413	54.3251	38.5057	37.7751	55.9965	35.8204	40.4518	29.8766	32.5756
AT1G06200	28.5034	28.4292	30.2106	28.4566	30.2501	27.6407	30.6729	37.0019	35.9156	39.0539	38.9616	37.1495	38.93	40.9635	36.593	35.6882	36.1164	36.4513	38.1118	37.7524	39.6316	41.6874	39.0265	40.8309	36.0448	38.0153	37.5059	43.3348	46.4997	45.213	52.5264	50.1305	52.8193	49.3642	49.7648	52.578	44.3061	54.0321	50.5486	55.917	59.1286	54.6095	68.3471	56.7552	56.2498	64.0456	68.9786	63.0494	68.7654
AT1G06210	7.31551	6.89071	6.02517	11.4687	13.7868	12.9185	11.2729	11.2954	11.7909	9.77782	11.7541	10.3889	11.6212	12.5944	12.817	11.0829	12.3829	11.8474	8.35636	7.53751	8.86548	7.6984	7.60506	8.16339	15.4114	15.5091	16.2214	13.4865	15.7051	13.3391	12.8834	13.8419	13.9874	15.9748	16.9076	18.1041	12.7828	14.3888	12.6426	22.3276	16.8345	12.0924	15.8865	17.7896	10.8843	24.9165	27.6889	29.0896	32.1281
AT1G06220	18.2318	19.4165	18.7982	19.1436	19.2201	17.0269	16.012	20.1074	18.2637	23.3232	24.9576	19.5715	25.7154	23.3759	26.3907	24.4743	24.0938	22.4826	24.701	24.5031	24.2627	12.2168	12.5567	14.2621	14.0467	16.3781	13.5359	16.2731	17.3565	13.0674	16.5037	15.6012	15.5679	20.6088	20.9497	20.9043	24.4922	19.364	20.6266	20.788	19.5424	18.6565	15.1316	20.9988	17.1209	15.0771	18.9172	16.5978	13.2154
AT1G06225	0	0	0	0	0	0	0	0	0	0	0	0	0	0	0	0	0	0	0	0	0	0	0	0	0	0	0	0	0	0	0	0	0	0	0	0	0	0	0	0	0	0	0	0	0	0	0	0	0
AT1G06230	11.8739	11.3997	12.1638	11.4412	11.2258	11.9664	9.54957	10.1645	9.51434	10.5402	11.3761	9.98648	10.6314	10.6653	11.2086	10.9205	12.1639	11.645	10.6246	11.6262	11.4619	13.8904	14.0508	13.9565	12.552	11.9057	10.9936	11.8721	14.4126	11.9886	12.4711	11.6837	11.7314	12.3313	12.4018	14.0124	12.784	13.4758	14.4062	17.6046	15.5043	13.5183	23.1679	27.185	17.8119	17.3367	20.5878	19.1109	22.794
AT1G06240	17.3745	14.9483	17.7784	22.1517	24.0152	21.6036	12.0535	12.5442	11.4072	10.334	9.90915	10.7116	14.18	16.1006	16.6227	18.2122	19.9208	17.2027	20.3381	19.4702	18.774	20.1662	20.4035	19.7377	24.6518	24.1468	23.378	10.5137	11.8857	13.5921	10.5618	10.9616	11.1499	15.7834	15.9246	14.5939	17.0662	18.2649	19.2936	17.5933	17.4172	20.1017	16.3116	16.448	18.7712	19.3939	20.7913	13.6218	7.51545
AT1G06250	0.033359	0.067125	0.068995	0	0.063784	0.029928	0.078612	0	0	0.020294	0.059965	0.044413	0.022797	0.021357	0.057652	0.015313	0	0.013714	0.046515	0.071802	0.041529	0.017471	0	0.014986	0	0	0.021077	0.05878	0.058818	0.034559	0	0	0.019501	0.035133	0	0.018876	0	0	0.037403	0	0.031983	0.034026	0	0.056283	0	0.017664	0.021131	0	0.018055
AT1G06260	0	0	0	0	0.090847	0	0	0	0	0	0	0	0	0	0	0	0	0	0	0	0	0	0	0	0	0	0	0	0	0	0	0	0	0	0	0	0	0	0	0	0	0	0.065892	0.026721	0	0	0.060253	0.018921	0
AT1G06265	1.89139	2.51448	1.95478	0.798879	1.03077	0.63531	1.0825	1.11429	1.20278	1.34356	1.47795	1.07868	1.31378	1.81407	1.1176	0.924238	1.4374	1.28221	1.56193	1.71209	1.59176	1.61342	1.40764	1.46487	0.958337	0.815169	1.16074	1.04483	1.52994	1.02336	1.14461	1.22121	1.32809	0.976817	1.63944	1.18464	1.02291	1.29761	1.39635	1.27079	1.24927	1.50176	1.88207	1.8302	2.53513	1.00256	1.31053	0.965627	1.34528
AT1G06270	1.84537	1.70472	1.81428	3.09986	2.08288	2.49602	2.5681	2.67271	2.44024	2.66913	2.71998	2.48542	3.74414	5.13352	4.74706	2.86189	3.08329	2.78708	3.03948	2.58348	2.61655	2.1084	1.81684	1.99922	2.78173	2.40424	2.29507	1.99154	2.04645	1.93388	2.30053	2.25249	2.60129	3.55379	3.16199	3.47696	3.87038	3.17449	3.36058	2.28686	2.93083	2.65557	2.52111	2.07619	2.95261	4.02179	3.67937	2.77075	2.08003
AT1G06280	0	0	0	0	0	0	0	0	0	0	0	0	0	0	0	0	0	0	0	0	0	0	0	0	0	0	0	0	0	0	0	0	0	0	0	0	0	0	0	0	0	0	0	0	0	0	0	0	0
AT1G06290	21.267	20.2073	19.914	17.0964	18.5109	17.173	21.5869	25.9352	22.5007	20.0224	21.3506	20.8966	25.2802	23.6702	24.3183	26.8271	26.8618	26.3445	30.349	29.0109	27.7716	20.1037	22.4493	22.9465	20.2782	21.5305	20.9679	26.4324	29.4069	24.2377	26.0197	26.3356	25.8122	23.4166	26.895	27.5271	25.759	25.1965	25.1908	39.4265	36.0423	31.3366	38.1044	36.3505	25.9226	32.7163	34.6324	43.2829	49.7038
AT1G06310	0	0	0	0	0	0.018995	0	0	0.025374	0.025817	0.025444	0	0.004841	0	0	0	0	0	0	0	0.013179	0	0	0	0	0	0	0	0	0.00734	0	0	0.012424	0	0	0	0	0	0.011922	0	0	0	0	0	0	0	0	0	0
AT1G06320	0	0	0	0	0	0	0	0	0	0	0	0	0	0	0	0	0	0	0	0	0	0	0	0	0	0	0	0	0	0	0	0	0	0	0	0	0	0	0	0	0	0	0	0	0	0	0	0	0
AT1G06330	0	0	0	0	0	0	0	0	0	0	0	0	0	0	0	0	0	0	0	0	0	0	0	0	0	0	0	0	0	0	0	0	0	0	0	0	0	0	0	0	0	0	0	0	0	0	0	0	0
AT1G06340	0	0	0	0.09893	0	0	0	0.086672	0.046258	0.047324	0.046503	0.068569	0	0.0996	0.066917	0.071174	0.143928	0.063749	0	0	0	0	0	0	0	0	0	0.090687	0	0	0	0.018737	0	0	0	0	0	0	0.216324	0	0	0	0	0	0	0	0	0	0
AT1G06350	0	0	0	0	0	0	0	0	0	0	0	0	0	0	0	0	0	0	0	0	0	0	0	0	0	0	0	0	0	0	0	0	0	0	0	0	0	0	0	0	0	0	0	0	0	0	0	0	0
AT1G06360	25.0264	20.753	16.5161	9.20433	11.6513	7.22565	3.38661	8.48638	7.62647	5.7674	17.6417	7.89612	2.17651	3.35982	7.94716	3.16439	2.5606	3.91202	16.3991	13.9364	12.0587	0.110725	1.1055	0.28479	0.117056	0.201649	0.106836	0	0	0.029193	0.043677	0	0	0.04455	0	0	0	0	0	0.033385	0	0.021553	0	0	0	0	0	0	0
AT1G06370	2.48309	3.21923	2.34384	1.33054	1.14714	1.52499	1.23708	1.54622	1.67205	1.66271	1.51781	1.34604	1.14648	1.06693	0.979249	1.43816	1.46134	1.08249	1.79706	1.55438	1.65975	3.08981	3.41347	2.63537	1.46199	0.953266	1.4952	1.54656	1.62591	1.79554	1.79178	1.41806	1.46134	1.40411	1.42965	1.30135	1.77157	2.00503	1.02771	1.94275	2.14105	3.02575	3.19279	4.18016	3.67666	1.4296	1.66791	1.5924	1.82199
AT1G06380	5.45642	7.02246	5.75983	8.90228	8.38824	7.04469	4.72234	6.17259	7.29989	10.2085	9.97916	9.11732	10.9855	14.4043	11.2132	9.09957	8.45818	9.25686	8.14526	9.52117	8.69714	5.07551	4.07331	4.30044	6.15531	5.56675	6.18784	5.58926	6.53548	5.29488	7.16689	6.00767	6.38518	10.1029	8.82713	11.2082	9.64871	9.76196	10.8486	12.0679	10.3273	8.94069	5.13402	7.61411	7.74522	8.9976	10.5045	10.5046	5.80762
AT1G06390	37.8038	31.3072	39.573	30.3424	30.0561	31.3224	17.9449	19.264	20.0787	16.7958	17.5305	18.6314	20.5784	19.6399	21.0424	25.4946	25.6694	23.6775	25.9454	26.2958	26.7981	41.5831	46.5878	40.0008	35.7511	33.2961	37.0193	19.8994	20.3462	18.7341	19.2056	18.4407	19.18	19.5321	20.1936	21.2211	24.1694	27.1809	24.2684	34.6334	32.7594	29.6459	38.778	44.8332	40.075	33.6614	43.3745	34.0919	17.1496
AT1G06400	34.0264	40.781	38.7829	34.8143	36.8162	35.2023	23.4952	23.3133	21.8602	18.9872	19.569	18.1907	21.9677	20.4381	20.2353	27.6074	28.801	28.2848	36.9542	36.8754	37.3219	53.239	52.4322	55.5612	60.0164	55.0115	61.0476	36.7895	35.4737	36.9436	33.4161	31.213	31.4365	33.0514	32.4323	37.1771	36.9456	45.9532	40.5525	57.9705	50.8683	51.8722	100.234	75.2411	65.8248	108.291	121.386	115.936	98.5113
AT1G06410	51.1714	49.1248	51.9725	40.629	41.4659	43.2653	32.5586	33.2656	27.141	24.8026	26.534	27.5229	21.8261	20.3384	22.3616	26.7884	25.701	25.8645	38.4161	40.5306	40.6871	57.706	60.564	66.5079	65.9169	60.435	67.4523	43.2721	44.0812	41.3023	47.0736	46.7397	44.5677	27.4764	28.3497	29.9699	30.6188	33.528	31.622	51.777	47.1889	48.0057	54.0804	66.2605	53.1128	80.3291	84.2079	75.4924	60.1494
AT1G06420	0.392979	0.559675	0.305015	0.40471	0.187624	0.387053	0.094691	0.209905	0.117053	0.149277	0.16081	0.238976	0.379375	0.314183	0.25404	0.247489	0.302918	0.342552	0.386671	0.492864	0.949648	0.1283	0.311702	0.109958	0.049437	0.127935	0.101579	0.031449	0.062887	0.084548	0.075869	0.039021	0.187951	0.169573	0.067788	0.090997	0.212506	0.172365	0.0823	0.042465	0.154274	0.024964	0.022678	0	0.170556	0.025982	0.20445	0	0.029064
AT1G06430	73.5142	65.0644	77.011	119.54	145.605	141.433	73.626	83.4445	60.9525	25.1835	21.7121	30.4348	31.0477	27.8477	31.3832	54.9776	57.8513	54.8327	50.8339	59.8654	56.9442	118.972	134.203	122.72	186.872	186.977	191.929	108.995	127.139	111.177	51.5667	53.7547	49.5528	44.2618	49.6427	54.9906	72.3453	82.702	78.8166	101.353	91.6731	90.4659	134.238	116.251	109.127	190.168	181.073	179.314	139.517
AT1G06440	0.97416	0.907794	1.00714	0.874423	0.586678	0.849064	0.606583	0.666056	0.517659	1.67981	1.509	0.962044	1.98716	2.06241	1.87256	1.56648	1.35429	1.18026	1.4864	2.00063	1.58217	0.908	0.74592	0.572165	0.563098	0.516318	0.530659	0.636693	0.764714	0.514604	1.00872	0.981934	0.95032	1.56862	1.53676	1.67091	1.55541	1.38487	1.50417	1.57628	1.61006	1.1609	1.19077	1.4617	1.79335	0.630774	1.28563	0.883774	0.586174
AT1G06450	1.10303	1.52517	1.08808	1.65596	1.10316	1.06577	1.0996	1.28984	1.2363	0.474878	0.386365	0.436743	0.517949	0.347648	0.601166	0.841214	1.42511	0.948718	1.67192	1.33924	1.33105	1.7063	1.4382	1.46356	1.20647	1.24025	1.07208	1.29556	1.25648	1.19532	0.40344	0.53625	0.396769	0.268064	0.328693	0.480073	1.09076	1.10777	1.23658	2.40622	1.30149	1.19418	1.22496	2.72943	1.37915	1.29393	1.13943	1.48633	1.13884
AT1G06460	57.7927	53.8248	59.9238	61.6215	58.1549	65.1668	106.577	99.86	91.6028	290.875	245.235	297.151	189.29	187.504	180.758	152.049	148.048	140.414	109.202	118.595	112.403	113.307	107.783	104.546	115.315	105.087	108.743	138.485	152.944	151.522	534.167	505.137	527.789	308.059	337.832	355.64	181.436	179.811	174.417	114.421	133.076	152.52	115.963	104.197	109.16	118.667	130.092	89.6341	214.758
AT1G06470	7.55614	8.16875	8.37778	8.53322	7.74181	9.08334	9.1271	10.0133	11.2757	17.3431	18.5156	17.7787	14.5646	15.6953	14.3702	14.6588	14.9273	13.2474	10.9757	11.6783	11.7488	7.74708	8.49386	8.31417	9.20032	8.56648	8.80507	9.68536	10.8153	8.86782	18.2719	15.9081	17.9562	14.9199	14.1015	13.7132	13.4015	12.1188	11.8374	11.3652	11.315	12.1918	6.21783	6.99152	7.96775	8.5992	9.23554	8.00541	12.6655
AT1G06475	3.96223	3.37051	3.80886	4.05724	5.80538	2.83539	1.81388	1.99333	1.77176	2.90716	2.85186	2.83253	4.04876	6.81365	4.60927	5.56924	5.45102	3.86391	6.51547	4.72842	4.45969	3.16716	1.00953	3.08051	3.59632	3.97141	2.31871	1.87311	1.45231	2.3278	1.76645	1.57395	1.73018	3.25782	4.09953	1.67897	6.23054	6.10747	6.61447	2.76195	3.187	4.64186	2.03881	1.14132	2.74852	3.16387	8.30069	3.37966	3.86909
AT1G06490	0.741112	0.600035	0.695596	0.587387	0.950962	0.538743	0.372857	0.577103	0.296323	0.857844	0.577615	0.56799	0.810265	0.525179	0.663734	0.589379	0.502733	0.471996	0.493925	0.59842	0.919774	0.149547	0.206175	0.107051	0.132101	0.17797	0.103158	0.152011	0.116206	0.122191	0.133852	0.217139	0.127277	0.107259	0.174032	0.065418	0.217544	0.142706	0.229146	0.090386	0.09121	0.131954	0.022013	0.022885	0.102735	0.100548	0.030016	0.045883	0.022033
AT1G06500	9.91355	11.2246	10.5949	7.85091	8.5952	9.0965	14.3236	12.7409	11.2174	12.239	11.4365	12.3806	11.2587	14.8032	11.7483	12.9495	13.9713	10.9947	15.1778	15.1563	14.262	17.0961	12.6364	15.6284	14.7725	13.6555	10.6228	16.6481	17.59	18.4079	17.5153	16.5248	19.9608	18.4928	21.3398	20.1495	16.7256	21.1318	19.3799	20.0915	19.1085	23.9368	19.3528	15.6014	21.6269	17.9451	22.4785	17.5326	24.8794
AT1G06510	23.5236	25.2334	24.8876	23.0488	23.2661	23.4784	20.3295	22.5076	29.9858	23.5059	26.6064	24.0428	23.7905	25.3631	22.3727	22.3881	24.9309	22.9179	28.3942	27.9024	27.6722	26.8293	24.155	26.5524	20.8313	19.5987	18.18	25.8518	25.7842	23.2169	22.3736	23.8406	21.6648	26.7929	24.7927	29.5126	24.0505	25.7887	27.1981	31.9234	33.5087	28.9288	34.5504	34.5712	33.2082	26.1127	23.058	28.9029	18.719
AT1G06515	21.1824	24.3307	21.5959	15.8834	14.1053	11.7235	15.8875	12.7806	18.5237	21.9969	19.7915	21.2886	16.0412	18.2929	16.2057	18.2623	16.5251	17.1485	23.1446	22.2243	23.1307	18.281	19.6822	20.5773	15.397	13.508	15.2596	14.8143	14.4661	16.5326	18.9139	18.477	16.7583	15.4178	13.0653	14.9245	14.2382	18.1547	15.1156	24.7136	23.9015	21.3488	25.7345	23.1677	19.503	18.8662	21.4412	26.7233	18.2833
AT1G06520	0.895208	1.30542	0.822497	0.85428	0.394808	0.514916	0.874508	0.618677	0.819916	0.632459	0.676334	0.354014	0.403646	0.764712	0.459247	0.223573	0.136635	0.300361	0.721133	0.7301	0.700786	1.15987	1.15676	0.885996	0.798232	0.879138	1.0777	0.807067	0.677633	0.566133	0.401049	0.468974	0.336711	0.26807	0.444319	0.288257	0.314225	0.268586	0.310648	0.573902	0.467022	0.678093	0.409855	0.646988	0.617434	0.644294	0.728135	0.519579	5.24542
AT1G06530	62.0422	73.0326	66.4327	83.123	90.2699	78.2537	57.7201	64.853	59.0082	76.0233	85.3853	72.3519	119.727	128.705	119.837	114.986	109.81	111.291	106.617	100.396	94.0332	69.5519	67.1707	66.2522	78.6834	85.9331	77.0293	54.2937	57.7795	54.7684	65.8781	63.5848	63.5816	104.478	100.096	98.8138	119.679	101.923	114.404	112.779	94.0705	86.2452	86.8897	86.4655	87.3269	98.7558	102.496	97.4767	75.5714
AT1G06540	1.11884	1.22316	0.425383	3.5523	1.70394	0.74638	0.236414	0.562257	0.480445	0.24591	0	0	1.96355	0.78106	2.0776	3.62809	3.74712	7.70648	0.829591	0.294474	0.645689	0.314856	0.285164	0	0.460702	0.798855	0	0	0	0.275703	0	0	0	0.317579	0.138546	0.11374	3.5149	1.18544	1.56536	0.323438	0.385123	0	0	0	0	0.10742	0	0.080778	0.436857
AT1G06550	21.1818	26.4132	20.6289	26.0074	25.8698	25.7459	16.6698	18.4485	20.9045	14.0305	14.1556	12.9226	23.0819	23.2641	23.2936	42.0095	32.9392	39.6605	23.1449	22.7925	22.1469	13.6196	14.8848	14.6622	11.5906	13.1799	12.8195	18.206	15.2039	15.5222	13.0221	11.8796	12.804	17.7965	15.1308	11.696	34.5308	21.0314	25.3023	11.3952	11.1863	14.9253	4.57175	4.86219	8.9885	4.65552	3.39622	4.70187	10.1203
AT1G06560	6.67581	8.88782	7.50604	4.95178	4.5703	3.83177	2.83339	3.90133	3.65008	6.21202	7.28137	5.73763	7.81562	8.13694	7.10469	6.83756	6.41496	6.56182	7.37695	9.04181	7.24702	3.98745	3.93063	4.95767	2.43266	3.28133	2.11715	3.52905	3.44335	3.18623	3.4892	3.11347	2.98934	5.52941	5.29735	5.84746	6.84344	6.0256	6.90839	7.94237	6.94344	6.9049	5.86752	6.91692	7.02506	3.34825	3.31449	3.24363	3.76411
AT1G06570	35.9749	29.2448	33.9964	101.752	117.259	111.174	31.6844	30.9728	29.7143	8.01753	8.02262	7.00565	8.07635	8.21184	8.04105	12.7656	16.132	14.2212	9.76331	10.5361	9.9399	34.6029	40.2424	34.6074	111.859	117.115	112.721	37.7431	40.8157	39.4021	13.5272	15.0289	10.2599	9.33267	9.73343	10.9489	18.1291	19.8035	18.8724	21.3076	19.3128	17.5426	70.8183	54.7188	42.2841	156.751	178.897	148.595	118.703
AT1G06580	0.856474	0.977183	0.87418	0.664736	0.696636	0.652218	0.89783	0.671288	0.781521	0.573576	0.629516	0.857456	0.674574	0.85055	0.658108	0.836841	1.03245	0.78475	0.708654	0.66115	0.785266	1.32594	1.13578	1.38885	1.03116	0.698377	0.867824	1.16028	1.27521	0.896846	0.810428	1.07066	0.702613	1.01621	0.860916	0.607102	1.07197	1.19129	1.07146	1.22971	1.19281	1.16064	1.7488	1.83208	1.81949	1.48662	1.45138	1.36497	1.58942
AT1G06590	1.67593	1.24823	1.23387	1.09184	1.11744	1.11749	1.13988	1.02673	0.98373	1.47957	1.52397	1.50005	1.7591	1.69626	1.85872	1.48042	1.68736	1.52728	1.63515	1.61852	1.55067	1.09105	1.21039	1.22466	1.01364	1.14532	0.826256	0.952929	1.41139	1.26564	1.22673	1.21409	1.23443	2.00558	1.78978	2.17314	1.6524	1.56135	1.72768	2.30422	2.2967	1.88392	1.68806	2.46888	1.51896	1.2018	1.81399	1.97983	1.87633
AT1G06620	0.220534	0.320439	0.43719	0.302784	0.163943	0.395858	0.843927	0.554423	0.460722	1.25195	1.47502	1.01058	2.06683	1.85861	1.46022	1.04557	2.63212	1.46503	0.887639	0.896407	1.28175	0.500231	0.804469	0.412503	0.915674	0.992457	0.835495	2.28656	2.46038	1.48403	3.9484	2.50867	3.62888	2.5345	4.01543	7.46211	3.77093	4.30548	3.4795	12.6852	5.14244	0.936562	14.3824	2.89327	1.06622	7.80281	10.3838	12.5825	19.41
AT1G06630	5.30314	5.06968	4.71448	4.06455	3.92694	3.73138	4.69733	4.4382	4.41991	4.7529	4.07264	4.07291	3.94359	4.94079	4.48768	4.91345	5.09926	4.26992	4.71022	4.87627	5.37554	6.58792	6.12418	5.85119	4.67903	5.14751	5.01754	4.81392	5.28412	5.71512	5.13603	5.12853	5.6452	4.81686	4.72468	4.871	5.53467	5.64907	5.46753	6.82746	5.72521	7.0961	10.3186	9.75242	7.59836	6.17199	7.01904	6.43591	7.89006
AT1G06640	7.5904	7.53856	7.67757	7.23841	7.98997	6.63097	6.53326	7.39476	6.04315	5.38153	5.48569	6.56472	6.27117	6.32387	6.13295	7.19774	7.16724	5.83388	5.60143	6.25246	5.99506	5.81489	6.46437	5.18261	4.85888	5.61104	6.23412	5.15787	3.94554	4.63552	5.24158	3.70844	5.0107	4.27003	4.83242	5.18104	5.62725	6.94853	4.95919	4.64785	4.8134	4.44406	3.26426	3.12882	5.23086	3.12021	3.6418	2.47187	3.0465
AT1G06645	23.8906	23.9532	23.6732	15.4737	13.0983	14.2286	12.403	11.7287	9.81177	9.99799	10.3478	11.3307	15.9733	14.954	13.5672	18.5121	17.8428	16.4897	23.5632	24.5489	24.2382	27.0918	28.7954	29.9656	22.0115	18.5829	21.1041	18.5891	21.3597	19.3954	16.9044	16.5645	18.4826	24.1159	26.7893	23.2916	20.1151	24.0237	23.2754	26.5059	28.2912	30.8405	39.2123	40.8832	30.4085	27.4762	31.1203	36.9227	32.2824
AT1G06650	39.8513	37.3348	41.6078	43.3336	43.859	48.7517	38.2938	38.2456	34.4149	34.1417	34.3519	38.6036	43.3777	39.4261	41.4187	46.3069	51.5105	45.6286	48.3141	49.6521	52.6325	50.443	51.9948	54.011	69.5692	61.4334	65.5547	52.9565	67.4985	58.247	61.9835	59.8147	57.3594	55.0469	67.0855	80.6978	57.328	70.8413	66.8167	77.2587	84.4998	73.2945	96.9647	102.457	75.4927	97.0959	102.5	115.263	93.19
AT1G06660	0.279856	0.232481	0.234216	0.270201	0.373917	0.238929	0.235859	0.178929	0.223084	0.178436	0.06393	0.24876	0.206684	0.204851	0.253621	0.183691	0.098813	0.164514	0.235759	0.267848	0.314975	0.097825	0.075357	0.095933	0.073958	0.042381	0.101171	0.062718	0.062775	0.055299	0.027601	0.051934	0.015602	0.056185	0.01846	0.0302	0.14826	0.170501	0.059866	0.251757	0.153478	0.095295	0.123466	0.299949	0.046487	0.112965	0	0.042464	0.028869
AT1G06670	8.66114	8.65455	7.81704	10.1742	10.7986	9.75255	7.51423	9.2217	7.88434	11.1301	12.0259	9.55775	11.7059	10.7515	12.2423	10.9372	10.7949	10.2701	11.237	11.4299	11.4351	6.63622	7.04275	7.57874	9.12777	8.96464	9.03352	7.5113	8.40198	6.61863	8.3189	8.0506	7.76302	10.2306	9.16334	10.7174	11.3448	11.0382	11.9472	10.3675	9.35529	8.8606	8.99815	12.5692	9.21662	10.516	12.4374	9.82784	7.80034
AT1G06680	4687.31	4779.46	4943.36	5131.67	4997.33	5337.19	6321.11	6065.26	5507.7	5716.94	5501.66	6336.41	4636.12	4328.42	4587.46	3670.92	3425.39	3567.52	3617.77	3893.17	3908.5	4887.59	4994.74	4952.24	5006.7	4994.49	5034	6578.75	6372.99	6335.92	6265.19	6671.94	6460.21	4319.63	4308.82	3628.74	2714.77	2373.41	2190	1920.71	2109.92	2717.96	2852.24	2624.59	2993.25	3603.4	3681.33	2369.28	2908.94
AT1G06690	38.6639	38.2627	35.8397	47.692	58.9585	50.1234	43.6841	54.9773	54.3186	38.8428	39.9095	34.8491	38.3159	39.195	40.665	46.7589	45.4995	46.7781	50.8609	50.3272	49.307	27.4953	30.0396	29.9076	42.5382	45.1324	41.5945	46.9728	46.6462	44.2803	29.5026	27.8666	25.7483	30.9788	32.2658	28.3913	44.9981	38.9224	37.0946	29.7362	33.2218	40.9787	18.6687	21.5146	33.8216	23.5559	22.1635	19.226	14.5079
AT1G06700	39.0495	37.1713	40.4	29.7076	27.5796	28.6845	25.2195	23.3859	23.134	26.9086	24.5137	28.3889	28.4814	28.8355	27.8403	30.727	32.7042	30.2418	31.7836	33.6166	33.2629	65.7205	73.8369	61.737	49.5506	44.4093	48.7384	32.425	31.3104	29.9018	36.8121	35.5001	38.1059	35.3994	37.845	36.9295	37.1671	38.4309	36.3157	45.4188	49.3767	49.3891	82.5146	75.9622	69.2891	57.4199	73.1515	49.7044	46.0384
AT1G06710	0.972532	1.2978	1.14382	0.767239	0.741906	0.394127	0.767262	0.884587	0.674401	1.18485	1.15358	1.02538	1.62531	1.70961	1.6441	1.34606	1.13528	1.32156	1.46879	1.51191	1.51159	0.726564	0.779486	1.01597	0.516638	0.759851	0.597576	0.758205	1.0486	0.801833	1.2016	1.06196	1.1849	1.38201	1.50337	1.63289	1.47446	1.11809	1.54416	1.29805	1.63546	1.32894	1.40844	1.48159	1.58387	1.06402	1.21676	1.01436	1.33341
AT1G06720	4.00562	5.26476	5.29635	4.80848	3.82147	3.27897	3.96661	5.22488	4.76713	8.98431	10.2466	6.51576	12.5865	11.6874	13.3569	9.3634	8.16053	9.42564	7.57211	8.46362	8.35822	3.0628	2.52199	3.44199	2.01785	2.55573	1.95674	4.84448	5.34262	3.95508	4.7678	3.93571	4.16246	9.25237	7.16725	9.75522	9.97397	8.05837	9.05653	9.4891	7.83764	5.65391	5.04589	8.28266	7.29423	3.92921	5.22679	5.02668	4.425
AT1G06730	8.63109	9.24971	8.96786	8.94588	8.97809	8.80958	6.40186	8.23029	7.66815	8.34962	8.39002	8.26838	8.43873	8.61435	8.89973	10.0516	9.11618	7.9024	11.2144	11.1699	11.0245	7.18478	8.08004	7.91536	7.67968	8.0171	8.38557	6.42421	5.82242	5.40712	6.41126	6.11423	5.93105	6.62814	6.56575	6.88531	8.61598	7.738	7.16705	8.53074	9.1187	9.07782	7.39805	8.44031	8.8301	6.94742	8.80235	6.14395	3.98902
AT1G06740	0.898918	1.14231	0.834079	1.25664	0.896174	0.843171	0.855165	0.899804	1.08822	1.12611	1.02064	0.887651	0.980224	0.847042	0.870522	0.970445	1.03704	0.828422	1.31768	1.19282	1.02634	1.25758	1.27156	1.4133	1.47675	1.30182	1.39279	1.34355	1.37423	1.35505	1.66384	1.21472	1.20235	1.35985	1.11109	1.32211	1.70329	1.28452	1.59795	1.50694	1.2906	1.72319	1.39907	1.92578	1.82663	1.52306	2.45952	1.06744	1.49909
AT1G06750	0.011776	0	0.02365	0.062617	0	0	0.040681	0.064765	0.124508	0.013066	0.10922	0.02117	0.065519	0	0.029251	0.021486	0.068084	0.019083	0.010254	0.064509	0	0.095278	0.074114	0.101798	0.075955	0.036789	0	0.095377	0.013258	0.05051	0.095885	0.035286	0.069422	0.024386	0.01478	0	0.014801	0.030492	0.013244	0	0.071637	0.023072	0.041457	0.013017	0.084217	0.075512	0.131854	0.046895	0.115042
AT1G06760	80.501	93.5885	84.0694	151.579	153.739	155.82	85.3594	80.7693	78.2681	84.6812	87.2101	87.2394	129.15	136.024	137.854	149.266	154.211	150.603	125.874	124.138	107.69	102.546	94.2798	92.4929	163.878	160.23	165.916	108.365	102.638	112.021	128.159	118.472	138.012	143.631	138.005	153.383	133.398	121.487	122.481	188.99	195.929	180.109	145.406	111.512	125.713	174.463	163.232	184.44	178.725
AT1G06770	3.43992	3.60804	3.44421	4.7478	4.81502	4.10472	2.3146	2.64965	2.82302	2.64579	3.76156	2.58827	3.55375	4.20146	3.89896	3.8135	3.6854	3.14459	3.16294	3.78039	3.44935	4.09273	4.48249	4.46481	4.24206	3.88624	4.81773	3.48302	3.93038	3.31522	3.23305	2.86547	3.03519	4.34331	3.68891	5.40075	3.81735	4.75793	4.95959	6.71631	6.92386	4.92917	9.07456	10.7859	7.08394	6.71643	9.33255	8.12547	5.93605
AT1G06780	3.42797	3.29721	3.10026	3.8755	3.42545	3.70913	4.46829	3.83822	3.85634	5.05019	4.14324	5.12828	5.11793	4.31499	4.6401	4.34642	5.07461	4.86195	3.78988	4.27215	3.61455	4.24123	4.60045	4.39145	5.07122	5.10951	5.42546	5.0251	5.85246	4.75948	8.37727	8.63085	7.88723	6.87435	6.73365	8.10237	5.3805	6.32318	6.32668	9.43828	8.62867	6.54684	6.55732	7.15842	5.90135	8.23406	8.96589	9.14534	11.1357
AT1G06790	5.43393	7.22045	6.2196	6.96517	6.02504	7.03869	6.15197	6.75298	8.32964	8.54468	9.8236	8.97653	11.8867	14.2895	11.3955	8.04682	10.9801	9.99205	12.1736	10.6674	10.3711	6.00378	4.60897	6.37758	5.75042	6.36481	6.52471	5.05269	6.98812	6.47557	7.94048	6.33099	6.99029	11.3885	11.2917	12.9209	12.4495	11.9878	13.0362	10.2586	13.6122	11.3298	10.2838	10.3347	9.42177	9.92743	10.1764	11.1363	6.8559
AT1G06800	3.01755	3.62689	3.25846	3.24791	3.28458	3.92841	3.09272	3.01662	2.65016	2.35808	2.43507	2.75	2.97507	2.91251	2.82641	3.12416	2.75268	3.11316	2.99377	3.16432	2.88318	5.76824	5.31422	5.68316	4.6609	5.65885	4.79811	4.27452	3.56729	3.52072	3.69666	3.68142	3.51906	4.48575	5.67075	5.04108	4.86012	5.11817	4.70083	6.29691	5.27871	4.68119	9.11253	6.03266	5.81165	6.07099	8.30919	6.98134	8.05963
AT1G06810	0	0	0	0.130761	0	0.093133	0	0	0.060791	0	0	0.045008	0.046324	0	0	0	0	0	0	0	0.129195	0.053287	0	0.045572	0	0.162211	0.128361	0	0	0.105164	0	0	0	0.053733	0	0	0	0	0	0	0	0	0	0.057555	0	0	0	0	0
AT1G06820	25.2958	25.9256	26.2717	25.0814	28.6574	27.2287	21.4618	25.2962	24.8851	22.905	22.5465	22.4685	25.9916	26.549	26.9104	29.009	26.968	26.5712	28.0815	29.5973	29.8049	24.9735	26.4672	27.5729	27.1299	27.5547	28.7252	22.2353	22.3376	20.7165	21.5393	19.6418	20.2218	23.6765	25.3761	22.821	27.8346	23.4692	24.2876	21.9497	23.6797	28.6075	22.6445	24.9893	27.3241	22.3942	25.9719	20.181	20.8148
AT1G06830	97.7362	127.926	128.768	105.97	85.5755	95.2265	51.9876	42.334	44.7906	55.1988	50.1456	55.0749	58.3187	54.6233	43.6334	51.2852	53.2205	46.263	110.024	98.2141	116.619	89.2722	63.3062	78.8908	60.8142	92.1052	81.2903	31.0462	27.0662	28.4656	24.5534	24.8641	20.8249	38.3879	27.1586	22.0212	48.6786	35.6869	41.425	43.8028	43.264	68.3105	27.5894	44.5232	49.757	32.9162	24.7744	25.9828	9.37498
AT1G06840	4.50899	4.08015	4.39765	3.93187	3.56486	3.29346	2.00068	1.94628	2.32897	2.40719	1.90652	1.98114	2.47077	2.20105	2.28599	2.71989	2.57307	2.48403	3.12294	2.96982	2.9368	4.66441	5.58613	5.20995	5.04422	4.97289	4.8988	2.53878	3.44501	2.59237	3.29222	3.29769	2.7378	2.29123	2.65353	2.63439	2.34655	2.32717	2.56235	5.3674	4.49831	3.92329	4.59512	5.74385	4.16258	3.6556	4.44081	4.23533	4.25068
AT1G06850	5.18742	4.66205	4.15591	2.88519	1.99013	2.27569	3.76192	3.48263	3.36069	3.81895	3.80249	4.99567	3.77443	3.32445	4.19165	4.59443	4.16397	4.11869	3.52771	4.07384	3.72756	4.75007	5.10769	4.19484	2.16762	2.0673	2.0959	2.84416	2.44376	3.38476	3.63472	3.99289	3.84728	3.00217	2.99184	3.08227	3.93137	3.62034	3.96392	4.30775	4.29325	3.54025	2.54993	2.96159	4.08569	1.3262	1.69364	1.25611	1.73479
AT1G06870	8.63691	8.85873	7.51715	6.54996	7.29222	7.05841	7.28339	7.56601	7.10881	9.32321	9.60332	8.96247	11.6053	12.6588	11.0042	11.025	11.9971	10.7018	12.1685	9.9964	10.7108	7.65287	8.95372	9.27774	7.50541	6.36637	6.50593	6.3805	8.15442	7.02859	8.84689	8.42739	8.4025	7.97422	8.959	9.95296	10.1467	10.8618	11.6846	16.5907	15.2671	11.1484	12.0336	15.7325	9.87131	8.00222	8.92363	11.8722	9.81901
AT1G06890	18.7944	19.5875	19.1918	14.875	14.484	14.6273	13.3425	13.342	13.6304	30.2338	29.1713	28.0716	32.3513	28.8438	32.8917	36.8794	36.6721	35.9016	30.5688	32.6157	30.8495	22.2806	27.3392	23.215	18.4979	18.4826	19.0304	15.2433	16.5633	14.1313	33.6299	32.9435	31.1038	31.6498	34.6932	36.5709	37.0608	38.6999	43.1268	55.9257	50.4203	42.1927	34.0158	42.0997	35.4991	24.5849	27.4742	25.8367	28.4314
AT1G06900	14.7212	13.2287	14.1904	12.6419	12.6087	12.6538	10.4105	12.2663	10.9028	14.0533	14.6668	13.1324	14.4322	13.3213	15.4215	14.9257	13.8949	12.7513	13.6405	14.5882	13.7627	12.9377	14.9029	13.1679	10.9744	10.8302	10.851	9.25014	9.34352	7.55499	9.65968	9.30893	9.98315	11.3839	10.5486	10.6827	13.079	11.0185	10.8054	11.566	12.3736	12.9838	12.5025	15.0599	14.2176	9.49376	10.9525	6.92606	6.93667
AT1G06910	2.23987	2.58167	2.7357	3.31476	2.47257	3.01982	3.13726	2.99252	3.23368	2.61611	3.00963	2.87075	3.52243	3.5232	3.23625	3.09284	3.32432	2.95545	2.85304	2.95595	3.08675	2.37905	2.78285	2.51412	2.7369	2.72398	3.17437	3.02202	2.90056	2.70122	2.67529	2.5972	2.93709	3.12014	2.76796	3.89821	3.10322	3.36648	2.96889	2.67516	2.88399	2.88482	3.2434	2.90646	3.37119	3.79001	4.53274	2.56213	3.20665
AT1G06920	0	0	0	0	0	0	0	0	0	0	0	0	0	0	0	0	0	0	0	0	0	0	0	0	0	0	0	0	0	0	0	0	0	0	0	0	0	0	0	0	0	0	0.025095	0	0	0.086287	0	0.043263	0
AT1G06923	0	0	0	0	0	0	0	0	0	0	0	0	0	0	0	0	0	0	0	0	0	0	0	0	0	0	0	0	0	0	0	0	0	0	0	0	0	0.025042	0	0	0	0	0	0	0	0	0	0	0
AT1G06925	0	0.122879	0	0	0.118141	0	0	0.203295	0.108512	0.111163	0.65373	0.160694	0.041265	0	0	0	0.112892	0.149794	0	0	0	0	0	0.081236	0.083248	0	0	0.212353	0	0	0.278893	0	0	0	0	0	0.113558	0	0	0	0	0	0.084612	0	0	0.194096	0	0	0
AT1G06930	0	0	0	0	0	0	0	0	0	0	0	0	0	0	0	0	0	0	0	0	0	0	0	0.021562	0	0	0	0	0	0	0	0.011659	0	0	0	0	0	0	0.026898	0	0	0	0	0	0	0	0	0	0
AT1G06950	98.7055	100.34	97.2458	66.0881	83.8742	64.8062	49.6703	78.0766	70.2488	77.2544	91.5749	59.7818	84.0915	81.5449	88.0386	83.049	77.6883	83.8292	90.4473	88.3564	90.6217	36.654	39.5062	42.6356	25.8499	33.2557	25.5739	42.8468	39.1383	30.4211	33.7313	29.9091	29.3629	47.6634	43.7221	39.3738	64.9234	43.2163	46.4152	45.893	44.0513	44.3326	27.8083	41.7714	51.9479	23.3189	23.0651	23.7639	19.5918
AT1G06960	13.3466	12.3609	12.5887	9.75147	10.2123	10.1514	11.5044	11.0089	9.81336	10.0935	12.0858	10.4744	11.8305	13.0464	11.2487	14.1507	12.9192	12.6006	17.5731	15.7322	16.8332	15.0758	16.0241	15.5553	11.8711	12.4306	11.0565	10.6778	10.5203	10.3815	10.8053	10.3722	11.2507	12.7215	11.0519	13.4215	11.7472	12.5796	14.1924	18.1516	17.6574	17.6594	16.6466	17.0387	17.6575	12.6804	13.1791	11.1484	8.87849
AT1G06970	0	0	0	0.054674	0.011014	0.046366	0	0.048341	0	0.01051	0	0.02306	0.007886	0	0.02243	0.063524	0.064041	0.028446	0.032214	0.024795	0.010723	0.009064	0	0.007782	0.048002	0.054947	0.087511	0.010176	0	0.047837	0	0.004215	0.010122	0.036424	0.023946	0.029384	0.106679	0.088278	0.087427	0.013573	0.066351	0.070674	0.016013	0.009719	0.060325	0.027451	0.032802	0.006878	0.018711
AT1G06980	1.60211	2.51847	2.41729	10.024	8.89944	7.09212	3.42196	5.03645	4.30164	7.65317	8.27192	6.41004	5.31266	5.51736	5.29579	4.54942	3.73027	2.39349	4.84635	4.43683	4.6596	4.17028	4.21405	4.03595	8.5128	11.8506	7.99843	6.65312	3.97273	4.37023	6.45744	5.93618	7.96549	8.10834	11.16	9.04699	8.60931	4.15496	4.02585	2.69839	1.66064	4.96893	0.769482	2.42219	1.80629	3.4581	6.26413	1.66031	1.65319
AT1G06990	0	0	0	0	0	0	0	0	0	0	0	0	0	0	0	0	0	0	0	0	0	0	0	0	0	0	0	0	0	0	0	0	0	0	0	0	0	0	0	0	0	0	0	0	0	0	0	0	0
AT1G07000	1.42438	1.98486	1.5734	1.66714	1.20691	1.38331	1.23285	1.22957	1.17101	1.40335	1.33084	3.8121	4.34373	3.95684	3.60534	2.0097	2.64824	3.60875	2.40226	2.37354	2.08178	6.44761	6.45945	5.2108	6.38378	3.61549	3.34627	5.03343	15.6939	8.21589	10.0453	15.8902	11.7862	12.4075	15.813	25.3771	4.09949	14.1902	19.8672	57.6744	50.6902	20.3267	65.9005	95.3931	32.3489	34.3913	23.502	60.6837	25.6861
AT1G07010	96.4714	105.642	107.244	134.322	133.855	145.692	76.2232	83.2418	78.6636	33.5666	33.8221	31.4618	44.5245	46.9515	42.9002	100.986	103.708	92.8973	121.197	123.484	119.509	141.075	143.63	147.634	186.55	179.852	182.301	101.366	109.309	104.287	37.1903	39.5438	37.8666	59.2883	62.3699	57.821	113.12	123.741	124.591	120.586	132.603	155.41	140.391	129.363	149.837	188.955	203.343	149.208	63.4248
AT1G07020	8.18141	7.71001	7.61953	4.63386	4.13492	3.65555	9.3843	9.03138	9.42897	10.4018	12.3644	14.3953	12.3476	15.0455	11.342	7.57709	8.92065	9.22884	6.74026	8.30509	7.33289	7.581	7.47461	8.40014	4.69271	3.89049	6.27205	8.9828	14.0665	10.8813	14.5816	15.6649	13.8967	11.0019	12.5455	16.8228	9.02439	13.1067	12.5143	33.1573	24.0123	14.7226	26.5114	29.3212	15.0077	16.1514	13.148	23.9855	18.3305
AT1G07025	0	0	0	0	0	0	0	0	0	0	0	0	0	0	0	0	0	0	0	0	0	0	0	0	0	0	0	0	0	0	0	0	0	0	0	0	0	0	0	0	0	0	0	0	0	0	0	0	0
AT1G07030	10.6721	10.6019	10.3073	15.0713	15.5412	14.2599	10.6431	10.7084	11.0498	13.6151	13.0549	14.1037	13.1157	15.2298	13.6076	11.0507	13.2023	11.0553	11.6582	12.6662	9.5629	9.41188	10.3916	10.3247	14.5442	15.7424	16.597	9.41616	12.6372	10.7363	15.3788	15.7742	15.8687	16.4185	17.7607	22.3751	13.1725	17.2425	17.8876	25.7313	20.9506	12.5833	17.6602	23.2902	16.5418	22.4259	23.6312	29.0486	14.604
AT1G07040	4.27713	3.24092	4.01739	3.18024	3.52755	4.16095	6.31974	6.06854	5.14618	12.7116	8.91572	13.8753	9.72996	9.64408	10.7375	7.0421	8.78692	6.68447	5.03736	6.1209	6.27754	6.46582	6.27513	6.53767	8.53554	6.67215	7.34047	8.00026	12.027	10.6183	38.2119	34.5346	32.5062	20.805	22.5019	27.8685	11.2414	14.8461	13.273	16.2076	15.6678	14.2645	15.0998	12.8305	13.5856	18.4135	18.325	19.5935	60.9837
AT1G07050	0.518391	0.911287	0.536858	1.47866	1.31843	1.57541	0.341387	0.901557	0.808627	167.585	184.584	176.017	156.682	174.104	149.196	71.8146	70.5074	75.09	6.9646	5.79857	5.54647	0.74274	0.22803	0.46256	1.30648	0.974716	2.0755	0.1889	0.113277	0.378014	201.691	165.098	192.031	173.415	166.332	173.525	72.3998	52.7661	61.6839	3.37941	3.83795	5.9399	0.149227	0.363556	0.037377	1.50628	0.697652	0.386237	0.104908
AT1G07060	0.07769	0.155994	0.080524	0	0	0	0	0.043165	0.046076	0.188546	0	0.102452	0.035118	0.148809	0.099982	0.035447	0	0	0	0.055578	0.097242	0.28275	0	0.03457	0.035495	0	0.048676	0.045166	0.090238	0.053189	0.039715	0.14931	0	0.040699	0.160054	0.174504	0.048011	0.149571	0.086192	0.307329	0.295999	0.078477	0	0.043549	0.089405	0.08202	0.0984	0.061698	0.041872
AT1G07070	37.3597	45.3432	36.021	56.0392	43.131	33.5316	49.5272	50.3516	67.7478	82.8377	94.8704	63.3044	88.1314	95.4235	82.6938	68.5355	77.8003	77.4195	75.6237	65.8105	66.6256	19.8314	18.4822	20.3516	22.8773	21.5766	20.0916	37.9208	24.6876	26.8161	27.1805	24.2518	24.4401	50.3599	36.1963	42.5655	64.7518	42.4175	47.5936	26.2712	32.498	31.3106	19.2402	21.0527	27.2973	21.4421	20.8588	22.1616	9.08266
AT1G07080	53.6189	49.1205	51.3571	60.7771	58.6248	61.2989	64.7256	60.7479	60.1619	61.0577	57.4681	64.916	53.8195	55.9856	57.3557	58.5881	57.9428	54.744	53.1207	53.246	49.8835	71.6948	73.9322	67.8056	94.3624	87.3335	85.5825	85.0726	94.566	88.2677	102.287	97.4928	86.9769	80.3394	88.4494	96.8175	74.6522	89.8521	94.091	88.2898	85.5376	76.3432	100.255	91.0901	83.2808	110.11	121.436	112.658	152.894
AT1G07090	6.08092	5.61595	5.52908	6.21506	4.91512	5.27202	7.8407	6.62505	4.89091	6.75673	6.81118	6.87244	8.62725	7.77589	7.71329	6.46856	6.24663	6.24233	6.10501	7.06424	7.07663	16.8966	16.1347	17.6862	12.431	10.9417	11.3757	14.5351	17.3171	18.686	15.6026	17.584	13.5857	20.7469	23.6402	25.5386	17.2663	22.397	22.2424	21.5363	24.5028	18.5745	47.1787	34.6046	25.3001	27.6892	63.1145	36.704	34.0901
AT1G07110	64.3531	65.4844	68.1928	64.2467	65.641	70.0039	52.5446	59.7891	51.0243	60.1674	55.8859	57.3157	85.3466	80.7943	82.5459	98.8315	93.003	87.926	92.4139	101.885	99.6797	91.2942	96.3611	99.3255	95.1936	97.484	101.416	67.9979	72.6427	66.1601	72.7248	66.3003	69.4577	98.1863	107.232	90.9316	109.559	101.099	104.921	89.9863	94.9057	116.803	77.8219	84.4029	89.0657	71.1832	82.8114	56.2185	46.7143
AT1G07119	0.962378	1.41013	1.09368	1.57112	0.900054	0.497105	0.907801	0.355891	1.87593	1.38906	0.927569	0.85491	1.01294	1.16958	1.45174	1.33613	1.19047	1.72044	1.30249	0.786602	1.37936	0.904198	0.579054	0.854279	0.751644	0.217078	1.1458	0.850267	1.06115	0.946241	0.373671	0.877956	1.08089	1.20687	1.876	1.21346	2.15229	1.47205	0.861872	1.59703	2.17826	1.80073	1.2208	1.28331	0.84186	1.59558	1.16449	0.836474	0.789349
AT1G07120	0.183432	0.147617	0.322532	0.278967	0.350646	0.098777	0.107994	0.245949	0.087592	0.066943	0.263688	0.292846	0.15869	0.164378	0.079211	0.134659	0.113241	0.135676	0.085191	0.184208	0.205606	0.076815	0.103608	0.065877	0.033851	0.029135	0.069494	0.021531	0.064626	0.025321	0.094736	0.044555	0.107163	0.115867	0.025367	0.062241	0.136042	0.046966	0.041101	0.028907	0.035156	0.130874	0	0.103137	0.063854	0	0.069715	0.04381	0.0794
AT1G07128	0.344599	0.415311	0.321256	0.539233	0.350471	0.434639	0.201558	0.115005	0.431117	0.585711	0.534695	0.819441	0.483586	0.880507	0.384881	0.818484	0.6788	0.761253	0.517826	0.690563	0.560069	1.65063	0.824248	1.53608	0.504812	0.391343	0.865002	0.361303	0.320933	0.756202	2.25952	2.42278	1.52042	0.975795	1.42376	1.83555	1.36289	3.13832	3.10286	5.884	4.53529	2.72009	6.62354	6.52146	4.32955	3.49444	3.49172	5.01055	8.54039
AT1G07130	1.77052	1.15039	1.13847	1.72256	0.974413	1.06145	1.25911	1.37561	1.14618	1.76037	1.34709	1.22613	1.29077	1.61237	1.66358	1.79275	1.71515	1.82553	2.07698	2.26788	1.90816	1.67993	0.90739	1.24776	1.13396	1.7362	1.75592	0.940895	0.940748	1.15817	2.17962	1.55659	1.64346	2.22176	2.40781	2.32978	2.58623	2.88772	2.90322	4.36183	3.89759	2.69666	1.88665	2.72027	2.29535	2.26944	3.49802	2.75216	3.31228
AT1G07135	3.30838	3.75126	2.86431	0.444293	1.33537	0.561727	1.13642	0.302753	0.507831	7.65125	6.82243	6.12399	5.73548	6.65995	3.90695	15.8406	17.8596	54.9705	8.34025	10.2466	11.7899	10.1181	7.38642	8.03596	6.6862	4.80054	1.5607	2.3985	12.884	8.74008	14.6437	17.3351	16.0623	6.40233	10.5843	20.632	55.022	42.3131	67.8793	178.054	104.619	43.4829	61.8535	153.813	44.9247	28.0242	22.4799	75.7301	17.9147
AT1G07140	87.3998	97.1827	95.6646	93.5179	93.572	92.9145	75.4931	79.5327	83.1959	117.06	125.559	117.131	143.666	140.858	142.964	123.957	128.453	133.608	145.742	147.048	143.218	118.4	106.872	107.557	96.2924	92.3817	97.0893	80.7923	91.9018	82.8461	121.908	123.093	123.994	154.264	149.821	182.486	150.544	164.102	168.723	266.708	228.077	178.41	153.304	191.171	167.297	139.022	104.56	154.928	99.0364
AT1G07150	0.424187	0.24391	0.516935	2.5918	4.73239	2.79881	1.03597	1.05041	1.12244	1.30898	1.05336	0.928425	2.50686	2.77446	2.50163	4.09077	4.22972	4.91765	0.972445	1.06544	0.791847	0.365174	0.428154	0.435876	1.51726	1.5411	1.60903	0.890452	0.801582	0.837564	1.15987	1.37865	0.921608	2.60164	2.26505	2.5105	5.58052	3.76104	4.02872	0.85891	0.494072	0.572139	0.505003	0.340887	0.404851	2.343	1.70819	1.6771	1.31229
AT1G07160	0.015865	0	0	0	0.080902	0	0	0	0.037908	0	0.038031	0.014086	0.115682	0.142212	0.137127	0.072841	0.078387	0.052189	0.059015	0	0.059241	0.016623	0	0	0	0	0	0	0.037313	0.032882	0	0.007717	0.055664	0.050135	0.043915	0.089798	0.058832	0.081215	0.480469	0.374829	0.426	0.226633	0.19093	0.285553	0.368554	0.13443	0.080396	0.277947	0.944665
AT1G07170	30.5032	34.7385	35.6405	14.2824	12.4556	12.2677	13.0404	12.012	16.8669	19.8556	18.6997	16.2126	18.5186	22.1933	17.7825	17.3271	17.761	17.4906	27.1788	27.2339	27.2003	57.3136	45.5355	52.5784	21.288	17.3385	20.8016	17.7555	17.1422	17.7807	20.4343	21.1441	21.423	22.8307	22.7869	24.9243	18.5751	28.108	24.2165	55.1965	46.5611	45.0512	108.022	74.5608	70.4001	48.295	44.1253	47.7305	53.0043
AT1G07175	0	0	0	0	0	0	0	0	0	0	0	0	0	0	0.213475	0.23522	0	0	0	0	0	0	0.349035	0	0	0	0	0	0	0	0	0	0	0	0.3407	0	0	0	0.276968	0	0	0	0	0	0	0.262996	0	0	0
AT1G07180	97.8238	98.4074	90.2962	181.622	189.186	193.461	78.2116	92.7976	81.8996	14.0848	13.2326	12.27	3.28526	2.99979	3.30463	25.1934	29.8695	26.1125	32.3432	31.8223	30.6021	93.17	110.791	106.788	214.65	230.706	224.478	79.4826	78.9417	77.1437	11.7791	12.9249	10.1476	2.85133	2.18613	2.21397	27.2578	29.5104	26.4061	23.1785	22.6704	30.8257	50.6971	65.8308	63.6777	131.593	183.836	82.2702	25.1898
AT1G07190	0	0	0	0	0	0	0	0	0	0	0	0	0	0	0	0	0	0	0	0	0	0	0	0	0	0	0	0	0	0	0	0	0	0	0	0	0	0	0	0	0	0	0	0	0	0	0	0	0
AT1G07200	18.3742	14.9259	16.8957	11.6719	12.4298	13.2029	4.10487	6.00329	5.15633	3.16855	3.21868	4.0205	9.81124	8.98152	9.63924	14.3277	13.786	14.4444	14.1259	15.0605	16.0185	19.6545	24.1939	18.7575	16.2402	15.6924	14.4598	4.43452	7.37273	6.09529	3.7928	4.09911	3.61436	12.1084	12.048	12.099	12.9431	15.7937	14.3978	19.0049	17.2473	18.519	15.0199	24.0913	24.6591	12.8942	12.2009	12.9914	5.50271
AT1G07210	24.2837	30.3719	27.6267	19.6226	18.0033	17.907	13.4666	17.1104	19.4597	19.2229	24.2439	17.7461	29.0063	29.8144	27.8949	32.1955	33.3116	33.7589	34.1132	34.9155	32.6712	25.3227	22.1954	26.4392	17.7716	19.646	17.5515	18.0393	19.4905	17.5972	16.9357	16.4284	17.9121	25.4052	22.6249	27.0371	33.2349	27.7887	29.8474	42.9609	44.428	37.3325	28.8716	31.9521	42.5735	23.9312	20.3044	23.2486	28.7153
AT1G07220	4.82332	4.63327	4.06772	6.35339	5.76357	6.18901	4.64469	5.32664	4.50848	5.77885	4.61313	6.17328	9.07493	8.86207	9.14835	8.51614	9.71063	8.2331	7.09328	8.21908	7.65679	7.96148	7.07083	7.39185	10.0529	8.51852	10.4417	7.75306	12.7248	9.06154	7.37643	8.65433	7.22375	11.0657	14.1571	19.3219	12.3639	17.1314	20.5479	22.9968	20.5228	13.6186	22.3005	31.5147	17.8485	22.6238	19.6189	29.3045	10.7524
AT1G07230	8.65636	8.60374	8.15475	7.6769	7.39026	7.51666	8.0491	7.99965	7.32669	7.20837	6.54195	7.39088	7.52092	6.45312	7.504	8.03046	8.45149	7.22622	7.50466	8.82332	7.86228	15.1989	15.6049	14.4461	15.0875	14.0778	14.3348	14.6128	19.5014	15.0676	19.8415	18.7672	18.8674	13.15	17.8923	18.5849	12.6092	15.9486	15.5296	22.2313	19.1243	16.52	23.9706	28.4222	20.9462	23.8142	21.8001	22.5943	35.5718
AT1G07240	6.08704	5.98137	5.55546	3.35652	3.23228	3.28727	3.87747	3.63391	4.17288	5.82871	5.49879	6.51036	3.92763	4.45364	4.79289	3.31221	3.41531	3.18656	5.49142	5.04626	4.98926	9.24291	8.91234	8.1265	5.80854	5.75152	6.14034	5.41029	6.82559	6.89752	14.1281	15.9356	12.0936	6.94029	8.50425	10.6365	4.89561	5.94637	6.43759	14.7533	12.4927	9.64203	15.5172	14.8917	9.06433	11.1734	18.3926	13.8276	17.7951
AT1G07250	13.9844	12.2978	14.6545	50.5322	56.9151	56.234	33.9421	32.8259	28.7323	30.2757	27.9564	30.3248	23.78	22.1922	24.7213	24.4145	25.7706	23.4861	18.0882	17.8344	18.4612	25.8681	25.7314	23.2224	69.4002	67.7061	66.6137	32.5039	33.1083	36.0626	37.8559	38.5667	35.3188	26.8937	28.585	26.9041	25.8796	23.8334	25.2324	21.3327	19.5441	20.594	24.9671	18.4417	21.4368	53.6152	54.666	38.8482	39.9395
AT1G07260	0.286905	0.157507	0.310088	0.099155	0.182963	0.163659	0.261614	0.233482	0.218327	0.206371	0.469238	0.39418	0.481901	0.634829	0.620533	0.167787	0.386807	0.214673	0.242888	0.524248	0.275767	0.232511	0.184371	0.258201	0.108576	0.103691	0	0.291569	0.353281	0.243544	0.405215	0.457471	0.290117	0.439889	0.650404	0.605903	0.451378	0.45048	0.410148	0.287411	0.350478	0.159885	0.797497	0.14677	0.348814	0.221101	1.56963	0.29089	0.80519
AT1G07270	0.515084	0.528471	0.360288	0.191985	0.521529	0.244557	0.196477	0.49132	0.525012	1.14305	1.58003	1.02261	1.57456	1.33872	1.08709	0.500911	0.411743	0.747696	0.479176	0.30441	0.245112	0.095263	0.128446	0.095348	0.112001	0	0	0.302754	0.142581	0.345495	0.407523	0.412856	0.389911	1.45245	1.25836	2.19576	0.449438	0.872406	0.73095	0.453313	0.37782	0.231948	0.182362	0.39202	0.228829	0.160479	0.076773	0.168916	0.016404
AT1G07280	15.597	20.4202	19.1122	33.0912	27.6193	38.1395	43.5024	47.2412	35.0852	63.6952	58.587	70.3045	73.834	67.1619	72.1605	90.4673	91.9601	88.455	48.4389	58.3888	53.3773	55.5981	51.7668	63.6194	71.413	65.275	66.8117	91.7681	126.266	112.628	139.244	136.445	140.263	131.734	151.054	147.818	134.666	150.891	166.809	76.2228	89.2648	101.525	67.8496	82.8591	67.5392	63.4436	79.5651	62.9869	113.333
AT1G07290	0.505947	0.791483	0.61067	0.854996	0.56394	0.34078	0.793433	0.611969	0.880064	1.02545	0.630953	0.933761	0.901385	1.02518	1.10964	1.02451	0.884541	1.10797	0.703994	0.937176	0.919515	0.970191	1.04124	0.945232	1.08785	0.769661	0.71805	1.11208	1.23602	1.38073	1.26121	1.36002	1.67315	1.21985	1.28154	1.5245	1.35498	1.05288	1.27366	1.26312	1.3726	1.58808	1.09118	1.11373	1.46602	0.937093	1.01483	0.805316	1.7785
AT1G07300	3.05661	2.64589	2.96751	3.38595	2.21246	3.76889	4.88063	4.90156	3.39627	4.08472	2.90668	2.92553	5.35206	6.22534	5.17876	6.67322	6.6638	6.76769	3.80807	3.10009	4.30996	8.89199	5.3304	7.71355	8.6272	6.97489	7.12748	5.71382	8.26963	7.94724	6.92314	8.01287	6.99732	11.6348	9.35312	9.03871	14.3463	16.7351	17.2142	9.79534	9.80347	8.83343	9.82127	9.67323	14.0811	14.0111	10.0951	11.1541	9.8847
AT1G07310	16.4503	12.8006	14.2885	12.1929	12.7539	12.0508	13.8787	14.0398	13.9726	16.4255	14.5152	16.9289	15.4369	14.6703	15.4596	13.5085	16.3976	14.7226	15.713	16.3262	16.8218	15.8816	16.0504	18.8726	14.3413	14.2757	14.6017	15.5621	21.746	18.8825	28.019	30.1061	26.0126	20.3029	19.6535	23.318	18.362	21.0126	20.1155	29.8135	25.8588	20.3176	22.6139	34.5161	24.1109	19.1813	21.1845	22.4392	37.9623
AT1G07320	714.085	782.676	705.389	620.806	745.626	625.212	535.753	629.915	630.436	560.608	624.927	551.294	666.463	810.711	690.099	593.181	549.907	578.717	712.03	697.291	669.114	499.689	483.931	494.266	399.234	439.2	407.383	410.024	359.696	357.753	301.475	275.976	278.952	388.914	334.199	260.836	392.413	288.954	298.52	283.999	292.639	401.688	361.662	335.169	414.486	282.299	283.625	217.751	103.19
AT1G07330	0.032012	0.057293	0.022058	0.202822	0.231451	0.114718	0.100833	0.203116	0.268168	0	0.076831	0.047481	0.053594	0.041021	0.07391	0.098129	0.118738	0.158194	0.039794	0	0.119392	0.0336	0.060376	0.067293	0.158122	0.050933	0.148669	0.100564	0.100677	0.169917	0.066393	0.114525	0.062528	0.101288	0.059179	0.121023	0.17148	0.054592	0.119996	0.01679	0.040997	0.098223	0.098941	0.036041	0.124215	0.056555	0.081118	0.042515	0.034691
AT1G07340	0	0	0	0	0	0.024025	0	0	0.016022	0.016311	0	0	0	0	0	0	0	0	0	0	0	0	0	0	0	0	0	0	0	0	0	0	0	0	0	0	0	0	0	0	0	0	0	0	0	0	0.05093	0	0
AT1G07350	27.3128	33.7981	27.2092	25.5158	22.6992	30.9748	20.7623	18.6103	16.741	16.3798	14.9723	17.344	26.679	27.3403	25.4327	29.5076	32.3382	33.2382	38.3153	35.844	36.796	25.4373	25.2714	28.6571	36.3316	49.2188	40.6918	21.7362	25.1116	24.3654	18.3816	19.0775	17.5452	38.7104	42.961	45.7421	38.5931	45.0275	41.6434	30.3304	30.0282	20.8472	27.2045	28.6718	35.7126	54.3587	69.8947	52.4201	37.3491
AT1G07360	17.8267	17.2984	17.3544	20.843	20.6358	19.6117	22.199	23.5987	21.6011	21.6972	22.2114	21.0503	19.4519	18.4484	21.3191	21.6021	20.6401	19.1004	20.3195	20.4994	20.8765	16.7712	17.5805	16.8817	20.519	21.1993	21.1323	22.624	26.7385	22.7406	22.0455	23.1828	22.2143	21.7899	23.006	26.1211	21.7037	20.6673	22.5414	28.1043	24.666	20.4217	20.9866	30.6845	19.6858	23.8746	29.3771	27.7272	24.0867
AT1G07370	5.90025	6.7161	5.92237	6.03951	6.37922	4.37093	7.58672	9.8902	11.0322	24.7502	30.6446	24.0062	18.9911	16.1804	19.6033	8.23465	9.39057	10.196	8.64237	6.9001	7.75035	2.07845	1.07364	1.27551	0.632649	1.48038	0.587924	5.14547	4.97312	4.04138	8.52266	11.1182	8.58832	19.2869	21.116	28.5219	8.50024	10.8246	11.5769	9.26238	7.99765	5.1926	3.6285	5.24277	4.74715	2.41629	1.30675	2.67681	0.849546
AT1G07380	1.54369	1.43949	1.50936	1.7452	1.66802	1.5067	2.28329	1.97764	1.40552	1.71111	1.49799	1.89319	1.81158	1.01884	1.78554	1.47969	1.72616	1.30999	1.20734	0.956034	1.58617	3.54298	3.40069	3.35815	4.10352	2.76582	3.46742	3.94458	5.97873	4.53359	6.69563	6.48068	6.14583	4.35932	5.18022	5.40189	3.21093	4.56275	4.7225	5.55434	5.43596	5.20305	7.78571	6.98457	6.18007	10.2708	10.2947	9.31944	12.6348
AT1G07390	0.730072	0.721178	0.562268	1.36991	1.10712	0.976937	0.736951	0.72107	0.801958	0.51627	0.678708	0.498049	0.939445	1.10076	0.818651	1.11162	1.09636	0.955572	0.814688	1.00079	0.901955	0.435583	0.681322	0.866941	1.2319	1.10436	1.09095	0.888195	1.00604	0.771671	0.573699	0.608893	0.560136	0.871514	1.03166	1.09824	1.42081	1.57543	2.0296	1.05988	1.28441	1.07246	1.25723	1.89983	1.96249	2.53801	3.65056	2.22034	2.87606
AT1G07400	0.433435	1.1163	0.621578	0.634039	0.975037	0.360349	0.546279	0.556518	0.594201	0.647744	0.796102	0.528811	1.01163	0.852038	1.17488	1.40149	1.84749	1.74638	2.24444	1.14554	1.66687	0.347313	0.516143	0.356857	0.94681	0.844501	0.251182	0.427474	1.51464	0.686218	0.546843	0.835379	0.890758	0.944363	1.88083	2.32563	1.35985	1.96699	2.0766	11.0672	4.00776	1.04646	13.9092	14.7383	1.76862	5.98808	4.56088	31.8729	5.86454
AT1G07410	1.11654	1.14604	1.23412	1.03833	1.41903	1.61064	1.69626	1.40673	1.23669	1.67131	1.55383	1.3097	1.3466	1.61616	1.11817	1.29111	0.824378	1.39983	1.09625	1.49124	1.16411	2.09098	0.523364	1.55773	0.986964	0.824198	1.0733	1.38577	1.51427	0.968864	2.09442	1.9687	1.98583	1.32632	1.9946	1.75641	1.564	1.62379	1.03302	1.88399	2.55362	2.18201	0.856027	1.12684	1.71424	0.943203	0.754234	0.975545	1.32434
AT1G07420	3.63299	3.04174	3.51278	4.44111	4.78301	4.33283	7.70672	9.47118	8.97555	29.5097	24.4727	28.9054	17.6631	19.4038	17.3459	17.7254	19.0245	17.4104	11.7303	11.0596	11.1485	2.6165	2.54018	2.94522	4.80033	3.98075	4.38798	6.47656	7.35696	7.16957	36.8668	36.1928	30.1113	18.0859	19.3933	22.3787	17.6029	18.3294	19.4145	14.3053	15.6835	13.8158	4.64344	3.54318	4.75962	5.28105	5.96156	4.96929	18.0664
AT1G07430	0	0.016498	0.012707	0.155772	0.376325	0.176273	0.957678	0.811719	0.617537	2.24474	1.07646	2.65641	1.67723	1.33864	2.39343	1.22033	1.62576	0.748862	0.14887	0.052951	0.183455	0.103163	0.08691	0	1.05795	0.723396	1.167	0.680095	1.34705	1.10566	7.55294	18.3701	7.42897	8.11288	9.13033	6.03329	1.20045	1.61972	1.45031	0.561098	0.566463	0.263829	0.113924	0.262888	0.100099	5.758	4.56328	1.05771	56.5716
AT1G07440	52.125	62.3177	55.6635	53.0007	55.2821	52.9738	55.1665	61.9106	61.1118	66.9381	62.5355	69.968	100.208	119.579	92.6138	124.337	113.369	111.533	111.271	116.757	109.664	81.3198	74.6985	79.7317	83.0975	67.5622	78.764	72.7195	61.677	74.2707	95.4679	76.9897	109.703	143.843	159.247	123.249	126.05	144	135.087	78.2202	90.4409	133.852	123.408	104.603	106.924	80.1695	94.8964	56.6672	72.0428
AT1G07450	10.6162	10.4336	8.73622	8.74539	12.2783	9.23901	6.43006	7.42334	7.86606	4.45992	2.38223	3.2437	3.40377	4.19051	3.07108	5.16018	4.81557	4.471	6.59751	6.72379	6.80291	5.91198	5.98568	6.68418	6.56057	7.89675	6.1056	6.13098	4.4445	4.97756	1.32142	1.00166	1.09919	1.01915	1.01229	0.709547	2.9159	1.47793	1.52124	1.48949	1.90459	2.1565	0.870877	2.35529	3.69864	1.02571	0.796911	0.396119	0.198274
AT1G07460	0	0	0	0	0	0	0	0	0	0	0	0	0	0	0	0	0	0	0	0	0	0	0	0	0	0	0	0	0	0	0	0	0	0	0	0	0	0	0	0	0	0	0	0	0	0	0	0	0
AT1G07470	11.7296	13.057	12.5471	10.9051	10.8229	11.0982	9.57013	9.93906	8.87951	12.3836	11.8782	10.9639	13.8565	13.2957	13.2317	13.1443	14.0373	12.2624	13.2542	14.48	14.1467	13.6187	13.628	13.3295	14.1352	11.5265	13.8199	10.8115	13.0052	11.8515	14.3922	12.9623	12.2344	14.9666	13.9021	16.9149	13.1367	17.0821	16.1023	21.8408	20.0906	18.6447	25.0556	24.6178	19.2459	20.994	22.8872	22.6323	24.3066
AT1G07473	0	0	0	0	0.035811	0	0	0	0	0	0	0	0.012769	0	0	0	0	0	0	0	0	0.029367	0	0	0	0	0	0.032882	0	0	0	0.013599	0	0	0	0.03172	0	0	0	0	0	0	0	0.0316	0	0	0.035649	0.044757	0.0304
AT1G07476	0.037794	0	0	0	0	0.136318	0	0	0	0	0	0	0	0	0	0	0	0	0	0	0	0	0	0	0	0	0	0.043964	0	0	0	0.018169	0	0	0	0	0	0	0	0	0	0	0	0	0	0.039905	0	0	0
AT1G07480	11.14	10.6788	10.7926	9.0758	9.76715	8.68613	8.62269	9.45101	9.1888	7.90659	8.56432	8.48021	9.69397	10.0499	10.6451	10.5639	10.7742	9.66774	11.0923	12.4379	12.3735	11.0964	12.1366	9.90771	9.2772	9.18676	9.07573	9.81284	9.3831	10.427	8.94813	10.0235	9.16998	11.5865	12.0895	10.3998	9.51157	10.9637	10.9128	14.5141	13.7269	13.4175	15.252	16.0107	12.6077	12.8441	14.5154	12.2888	15.5801
AT1G07485	1.40113	0.907048	1.40674	0.86071	0.459328	0.490154	0.57941	0.752224	1.01672	0.328814	0.376738	0.483699	0.530171	0.17304	0.541852	0.617776	1.38864	0.700935	1.94811	1.55157	1.81351	1.12583	1.14229	0.92297	0.411949	0.570975	0.50862	0.471801	0.523422	0.710116	0.645099	0.281488	0.261427	0.572373	0.371736	0.361492	0.670334	0.348382	0.500121	1.28857	1.54703	1.23812	0.083042	0.101256	0.570926	0.095374	0	0.071742	0
AT1G07490	7.2476	7.15998	9.29128	6.49781	4.99442	5.65483	7.7791	8.51045	9.47256	4.07681	2.87509	4.14275	4.54921	5.49932	4.37788	8.19759	9.19495	8.50235	8.85347	8.26569	9.62796	8.15617	7.04716	6.05154	2.45876	2.69165	2.42667	5.27037	3.39785	4.52643	2.36426	2.08586	3.06652	4.80013	3.17959	2.22263	6.20516	3.46971	2.93269	4.35239	4.59118	5.42923	0.696042	1.16697	2.17438	0.899451	0.42002	0.225501	0.305862
AT1G07500	1.57531	0.52996	1.23025	0	2.56464	5.04628	0.472714	0.890654	0	0	0	0	0	0	0	0	0.485011	0	0	0	0	2.07088	3.9285	0	6.55806	3.78573	3.06669	0.947742	0.459254	1.64566	0	0	0.459783	0.417023	0	0.902383	0	0	0.896427	3.18371	0	0	11.9322	6.26531	8.88387	21.9541	23.6272	30.4966	33.9598
AT1G07510	9.53936	8.94603	8.33901	11.6879	14.5087	12.3571	8.00087	9.19137	7.44274	7.26715	6.89442	6.9406	7.89665	7.39661	9.19783	8.77161	9.37369	8.7175	8.22794	9.03094	8.67282	8.83893	9.27745	9.52778	12.8797	14.8958	13.0703	9.10307	11.2447	9.99785	9.213	9.0882	8.85774	9.83631	10.1145	11.2742	10.1212	11.4963	11.6985	17.8363	14.5841	12.4672	11.1082	11.6729	9.89873	15.4786	17.2173	14.7535	16.0623
AT1G07520	2.11334	1.93903	2.12402	0.921283	0.853573	0.989861	1.24862	1.2269	1.21851	1.45206	1.24504	1.5708	1.16454	1.26722	1.11666	1.40002	1.90606	2.02057	1.54623	1.81019	1.95193	3.03316	2.92145	2.91825	2.22765	1.89757	2.22324	1.8052	2.97415	2.29628	3.3392	3.68135	3.43239	2.55667	2.66216	3.55255	2.15707	3.18614	4.6244	6.99988	6.76194	4.97944	7.81343	11.4834	7.14616	5.30312	4.72879	6.48969	5.68441
AT1G07530	7.26835	7.10689	7.06912	5.49866	5.91921	5.57182	6.84614	7.37594	6.8246	7.1441	6.57595	6.85751	6.7877	6.71663	6.99321	9.22388	9.01962	7.84627	6.79347	7.40777	7.9778	11.6674	12.1776	11.6965	8.97684	8.84005	8.65583	9.35744	10.4874	8.87653	10.7095	10.7714	10.703	9.97369	10.8288	10.5645	10.6256	12.3742	11.6815	14.8475	12.2155	12.0056	19.5359	21.4336	16.1521	13.3453	18.4765	15.5094	19.1276
AT1G07540	0	0	0	0	0	0	0	0	0	0	0	0.010434	0	0	0	0	0	0	0	0	0.014587	0	0	0	0	0	0	0.041436	0	0	0	0	0	0	0	0	0	0	0	0	0	0.011992	0	0	0	0	0	0	0
AT1G07550	0	0	0	0	0	0	0	0	0	0	0	0	0	0	0	0	0	0	0	0	0	0	0	0	0	0	0	0	0	0	0	0	0	0	0	0	0	0	0	0	0	0	0	0	0	0	0	0	0
AT1G07560	0	0	0	0	0	0	0	0.027475	0	0	0	0	0	0	0	0	0	0	0	0	0	0	0	0	0	0	0	0	0	0	0	0.003993	0	0	0	0	0	0	0	0	0.031427	0.008369	0.007585	0	0	0	0	0.019546	0
AT1G07570	17.6005	16.3161	17.1983	15.5197	14.3958	12.8352	5.52691	5.60065	5.00788	3.0221	2.81188	2.37959	3.25754	3.7588	3.18372	5.20908	5.41814	5.42229	7.57308	7.25874	7.60989	13.9506	18.2414	15.0928	13.8429	12.8212	12.1731	4.29457	4.69375	4.03507	2.24351	2.33726	1.50336	2.23781	1.18022	1.34692	3.63476	3.04187	2.6944	6.80766	6.65534	6.65523	5.96432	10.9553	9.25767	7.08478	6.62538	6.72371	1.85313
AT1G07590	222.779	291.36	282.394	384.718	328.505	450.002	415.094	344.877	496.623	210.569	175.446	233.539	170.503	234.453	164.911	214.711	198.377	209.489	256.942	277.469	284.342	790.988	539.628	807.356	810.779	815.665	978.858	694.154	664.576	699.155	421.667	395.782	504.958	432.862	475.319	439.379	553.972	729.675	565.282	616.781	673.611	799.405	1352.54	650.296	1460.19	1653.38	1643.79	1830.56	2507.01
AT1G07600	8834.8	12324	9536.76	15207.9	13848.2	15809.6	14323	16315	21530.3	9232.91	7427.55	7440.4	5338.98	7877.47	6430.06	5929.35	6943.73	10437.7	9660.79	8417.56	9989.97	33077.2	24476.4	35288.1	31558	35095.7	39022.7	29172.7	29695.2	32032.3	17578.3	16557.8	20639.7	16523.1	22297.4	14156.7	15900.3	25528.3	23365.9	18284.2	22691.8	27066.3	50302.5	25694.9	54121.8	69743.7	42844.8	78207.3	100938
AT1G07610	148.848	171.278	171.596	210.104	219.443	264.826	323.658	298.564	306.038	178.577	115.947	166.313	183.861	235.656	172.193	252.055	201.218	258.754	252.909	244.102	293.131	445.835	295.166	446.29	347.639	381.594	395.692	384.562	371.94	396.998	304.702	299.997	325.037	333.911	334.06	309.115	618.081	656.56	490.869	411.334	421.785	509.459	235.156	183.406	778.659	358.506	252.453	214.225	499.458
AT1G07615	3.53477	5.09792	4.37397	3.45653	2.99924	2.19596	2.01917	2.88014	2.56207	3.03195	3.62123	2.41155	5.69932	6.04279	5.83758	5.24228	5.28188	5.39354	5.80339	6.11304	4.72669	3.67688	3.67842	3.66814	2.12326	2.32321	2.23575	2.58629	3.14555	2.25159	3.14078	2.58201	2.36184	4.37049	4.10528	4.25656	5.81444	3.98857	4.71863	5.98174	6.9439	5.84131	3.97038	4.54139	5.824	2.90464	2.45073	2.19483	3.55695
AT1G07620	0.877404	1.13463	1.45985	1.88464	0.955643	2.37737	0.214856	0.215653	0.140853	0.130287	0	0.219008	0.996651	0.589574	0.68554	0.285354	1.48167	1.26901	0.279316	0.245874	0.46558	5.69395	7.23471	6.52597	10.3456	6.99697	6.81683	3.22684	11.7482	5.74112	1.69764	3.96711	1.81828	4.94285	6.75004	12.6694	2.3015	10.4967	15.4856	21.87	18.9718	8.18569	29.6147	43.2351	18.9697	36.9297	36.6712	55.9501	19.7583
AT1G07630	3.72301	4.21477	3.2446	4.51798	5.36577	4.77754	3.3165	3.42334	2.57243	2.37981	3.40188	3.59563	4.56503	4.90208	4.13938	2.84571	3.49324	2.72414	2.76486	3.09971	3.36082	3.72475	5.33349	4.46653	7.02722	5.6748	5.59829	4.98919	10.5044	6.10113	6.87168	8.55928	6.09232	5.59872	6.10215	10.1201	4.1787	7.93488	8.43113	15.6896	11.6578	6.05644	20.4461	25.2902	10.0491	17.7625	20.0535	31.0524	23.6412
AT1G07640	11.7372	10.3717	11.4276	14.5344	16.3769	11.489	7.75948	8.84991	6.3784	9.94881	9.48888	10.1292	12.6827	10.4365	9.93522	10.4439	10.1577	9.09388	11.7343	12.0508	15.2099	9.78045	7.86684	9.07977	9.45632	10.0021	8.76475	6.42833	9.30024	8.93388	9.04904	9.40098	6.79082	13.0231	10.1979	12.3809	11.9778	19.3952	19.0317	9.79518	11.163	12.028	9.3984	15.8158	11.3514	11.4597	9.20175	11.8234	7.74849
AT1G07645	0	0	0	0	0	0	0	0	0	0	0	0	0	0	0	0	0	0	0	0	0	0	0	0	0	0	0	0	0	0	0	0	0	0	0	0	0	0	0	0	0	0	0	0	0	0	0	0	0
AT1G07650	10.2079	9.84613	10.6849	10.2777	9.18699	8.30387	3.23111	4.24065	3.69729	8.07333	9.42944	8.28391	8.9125	9.44626	9.90898	7.88256	9.0597	8.73497	10.5919	10.127	10.3363	10.3693	12.7873	9.27295	12.1103	11.1529	10.5535	4.01318	7.53525	4.14702	13.1281	14.3438	11.5809	9.28977	10.1322	13.6306	6.93179	10.782	11.2118	27.5202	24.0608	16.1822	22.6706	36.3738	15.1259	22.5915	23.1985	33.9473	9.95403
AT1G07660	45.9354	53.9195	42.0351	50.0206	46.1835	41.7049	44.3923	45.0931	48.7429	59.5013	65.8462	55.872	100.169	119.266	109.003	85.6033	88.6382	83.3058	59.0081	57.4032	51.8548	44.2836	36.2306	41.3599	37.9562	37.878	36.0255	41.8124	38.8729	44.776	33.3927	35.5389	36.0917	92.4519	76.4654	87.8397	96.6985	95.2755	99.4455	87.3769	96.326	74.3864	59.6102	57.8782	60.7062	54.4274	56.3637	61.9938	49.9425
AT1G07670	8.64347	7.44703	7.24109	7.15184	8.42041	7.2884	7.62876	9.04509	7.21477	7.6089	7.73424	7.5741	8.94519	8.14092	9.33523	9.37176	8.93185	9.02489	7.16882	6.73666	6.74269	7.60574	7.3354	7.29504	6.39342	6.18942	6.79184	7.79807	10.3661	8.25735	8.55531	9.08633	7.28035	7.95215	8.17066	9.84972	9.44007	9.59379	10.9996	11.9249	10.9517	8.87672	11.2493	17.3139	12.1559	9.86081	12.5834	11.7683	13.2927
AT1G07680	0	0.110783	0	0	0	0	0	0	0.049056	0	0	0.036351	0	0	0	0	0	0	0	0	0	0	0	0	0	0	0	0	0	0	0	0	0	0	0	0	0	0	0	0	0	0	0	0	0	0	0	0	0
AT1G07690	0	0	0.064961	0	0	0	0	0	0	0	0	0	0	0	0	0	0	0	0	0	0	0	0	0	0	0	0	0	0	0	0	0	0	0	0	0	0	0	0	0	0	0	0.286507	0.837709	0	0	0	0.148515	0.067051
AT1G07700	80.3837	81.4287	88.3476	92.4012	80.0755	96.4221	89.4123	84.9353	92.3174	56.2516	50.8708	58.9449	52.1364	54.3664	49.5355	65.5966	63.268	62.2049	73.1949	73.1525	77.5072	123.875	122.801	126.419	143.32	128.241	143.787	113.875	129.826	120.014	82.9144	80.1103	74.509	69.6182	75.3781	83.4901	66.8012	85.5833	83.6121	90.2404	106.44	108.348	143.294	128.807	135.979	171.094	171.373	169.851	100.777
AT1G07705	6.70904	5.89781	6.56492	5.62135	5.5239	5.30917	6.32647	7.40023	6.8479	8.88274	8.8567	7.78214	8.87899	8.20378	8.30322	8.01285	7.37921	7.45621	8.55448	8.88812	8.71136	6.01013	5.85922	6.4198	6.2843	6.0747	6.07046	7.76751	10.1284	7.3776	8.58716	9.34072	9.54799	8.30704	8.33898	10.643	8.56441	8.23269	7.44703	11.9558	9.99975	9.01037	9.40378	12.3133	8.29784	9.99802	10.4529	11.0793	11.9591
AT1G07710	0.918483	1.26981	0.848896	1.30502	1.06482	1.27266	0.57456	0.638301	0.499104	0.389581	0.550695	0.408108	0.666401	0.659537	0.397196	0.639302	0.945779	0.606916	1.127	1.15868	1.38511	1.9114	2.43916	2.02812	2.17473	1.50455	2.27095	0.93303	0.835536	0.875617	0.605105	0.779348	0.325771	0.469315	0.250557	0.457186	0.911731	0.819082	0.796855	1.27085	1.68256	1.70549	0.206254	0.25056	1.7472	0.634008	0.581829	0.144105	0.045215
AT1G07720	47.7583	51.5965	49.8074	59.7164	56.3186	63.5651	22.7772	21.4854	22.4856	23.9763	24.8781	23.5395	30.2913	28.4656	34.3862	43.7831	42.1477	42.2206	52.0969	47.9704	44.8301	87.0611	97.1875	99.3028	145.097	132.538	152.922	30.8951	27.4685	28.5207	28.6885	32.4568	27.6527	27.8681	32.2699	33.0763	33.9677	31.4468	31.5027	48.7121	55.2652	52.1231	26.145	34.6895	36.4907	74.16	80.278	42.5655	103.017
AT1G07725	0	0	0.017979	0	0.011129	0.01558	0	0.009746	0.020834	0.010623	0.010444	0.007748	0	0.033449	0.007537	0.024013	0.02156	0.014337	0.016236	0.024994	0.010823	0.036641	0.012311	0.031375	0.048386	0.110774	0.011026	0.02057	0.020541	0	0	0.008497	0.040811	0.018358	0.012084	0	0.064522	0	0	0	0.016761	0	0.113218	0.009801	0	0.037051	0.033066	0.076334	0.207468
AT1G07728	5.98134	6.01639	6.04084	5.67901	5.27618	5.42916	4.90733	4.34784	4.43316	4.50709	4.07594	4.2306	4.35519	4.65275	4.94303	4.74397	4.21797	4.01495	4.22593	4.7666	4.98359	9.29853	9.31181	8.72075	8.94108	7.59364	7.94803	5.87111	5.91916	5.5315	6.08921	5.85843	5.34526	5.24641	5.58735	5.34091	5.23656	4.9653	5.87165	6.47187	7.99523	6.39852	11.545	13.2147	10.2039	8.82242	10.1403	7.71089	10.3121
AT1G07730	0	0	0	0	0	0	0	0	0	0	0	0	0	0	0	0	0	0	0	0	0	0	0	0	0	0	0	0	0	0	0	0	0	0	0	0	0	0	0	0	0	0	0	0	0	0	0	0	0
AT1G07740	1.84742	1.79022	1.53552	1.47575	1.37383	1.78353	1.32021	1.28703	1.34686	1.98605	2.3726	2.04672	2.52934	2.50192	2.41523	2.06238	2.36467	2.07217	2.46688	1.9849	2.49487	1.51887	1.7394	1.73149	1.21411	1.26594	1.24243	1.23163	1.30916	1.04658	2.11853	1.80513	1.83753	2.23787	2.47453	2.45287	2.33341	2.04373	2.4781	2.07158	2.17734	2.73064	2.40752	2.52404	2.59284	1.59278	1.76064	1.58785	2.32519
AT1G07745	4.0377	4.68776	4.71699	3.3614	3.13774	3.28604	3.45012	2.85414	3.70992	3.749	4.03694	3.07785	3.12615	3.28908	3.26174	3.21761	3.16201	3.61104	4.06614	4.46722	3.66392	5.60828	4.66762	4.60669	3.16264	2.63446	2.60458	3.76742	3.7452	3.81126	3.23085	3.42596	3.6256	3.86913	3.06676	3.60744	4.21919	4.98735	3.74691	4.15504	4.58169	4.11209	6.49231	5.35961	5.84166	4.21332	5.62338	4.27741	7.93901
AT1G07747	0	0	0	0	0	0	0	0	0	0	0	0	0	0	0	0	0	0	0	0	0	0	0	0	0	0	0	0	0	0	0	0	0	0	0	0	0	0	0	0	0	0	0	0	0	0	0	0	0
AT1G07750	7.08541	9.39691	7.02228	9.83799	9.09746	8.51669	12.5853	13.7268	10.8282	12.4739	10.5083	11.8944	10.9866	9.09608	11.0243	13.2709	13.924	11.0896	10.6188	12.3696	10.2385	13.0184	12.9688	10.7671	13.608	13.0948	11.2685	18.1626	22.3016	18.1485	28.407	25.5916	23.2803	20.2929	24.1752	20.333	22.0642	26.3268	22.862	26.6389	24.5582	20.2934	32.4482	18.6706	20.5559	27.1438	30.2144	28.7162	67.7275
AT1G07770	361.196	380.082	342.132	336.189	315.964	292.172	269.626	282.081	378.198	370.078	390.278	286.626	411.467	461.464	385.788	391.764	405.851	417.142	396.304	349.161	349.943	227.467	202.34	230.122	168.427	172.3	158.304	220.012	197.308	186.338	151.049	122.763	139.98	285.602	217.078	265.088	359.21	269.721	289.863	277.278	275.835	248.49	290.509	270.916	312.948	208.628	208.625	237.278	129.841
AT1G07780	22.6103	26.6316	24.553	25.1786	21.8344	21.7356	30.3831	31.2151	32.7318	42.2091	37.4011	36.5068	48.6693	54.5542	50.6903	47.5935	45.4395	43.3496	38.6285	36.5709	38.1698	20.5567	19.592	22.9092	18.9514	19.6542	17.9906	37.862	33.7395	33.1884	24.3851	24.2011	26.1798	47.9699	45.5137	50.3028	49.6731	50.0545	52.527	38.3312	36.8076	36.2593	43.5713	42.1993	38.3679	30.7683	37.9798	38.2725	40.6883
AT1G07790	57.6779	70.3367	58.9305	73.6512	78.1632	63.4364	48.8811	57.8655	59.1656	93.1715	103.273	82.9857	151.422	170.544	171.852	130.658	141.129	128.227	94.3074	88.2312	81.2165	46.1679	39.0787	37.6997	39.1016	42.5336	44.7926	39.3309	32.0131	36.4269	32.1818	30.0401	32.9501	110.882	84.0474	92.7796	130.145	106.798	101.768	77.5755	84.7289	82.8123	36.6919	37.8816	52.8053	48.8596	56.3883	42.8802	41.6563
AT1G07795	0	0	0	0	0.054897	0	0.050392	0.047969	0.051188	0	0	0.075851	0.019506	0	0.037025	0	0.053121	0	0	0	0	0	0.121396	0	0	0	0	0.050155	0	0.206767	0.264552	0	0	0	0	0	0	0	0	0	0.082213	0.087154	0.039708	0.096834	0	0	0	0.034302	0.791171
AT1G07800	0	0	0.028883	0	0	0	0	0	0	0.033902	0	0	0	0.071352	0	0	0	0	0	0	0	0	0	0	0	0	0	0	0	0	0	0.013484	0	0	0	0	0	0.071521	0	0	0	0.028317	0	0	0.032247	0	0	0	0
AT1G07810	10.3471	8.9496	8.99124	7.2132	7.28587	5.75622	6.46966	7.00425	6.04012	8.12852	7.34342	7.1181	7.36681	6.56849	7.73093	8.1096	7.37726	6.90936	9.35042	8.51917	8.73223	10.0686	11.0582	10.1626	7.36196	7.83554	7.75018	6.71528	8.29285	6.89962	10.2049	10.4854	8.95839	6.91744	8.14987	7.72671	8.65349	9.04977	9.50297	14.2151	12.1313	9.66415	15.9926	16.9689	14.2693	13.9512	15.2762	14.2109	20.4497
AT1G07820	45.935	52.1696	48.1166	42.4216	39.5037	33.318	58.884	55.3154	58.7648	98.666	116.902	92.2896	149.902	199.125	170.355	111.907	118.292	112.424	73.7293	75.5553	58.2565	53.1223	37.5214	39.6695	25.4874	25.7192	25.1871	46.5061	43.2455	45.5626	51.9445	48.2629	58.9759	128.152	102.231	126.203	135.445	124.516	131.237	129.405	130.791	104.801	71.7668	66.669	72.8967	43.5275	43.3524	49.8668	60.7394
AT1G07830	14.9648	18.1064	15.5967	14.8993	13.505	9.9851	10.4804	8.80515	11.3126	12.7816	14.2632	10.7533	17.62	17.7194	18.6703	16.19	15.5638	17.2348	18.6708	17.8223	18.3831	15.1734	13.619	14.5134	10.4291	9.28159	9.58747	10.7332	10.2135	10.4271	9.05231	8.98167	10.9514	18.3202	15.7906	18.126	17.9921	18.787	18.029	20.2137	25.8056	19.6357	23.4586	23.3032	23.4906	17.7143	20.6341	18.4329	11.4289
AT1G07840	9.83572	10.6058	9.7674	14.1294	13.4373	13.7858	10.9343	11.1973	12.6882	15.394	18.5226	12.8219	17.5416	18.8166	16.1961	16.7949	16.7855	16.0239	16.2467	16.2572	16.7104	11.1972	9.6316	11.1874	13.4416	14.1158	15.0607	10.7991	12.5462	9.45292	12.6711	11.158	10.9272	16.9133	16.5111	17.8356	20.867	17.7264	19.9512	15.5239	15.6615	15.0774	18.0117	16.6707	15.4012	18.3589	24.4053	20.3318	10.7348
AT1G07850	0	0	0	0.053134	0	0	0.016486	0.03127	0	0	0	0	0.006374	0.089509	0.012088	0	0.103619	0.023001	0	0	0	0	0.03951	0	0.012923	0	0	0	0.016453	0.019327	0	0.006806	0	0	0	0	0.017276	0	0	0	0	0.014273	0.025892	0	0	0	0.035414	0	0
AT1G07860	0	0	0	0	0	0	0	0	0	0	0	0	0	0	0	0	0	0	0	0	0	0	0	0	0	0	0	0	0	0	0	0	0	0	0	0	0	0	0	0	0	0	0	0	0	0	0	0	0
AT1G07870	3.3115	2.74837	3.20356	3.72768	4.40999	4.62571	3.38947	3.2588	3.78469	2.13685	2.17894	2.84901	3.27323	2.94724	3.27884	3.31138	4.22383	3.89651	2.28585	2.92122	3.1102	6.17833	5.28304	5.58853	8.05729	7.08437	8.27222	3.70846	6.26471	4.99435	5.27491	5.39665	5.40275	5.73323	6.49619	9.2826	5.11272	8.02427	7.483	15.7025	11.5434	6.98313	15.2663	13.3953	9.92804	19.5734	18.2299	21.1672	17.7409
AT1G07880	2.09775	1.89201	2.37378	1.22383	1.44365	1.16678	1.53815	1.50267	0.952028	1.6064	1.35631	1.31756	1.90495	1.55105	1.396	1.45227	1.5551	2.00863	1.77624	1.46743	2.02104	0.858509	0.910535	0.737877	0.556611	0.390386	0.239481	0.345391	0.477227	0.629704	0.684504	0.481369	0.699467	1.30653	1.31923	1.23899	2.81211	1.29224	1.45883	0.520242	0.716071	1.4455	0.15789	0.142089	0.408801	0.22756	0.083735	0.174457	0.321967
AT1G07885	0	0	0	0	0	4.27773	3.11841	0	0	0	0	0	1.15449	0	2.19011	0	2.1585	0	0	0	0	0	0	0	0	0	0	0	0	0	0	0	2.02712	0	2.86592	0	2.39441	0	2.52711	0	0	0	0	0	0	0	0	0	0
AT1G07890	367.538	403.233	366.897	424.28	469.187	425.737	543.961	672.735	615.501	844.601	683.115	807.067	1264.19	1395.02	1324.39	1113.59	1180.81	1296.68	485.654	498.645	510.064	283.282	283.985	342.118	389.192	428.398	379.465	471.732	523.122	476.107	670.52	638.951	592.628	1663.83	1495.12	1802.31	1894.79	1557.3	1678.04	815.863	767.958	476.451	314.588	272.365	260.895	517.276	337.224	609.184	790.83
AT1G07900	0.112383	0.225333	0	0.643933	2.57198	1.01939	0.914627	0.497764	0.995487	0.340228	0.400596	0.098257	0.783816	0.931507	1.00743	0.817895	0.551704	0.457923	0.102614	0	0.070677	0.116334	0.078764	0.099487	1.37805	0.708379	0.140112	0.129952	0.647893	0.344323	0	0.348568	0.259282	1.52537	1.15201	2.01231	0.069432	1.95221	2.0447	5.34644	1.70568	1.07279	6.60183	5.72002	0.450475	11.9649	6.90962	20.4513	21.5564
AT1G07901	2.83875	0	0	3.62323	0	0	3.39279	0	6.88005	0	3.45879	2.57001	2.63715	3.69456	0	0	0	4.69091	16.1162	0	0	9.01127	0	7.77758	7.92432	9.13071	0	6.8068	6.75137	5.97455	8.92425	7.01992	3.35945	0	0	0	7.07755	7.28131	3.22323	9.0236	5.51729	11.7223	26.7562	3.21579	3.35977	0	0	25.1584	12.4414
AT1G07910	3.629	3.55444	3.5101	4.26563	5.30093	4.96236	4.8151	6.23801	5.73178	9.05228	8.13046	7.47659	8.45861	7.66722	8.73121	7.40148	7.40375	7.23107	5.92863	5.70267	5.81	3.38664	4.18235	4.32493	5.52897	5.23346	5.39157	5.1802	6.07076	4.95234	6.91851	7.23184	6.33458	6.98661	7.08616	6.68367	8.86657	7.11307	6.64194	4.80475	5.39739	5.17483	4.57588	5.04514	4.69318	5.71915	7.86591	4.96367	6.00125
AT1G07920	171.193	185.283	167.911	198.832	184.566	179.663	203.643	230.748	227.027	314.656	318.939	251.904	372.743	340.469	375.362	343.313	358.336	353.214	263.101	245.996	235.821	162.521	143.179	157.451	144.289	152.268	134.373	232.261	250.226	226.024	202.156	200.561	192.563	349.032	323.489	388.905	412.684	368.347	422.041	349.665	293.332	224.205	279.026	377.368	260.406	234.023	241.887	288.959	244.478
AT1G07930	208.549	214.258	198.019	236.994	219.136	203.092	217.948	272.976	249.267	372.694	390.851	288.592	438.227	365.433	425.817	382.222	374.653	382.243	329.963	310.908	286.458	172.219	166.774	182.787	163.882	185.063	164.994	264.103	272.239	213.035	231.305	221.076	214.127	347.733	330.333	386.397	449.381	334.685	377.231	368.815	314.625	247.541	265.389	373.965	291.922	240.203	272.51	270.167	216.723
AT1G07940	191.261	195.451	181.913	205.118	188.651	169.844	218.796	267.083	260.005	377.429	386.467	287.422	416.923	351.85	421.32	378.236	373.385	379.902	303.143	286.966	266.215	142.329	143.38	162.884	145.445	162.059	145.242	265.876	270.169	220.872	253.15	239.186	238.734	356.833	337.291	395.212	420.142	325.491	361.716	344.542	314.971	245.331	232.793	340.779	245.908	206.467	197.943	252.169	259.391
AT1G07950	11.1157	11.0945	13.1591	10.6793	9.91825	10.45	11.9127	8.94771	10.701	11.6511	10.1358	11.7658	12.0327	13.8042	10.2617	13.2133	11.0074	12.7663	13.2354	13.8356	14.2857	14.6301	13.3083	14.2489	11.5353	10.1621	14.2108	13.2708	11.6139	11.5285	13.9697	11.9687	12.9862	13.0696	13.6738	16.3053	16.853	15.6752	14.0831	19.9212	18.4363	20.3314	24.1851	21.6853	22.0834	18.9615	22.4302	21.0375	19.4034
AT1G07960	12.6903	17.3325	14.6844	17.2152	15.879	14.8091	13.0946	11.9039	13.5973	11.8143	13.0392	14.2691	14.8656	16.3903	14.9158	13.372	16.0575	15.8457	17.1327	16.4882	16.5429	16.8027	14.8807	16.8754	18.4578	15.7923	17.13	15.6188	14.4868	13.5182	16.5659	14.4413	15.3226	18.7018	16.7808	20.018	16.7587	20.3887	19.8308	28.1685	25.7066	22.8874	26.4287	25.7026	23.8672	27.8386	27.9428	30.3906	24.1505
AT1G07970	4.65465	4.9303	4.70047	3.11716	3.42201	3.02717	2.37449	3.24166	2.85035	3.96609	4.37692	3.47567	3.79249	4.45737	4.30838	4.19309	4.0485	3.91579	4.83885	4.53829	4.48656	4.1729	4.20756	3.91751	2.72333	2.60576	2.55726	2.55622	3.02956	2.54439	3.29744	3.46572	2.8125	3.94958	3.81807	4.28831	4.41942	4.33387	4.74095	5.9432	5.34065	4.40217	5.90271	7.29479	5.95853	3.8375	4.32783	3.82277	3.65485
AT1G07980	13.9955	13.872	14.0364	15.1871	15.6472	13.5214	14.2764	11.9116	12.0849	9.4812	11.4639	10.8643	12.0752	14.1511	11.4225	12.9806	12.92	13.5699	15.4328	17.208	14.9473	19.5427	16.9994	18.3215	16.5025	19.7687	17.947	14.315	17.2965	17.1058	15.8994	16.197	17.4677	18.5136	17.0266	20.8221	17.7397	19.3371	20.7481	28.5247	25.4987	19.6067	28.8028	21.6488	24.5676	31.1157	30.646	28.3683	27.7985
AT1G07985	0.150015	0	0.038864	0.04756	0.095324	0.06763	0	0.083378	0	0	0.044733	0.06598	0.03392	0.047898	0.096571	0	0	0	0	0	0	0	0	0.066787	0	0	0	0	0.04359	0.025689	0.076735	0.018032	0	0	0.103063	0.042137	0	0	0	0	0	0.037905	0	0	0.043181	0.158401	0.095003	0.089364	3.88202
AT1G07990	9.92924	9.19172	9.01675	9.71748	10.4982	11.2902	9.70092	10.2538	9.09181	9.30673	9.22792	9.32369	9.15513	9.47647	9.59826	9.9651	10.3627	9.74219	9.69439	9.91992	9.60834	11.9427	12.3222	12.754	15.4125	14.3473	14.2568	13.4274	17.0983	14.4498	17.8344	18.4255	17.7178	14.6051	15.3611	16.9637	11.9951	14.7914	14.7152	20.06	15.3364	13.8372	21.998	22.4267	14.872	23.8671	27.0736	28.3085	31.8022
AT1G08000	6.05741	5.19619	5.51475	5.3439	6.02833	5.42295	4.54523	4.44309	4.58254	5.83329	6.09608	5.19642	6.67148	7.84649	7.37546	6.61104	7.04258	6.48163	6.03013	6.02669	6.39497	3.91622	5.03883	4.15617	4.99709	5.0998	4.96088	4.39092	4.49273	3.8182	5.42481	4.77536	4.34787	5.78733	6.02341	6.37559	5.84204	6.43986	5.66545	6.3752	6.02338	4.97992	4.53211	6.24047	5.74776	4.68248	5.21122	4.07726	3.75078
AT1G08005	6.5369	1.77411	2.71737	0	1.68531	0	0	0	3.17086	0	12.8262	2.38179	9.75352	8.5655	12.7254	3.73301	1.62191	6.45323	9.89652	3.90704	3.27138	0	0	2.3887	0	0	0	0	1.55368	0	0	0	0	1.39595	0	0	1.64152	0	1.49906	0	0	0	0	0	0	0	0	0	0
AT1G08010	6.55542	6.2684	4.86723	7.28525	7.32768	7.08776	6.8127	7.572	6.32395	7.23981	7.2917	7.98129	7.30544	7.57586	7.84309	8.08582	7.09966	7.96033	6.93725	6.31927	6.94761	5.12342	5.9596	5.49708	6.09974	6.0091	6.49929	5.92324	5.96651	5.85066	6.87333	7.3879	6.72082	6.90382	6.69791	5.61145	8.66413	6.43282	7.01047	5.82573	5.73696	6.46331	4.41803	6.10675	4.99873	4.5215	6.32456	4.47032	4.02101
AT1G08030	5.95882	6.09935	5.73495	7.2293	7.16945	7.56079	7.9333	8.13054	8.58807	7.35738	7.62692	7.53552	6.41506	6.70518	6.08775	5.68872	6.99199	5.98103	6.61016	7.01159	6.46343	8.07739	7.52034	7.50872	9.00506	8.63192	8.98149	9.064	9.01617	9.80182	10.8966	9.19727	9.03237	8.43619	7.93957	8.02903	7.73951	8.45759	7.97299	7.83767	8.84258	8.10428	10.0933	8.65277	9.57598	11.8487	14.8542	11.9025	13.6316
AT1G08032	0	0	0	0	0	0	0	0	0	0	0	0	0	0	0	0	0	0	0	0	0	0	0	0	0	0	0	0	0	0	0	0	0	0	0	0	0	0	0	0	0	0	0	0	0	0	0	0	0
AT1G08035	0.335271	0.224082	0.116152	0.071141	0.142086	0.202723	0.064971	0.185632	0.132002	0	0.265587	0	0.402328	0.42753	0.143127	0.406689	0.068581	0.500943	0.357181	0.079971	0.140554	0	0.078328	0.197882	0	0	0.13934	0.258474	0.064436	0.266342	0.113507	0.133332	0.064464	0.058344	0	0.125075	0.069047	0	0.061619	0.265825	0.318049	0.112303	0.05129	0.250042	0.511988	0.176715	0.141671	0.177236	0.600473
AT1G08040	10.3119	11.523	10.4315	9.39171	10.4284	11.1475	12.2818	12.8587	13.1523	14.8878	12.5594	13.6142	13.7301	14.7141	14.4311	14.3569	14.3652	13.4882	13.5696	12.2568	13.5913	13.6177	13.1748	13.1295	14.527	12.8538	13.6978	14.3946	13.7599	13.8955	17.5309	16.2323	16.6021	17.2066	19.5735	15.8711	17.9539	17.56	16.3734	14.5303	14.891	16.9566	12.5779	9.96567	16.4383	13.4369	13.3988	10.3142	23.1453
AT1G08050	0.859931	0.913383	0.712929	0.562779	0.832084	0.744797	0.703556	0.857341	0.588284	0.920648	0.680588	0.992862	1.2432	0.98098	0.990375	0.999708	1.19198	0.910917	0.811011	0.936606	1.26841	0.932724	0.949318	1.29473	2.39067	1.2633	1.02981	1.99381	6.84741	3.03717	2.91223	3.76432	2.58165	3.26997	3.49967	9.56425	2.00924	6.82776	8.05975	44.0006	28.2564	7.14626	17.4691	46.8092	7.91321	14.7975	5.00469	31.428	6.95485
AT1G08060	3.36635	3.24446	2.90391	2.67021	2.87109	2.5805	2.20306	2.442	2.31819	2.49098	2.56438	2.37561	2.23858	2.3321	2.34919	2.98017	2.8052	2.52913	2.64524	2.78242	2.68177	3.15091	3.57527	3.35509	2.73092	3.07561	2.80578	2.82092	3.25395	2.93884	3.26701	3.07313	3.10135	2.58744	2.89753	2.98255	2.98138	2.85142	2.72773	3.57609	3.08642	3.22656	3.73221	5.18616	3.50823	3.18039	3.76554	2.74668	4.01095
AT1G08065	0	0	0	0	0	0	0	0	0	0	0	0	0	0	0	0	0	0	0	0	0	0	0	0	0	0	0	0	0	0	0	0	0	0	0	0	0	0	0	0	0	0	0	0	0	0	0	0	0
AT1G08070	0.642977	0.515527	0.590641	0.282889	0.319118	0.287903	0.168893	0.150059	0.181779	0.630812	0.686128	0.524917	0.971062	0.77831	0.93608	0.796986	0.839388	0.772656	0.649955	0.641431	0.810114	0.328253	0.391748	0.483088	0.273162	0.255852	0.14714	0.273747	0.295176	0.321726	0.537593	0.497125	0.534123	0.631304	0.842446	0.770231	0.850033	0.650905	0.82417	0.646129	0.480588	0.749532	0.67934	0.724086	0.697001	0.369272	0.520478	0.419941	0.764763
AT1G08080	0	0	0	0	0	0.055914	0	0	0	0	0.111294	0.027393	0.098534	0.277874	0.053426	0.028398	0.038259	0	0	0	0	0	0	0	0	0	0	0	0	0	0.031874	0	0.036108	0	0	0.034969	0	0	0.069161	0	0	0	0	0	0	0	0.039339	0	0
AT1G08090	0.116812	0.031356	0.012075	0	0.104311	0.020935	0.082752	0.078455	0.041924	0.199103	0.196203	0.124689	0.090638	0.014966	0.070772	0.064435	0.115518	0.221214	0.185047	0.033548	0.058101	0.110308	0.082598	0.115707	0	0.018581	0.029579	0.041263	0.137686	0.008084	0.20582	0.296163	0.328425	0.110853	0.097141	0.066218	0.317674	0.463206	0.288846	0.220602	0	0.203008	0.032483	0.039448	0.040776	0	0.088798	0.055843	0.012656
AT1G08100	0	0	0	0	0	0	0	0	0	0	0	0	0	0	0	0	0	0	0	0	0	0	0	0	0	0	0	0	0	0	0	0	0	0	0	0	0	0	0	0	0	0	0	0	0	0	0	0	0
AT1G08105	0	0	0	0	0	0	0	0	0	0	0	0	0	0	0	0	0	0.028089	0	0	0	0	0	0	0	0	0	0	0	0	0	0	0	0	0	0	0	0	0.015353	0.010712	0	0	0.006325	0	0	0	0	0	0
AT1G08110	104.958	111.116	105.226	94.6284	100.689	103.863	84.9142	85.2336	85.0807	76.0964	75.5782	76.4177	81.0138	85.8772	78.256	83.9387	86.5805	85.1518	101.206	108.096	100.376	143.598	145.103	142.14	137.77	130.555	134.391	108.542	106.097	108.286	112.133	103.876	105.575	103.843	111.76	105.173	107.099	124.344	117.312	101.645	117.209	126.668	195.865	155.179	156.875	191.334	215.66	157.181	181.426
AT1G08120	0	0	0	0	0	0	0	0	0.02848	0.029052	0	0.021145	0.021719	0	0.041207	0.087585	0.029478	0.078441	0	0.034258	0	0	0	0	0	0	0.030116	0	0	0	0	0	0.027863	0.050253	0	0	0.029539	0.030615	0.053496	0	0	0	0.066212	0	0.027667	0	0.030274	0	0
AT1G08125	9.99648	12.1866	9.88645	8.41054	8.35325	8.71566	9.23433	10.7092	10.3066	11.0165	12.2268	11.4969	12.6887	13.9157	12.9621	12.9978	11.5741	12.4197	14.1358	14.5148	12.5086	11.4865	9.84645	10.098	9.35411	9.1076	9.26668	10.6939	12.5041	11.0809	12.5761	12.3092	13.0784	13.9265	12.5309	15.3272	12.7478	12.2888	14.2466	16.98	16.2929	15.6418	17.7878	14.6268	14.6842	16.4167	17.3457	17.514	18.3599
AT1G08130	6.70997	7.17016	6.31728	5.92658	6.12066	5.43834	6.14376	8.07299	7.61417	11.146	12.6467	10.0275	11.7116	10.7842	13.3843	11.1736	11.9892	10.2365	9.56882	10.1706	10.2335	2.95995	3.28802	4.03506	2.88219	3.11109	2.92555	5.35079	5.11697	4.28095	5.97396	6.12826	6.39931	10.8502	11.839	10.5314	11.1471	8.72965	10.2602	7.10854	7.03127	7.67508	3.05884	5.09147	4.62804	2.39682	3.02284	3.1154	4.59485
AT1G08135	0	0	0	0	0	0	0	0	0	0	0	0	0.004123	0	0	0	0	0	0	0	0	0	0	0	0	0	0	0	0	0	0	0	0	0	0	0	0	0	0	0	0	0	0	0	0	0	0	0	0
AT1G08140	0	0	0	0	0	0	0.046422	0	0	0	0	0	0	0	0	0	0	0	0	0	0	0	0	0	0	0	0	0	0	0	0	0	0	0	0	0	0	0	0	0	0	0	0	0	0	0	0	0	0
AT1G08150	0	0	0	0	0	0	0	0	0	0	0	0	0	0	0	0	0.010875	0	0	0	0	0	0	0	0	0	0	0	0	0	0	0	0	0	0	0	0	0	0	0	0	0	0	0	0	0	0	0	0
AT1G08160	9.58104	7.00923	7.03433	7.06356	9.47786	4.29679	4.83409	5.67053	3.89063	8.32466	6.35424	6.50221	7.24854	4.36202	5.87387	5.12499	5.78153	5.03264	6.46477	5.25393	9.08591	1.30521	2.32314	0.660726	1.25305	2.34289	1.78824	1.79354	1.62702	1.25075	2.16199	1.6345	1.05879	2.03042	0.666099	0.865086	2.00293	2.18645	1.45799	0.942795	1.19514	0.692335	0.07866	0.57458	1.05124	0.631204	0.288101	0.226059	0.214959
AT1G08165	4.54368	5.20439	3.97287	5.026	3.81369	4.58619	3.23135	5.0229	5.14356	3.47551	4.83455	5.59154	5.24364	4.50558	4.8933	4.48649	5.35128	4.45651	3.69957	3.8821	4.46831	1.24378	2.20812	1.22888	1.76307	0.728309	1.96127	1.71344	1.48992	1.76005	1.68757	1.01336	1.49047	2.99257	3.03147	2.48772	2.63398	2.51955	2.24264	0.442108	0.877626	0.837069	0.341356	0.726327	0.741763	0.587283	0.949169	0.662603	0.497721
AT1G08170	0.428143	0.208403	0.161369	0.641757	0.494581	0.561727	0.45457	0.562256	0.461664	0.33061	0.185644	0.27374	0.193528	0.298207	0.100178	0.071034	0.191524	0.19087	0.17899	0.389815	0.097437	0.080944	0.218857	0.31174	0.213389	0.246182	0.292631	0.271528	0.316449	0.319759	0.159171	0.149602	0	0.081558	0	0.043712	0.240531	0.549521	0.172721	0	0	0.039315	0.035795	0.043635	0	0.287638	0.246491	0.309103	0.209774
AT1G08180	9.69157	8.66392	10.1437	8.57531	6.32049	6.0528	7.60155	6.6365	8.93762	2.71322	3.59646	3.22819	3.64898	3.63046	2.84182	4.35203	5.72269	4.09578	6.02061	4.16392	5.33939	13.2196	12.7314	11.4672	8.08096	9.73067	9.96098	8.67874	8.65136	7.33369	3.07256	3.86856	3.77029	4.93006	3.55685	3.59108	3.59211	4.99246	5.33847	7.30347	9.18648	7.3591	13.1757	8.6701	10.8144	9.95935	15.8292	9.79751	16.3299
AT1G08190	43.4072	41.359	42.9808	46.2752	50.0368	48.171	36.6512	35.6653	33.8268	28.6954	29.0021	29.8756	30.5982	30.9547	31.5594	38.2186	37.5328	35.8313	32.4694	34.17	32.4429	48.7153	50.3867	50.0594	57.7072	59.8973	56.6487	43.0978	46.79	42.1586	43.4965	42.0494	41.6612	45.0427	42.6973	42.356	47.1064	44.8142	46.8974	44.6196	46.3187	43.3201	37.795	37.16	48.9222	54.1351	52.0497	35.8406	39.4998
AT1G08200	76.6886	74.6946	73.2838	88.689	96.9146	92.7115	88.0138	92.6684	95.522	97.7162	94.1225	90.222	101.719	96.9117	103.476	119.363	120.98	126.245	104.912	99.6322	101.815	75.9628	84.7493	84.223	100.797	101.506	105.878	87.6224	78.6758	81.6041	98.076	81.577	87.7375	98.9905	101.811	90.0013	123.948	120.212	115.812	101.596	106.146	107.533	67.8065	80.2546	86.6745	83.4847	100.825	70.7911	96.2836
AT1G08210	7.73077	8.14957	8.70892	4.09771	3.88131	3.38614	4.21565	4.3626	3.7849	5.40777	5.52347	4.90267	4.89564	4.8904	4.84192	4.23213	4.58351	4.21519	5.54026	5.77339	6.10171	8.34849	9.50692	8.82597	5.51615	4.06136	4.26293	5.1307	5.37522	4.56614	5.43031	5.33372	4.99403	4.78275	5.87151	5.72627	4.97127	5.85821	6.22475	7.65776	8.16207	8.28495	11.6552	12.828	11.1208	8.00396	7.41897	6.58023	9.41792
AT1G08220	4.32417	4.5442	4.46404	4.82802	4.74918	3.62143	3.61908	4.65351	5.69083	5.92675	7.16821	5.94663	7.81834	7.60419	7.08321	7.20814	8.54343	8.00466	7.33571	7.20357	7.97888	2.81622	2.13514	3.26526	2.40255	3.36618	2.91339	5.00511	4.59901	4.23116	4.69676	4.45589	4.20099	7.85022	7.85527	8.80094	6.88738	7.14373	7.40372	8.23863	8.78416	6.65055	5.35847	7.17471	6.26948	4.92772	5.05853	5.9566	3.79948
AT1G08230	2.96429	2.82845	2.65549	2.65172	3.73869	1.50718	2.59711	2.62316	3.25749	2.95128	2.24202	2.06901	3.75661	3.14642	3.83645	2.62014	3.87699	3.41562	3.25792	4.09488	2.99907	6.06237	4.27774	5.05809	3.96856	3.82919	3.60678	4.93655	6.63644	4.64356	8.80396	7.07891	6.45182	6.34527	8.51261	7.91378	10.1696	10.0219	8.89039	6.86625	7.6922	8.31394	17.3459	11.8052	12.7969	16.0682	20.625	13.419	26.1889
AT1G08250	12.7538	12.5334	11.1442	39.0181	39.1632	39.7916	12.1902	11.5141	11.167	7.52413	7.12242	8.19901	13.5034	12.5456	15.4915	18.2425	17.041	15.8362	8.63219	9.5882	8.67655	17.1131	15.4524	17.4226	49.0173	53.8024	50.7303	11.9461	11.6333	13.6472	9.3177	8.74945	8.67757	16.7313	19.6046	15.6169	24.2205	20.7608	21.0756	8.32319	8.77882	10.9135	8.32585	9.84658	12.293	41.6429	48.8135	30.3246	12.9395
AT1G08260	1.3805	1.42745	1.30037	0.880438	1.07875	0.875098	1.2997	1.65035	1.64484	3.10674	3.69731	2.58767	2.37846	2.47411	2.73173	1.45889	1.61653	1.50978	1.30928	1.12458	1.38061	0.537778	0.503375	0.599994	0.344709	0.422152	0.312721	0.94683	0.926318	0.997646	1.41766	1.30882	1.29304	2.80196	2.42143	3.61126	1.82221	1.76007	1.80086	1.47852	1.15198	0.898646	0.825379	1.16263	1.05532	0.562178	0.477784	0.561722	0.524163
AT1G08270	0.34	0.325538	0.351851	0.307822	0.465887	0.392876	0.313792	0.298006	0.2315	0.35426	0.535433	0.451165	0.266772	0.678255	0.552626	0.200236	0.389397	0.345714	0.157453	0.452545	0.212018	0.8944	0.815341	0.260971	0.335163	1.38929	0.367195	0.838557	0.312711	1.36422	1.43759	0.98616	1.04984	0.378485	1.04655	0.301509	0.682373	0.925746	0.298423	1.12671	1.12202	0.5925	0.784909	1.094	0.5341	0.980524	1.45558	0.579608	1.23866
AT1G08280	3.69095	4.2627	4.21504	5.63334	4.99178	4.98064	4.86076	4.10872	5.77073	5.6824	5.63556	5.15759	5.67485	6.67864	5.93633	4.65636	4.6185	3.31245	5.49144	4.81319	4.6143	2.74056	2.42592	2.63938	2.25319	2.67771	2.25148	3.28108	2.73613	2.02877	3.36889	3.17689	3.1529	3.90472	3.48685	2.92463	5.45505	3.22972	3.34775	3.4883	2.64688	3.96234	1.02502	1.49834	2.34848	1.30877	1.70778	1.63575	0.955522
AT1G08290	0.178515	0.102672	0.065909	0.161582	0.227693	0.228582	0.090291	0.085615	0.121995	0.21731	0.168238	0.124708	0.209436	0.16335	0.209618	0.070315	0.204871	0.146941	0.190015	0.109845	0.222036	0.213987	0.180282	0.080338	0.247744	0.060835	0.193648	0.075032	0.090125	0.114667	0.105669	0.155336	0.179177	0.134417	0.229666	0.202313	0.441339	0.94614	0.630272	0.441575	0.440629	0.208466	0.378098	0.344428	0.474569	0.864769	0.694665	0.721234	1.39508
AT1G08300	2.06589	2.05718	1.78426	0.921742	0.953011	1.05985	0.74496	0.879892	0.754689	1.07482	1.05939	1.03621	0.686666	0.733363	0.915611	0.945707	0.911524	0.926886	1.2394	1.43494	1.31399	1.99595	2.12699	2.20289	1.37499	1.43546	1.38868	0.788739	1.00713	1.14199	1.07672	1.16934	1.28494	0.961783	0.860924	0.649239	0.923205	1.45122	1.01482	1.80043	1.73326	1.63748	1.43032	2.16241	2.19122	1.19277	1.51151	0.734318	0.735871
AT1G08310	0.07843	0.210444	0.194642	0.019879	0.138983	0.140693	0.20339	0.438485	0.281126	0.152704	0.150417	0.111429	0.199827	0.280255	0.13559	0.504165	0.251022	0.605632	0.204241	0.336516	0.232592	0.345164	0.354609	0.479404	0.376794	0.423799	0.255939	0.387135	0.497222	0.486893	0.665207	0.655741	0.4029	0.495721	0.887202	0.657061	0.736805	1.61815	1.93371	0.839545	0.838103	1.23043	5.55162	4.22815	1.80392	2.07191	5.74842	5.10837	4.72973
AT1G08315	5.13355	5.68354	5.45447	3.10102	2.05344	2.7511	4.75303	3.66678	3.67998	4.67066	3.26436	5.92562	4.69938	5.04254	4.56882	5.98623	6.92602	7.19196	6.13136	6.13585	6.14789	9.34818	8.34178	8.80129	4.20114	4.13868	3.64133	5.01775	4.78623	5.48983	6.24308	6.89569	7.80675	4.79518	6.27033	6.83768	6.29621	8.12729	8.06347	13.1738	11.5114	9.80891	13.0073	12.214	11.3981	6.50836	9.32654	8.69489	18.9857
AT1G08320	0.016385	0	0.08472	0	0	0	0	0	0	0.019937	0	0	0.037329	0.020981	0	0.015044	0.020237	0.067365	0.045701	0	0.142777	0.017165	0.069441	0.014724	0.033872	0	0	0	0	0	0.033883	0.015936	0.057477	0.034515	0.022673	0.03709	0	0	0	0.07681	0.062843	0.050145	0.060664	0.027465	0.038055	0	0.041516	0.091331	0.425691
AT1G08340	1.14693	1.30028	1.28627	1.04406	1.42095	1.07231	0.932863	0.903021	0.463153	0.884536	0.813164	0.960866	1.11153	0.703312	0.725994	0.622968	0.698352	0.717342	0.720987	0.834551	0.884765	0.186166	0.502082	0.348427	0.193974	0.410728	0.245008	0.341656	0.379878	0.301299	0.267274	0.345705	0.340036	0.374334	0.134134	0.109711	0.139776	0.723616	0.362341	0.050891	0.061961	0.280178	0.074767	0.072687	0.26266	0.29086	0.020465	0.180094	0.08744
AT1G08350	3.60619	3.72988	3.94001	2.86966	2.76369	2.5289	3.01061	3.18063	3.60011	4.19605	3.89896	4.33812	4.0062	4.07937	3.99382	4.07095	4.22001	3.58592	4.49748	4.83918	4.43416	3.18121	3.03298	3.50835	2.83319	2.55862	2.50782	3.69334	4.86339	3.82935	4.64672	4.12224	3.74905	4.10734	4.21646	4.18879	3.84119	4.30404	4.46528	4.82017	4.91739	5.15505	4.56098	5.30907	4.84667	4.32013	3.68146	3.771	3.4262
AT1G08360	294.207	347.682	301.634	268.158	251.108	231.825	213.613	243.304	301.511	310.431	347.406	233.061	365.533	387.85	342.578	342.903	351.534	354.128	397.104	361.316	335.645	213.387	173.634	211.916	152.758	154.795	141.55	204.546	177.173	172.556	130.78	115.114	127.874	268.525	214.295	257.988	342.004	263.565	292.129	284.093	287.597	271.435	310.371	341.789	363.734	212.057	226.503	242.239	166.882
AT1G08370	12.9721	10.6624	11.0286	15.0778	14.5639	13.8322	10.057	9.68142	9.74093	10.5171	9.67773	9.73651	11.2839	10.8655	11.3493	12.6667	14.5405	13.0336	11.6526	11.1111	11.2493	10.993	11.8095	12.4838	15.3853	15.1417	15.4392	10.3427	14.5681	11.9099	11.1125	11.8525	10.7923	12.1502	13.6462	15.8839	14.9217	16.258	15.6145	18.9888	17.9411	13.1079	17.0266	24.3516	16.6466	18.0914	25.2422	21.0385	21.9987
AT1G08380	4809.43	4785.99	4953.74	4877.94	4698.01	5084.37	7921.25	6999.3	6794.99	6668.93	6547.86	7793.81	3262.82	3888.62	3560.82	2162.83	2037.48	2076.72	2435.34	2710.79	2616.73	4557.09	4074.32	4208.9	3936.74	4068.89	4081.11	7331.43	6828.66	7596.52	7417.25	8297.11	8227.78	3293.6	2857.99	2598.12	1192.04	1153.05	1041.71	940.203	1070.18	1606.39	2105.07	1562.75	1708.65	3013.05	2982.43	1885.53	4696.97
AT1G08390	10.6834	9.94316	8.97564	8.32534	8.0525	6.54664	27.3551	20.4243	19.6213	13.8946	12.1415	12.9231	5.1883	4.27408	5.72824	6.05311	5.07999	5.12355	6.84742	7.41739	7.83066	10.4172	9.18016	9.88324	8.95103	9.00171	7.77621	22.5443	20.0125	23.8758	6.97538	10.0329	8.64615	3.7751	2.43576	2.34545	2.97666	3.09808	3.06358	5.22956	6.26298	5.95094	10.4319	8.20515	8.40242	8.44814	8.02996	5.4826	9.96624
AT1G08400	2.09619	2.56799	2.10305	2.02527	1.93961	1.68941	2.57089	2.13309	2.33231	2.3828	2.35931	2.46604	1.9515	2.04863	1.8463	1.80015	2.30092	1.82095	2.1925	2.50946	2.17066	2.35755	2.48438	2.38623	2.70459	2.39123	2.84519	2.1009	2.99037	2.43882	3.40891	2.97302	2.79657	2.20262	2.55683	3.04322	2.78563	2.1555	2.55609	3.25574	3.08899	3.05773	2.69837	3.08857	3.33753	3.33391	3.75148	3.28584	3.27604
AT1G08410	5.65664	5.7085	5.2826	7.56452	5.95477	6.09859	4.69011	5.41845	4.95707	7.54011	8.26802	5.7006	7.48245	6.49818	8.38143	6.70782	7.64395	7.73829	6.7447	8.02307	7.49591	3.83873	3.91551	5.22479	4.95956	4.80598	5.46421	5.05864	5.49353	4.51175	5.40658	5.33394	4.73629	6.11593	6.02333	7.63145	6.55553	6.00711	6.56735	8.56567	8.11235	6.55156	6.71655	8.82571	6.98619	6.64976	9.03547	7.40576	5.419
AT1G08420	16.6869	14.4427	15.8411	15.6259	17.056	18.6485	13.1827	14.3023	12.0824	12.8825	13.1488	13.3642	15.1214	13.9435	16.6152	18.211	18.6341	18.0812	16.5329	17.7868	17.1363	19.1094	21.3397	20.9131	22.5464	23.5872	22.6758	14.6923	18.6428	16.3233	19.2644	19.0847	18.3435	18.9922	19.5587	21.3404	23.4486	24.3207	24.7043	26.3223	24.6249	22.3908	21.7334	28.9198	24.2405	25.2721	25.2353	21.5411	22.8608
AT1G08430	0	0	0	0	0	0	0	0.016335	0	0	0	0	0	0	0	0	0	0	0	0	0	0	0	0	0	0	0	0	0	0	0	0	0	0	0	0	0	0.018688	0	0	0	0	0.027051	0	0	0	0	0	0.047446
AT1G08440	0	0	0	0	0	0	0	0	0	0	0.036663	0.054325	0.055765	0.058752	0.01322	0.014045	0.094457	0.025157	0	0	0	0	0	0	0	0	0	0	0	0	0	0	0	0.016111	0	0.017315	0.018903	0.01957	0.034315	0	0	0	0.014159	0	0	0.016199	0	0.012179	0.016558
AT1G08450	30.6936	30.9153	30.2484	27.7901	24.1118	27.1685	27.5307	26.2185	24.9243	32.466	30.573	32.7604	52.3334	47.2935	50.0106	41.7869	49.1874	46.3675	38.7959	33.5816	35.9569	59.8561	58.5773	47.5303	56.9007	35.2712	36.9554	55.9093	175.094	87.1924	69.3948	121.311	76.5899	120.633	144.608	313.814	52.969	186.895	250.996	546.909	456.148	153.405	533.75	671.506	215.181	446.097	189.157	605.772	234.979
AT1G08460	9.02953	9.05551	8.89527	8.16447	6.72649	8.97792	6.90317	6.3772	6.34328	5.00307	4.74263	6.65964	6.59512	6.53742	6.82445	7.25058	7.87133	7.15569	8.64679	8.35878	7.63717	23.3821	22.773	19.409	21.5776	17.068	16.9068	11.1481	15.7457	13.3577	16.735	18.1239	16.1234	12.7925	15.3364	17.5263	10.3989	17.5013	15.0197	27.4534	28.3826	21.1948	60.6324	41.8952	31.0703	49.7162	52.6384	46.0435	42.8769
AT1G08465	8.54024	8.26311	7.38037	7.60037	7.17162	8.28174	8.51384	9.44394	8.11566	10.034	9.4082	9.39933	8.75834	8.20399	8.42319	9.51941	9.36618	8.27085	8.9597	10.2307	10.1267	6.68417	7.55871	8.14209	8.29047	8.63373	9.67961	9.7225	10.8656	10.7939	9.53635	8.80866	9.29353	8.8771	7.65769	8.15612	8.58811	7.4144	6.80327	10.8241	10.7328	10.4431	9.92097	11.3669	7.93444	9.95856	9.06385	13.5283	14.5389
AT1G08470	11.8937	14.4518	13.694	13.2402	11.6409	11.4564	7.73595	7.48412	9.76326	8.2049	8.7826	9.36142	10.9873	12.0051	11.1638	13.5313	13.968	13.0005	16.4823	15.6923	14.32	11.5922	14.8287	13.1417	11.7809	12.9873	10.4937	8.03723	8.61579	6.83535	10.652	8.81904	9.2722	10.389	13.2214	8.95655	11.4683	12.4774	13.0105	11.8247	13.773	15.4328	8.27214	6.47022	10.3031	7.26221	4.85803	4.96849	3.88733
AT1G08480	67.5607	83.2684	74.5026	62.06	65.121	64.3542	67.7392	70.8176	78.7441	81.3299	76.2513	82.6938	86.07	99.5915	90.2235	96.69	96.8653	88.9784	95.0951	101.895	94.8197	85.8045	77.7275	84.492	73.5379	69.5622	74.5709	79.4809	82.2353	85.3694	93.0891	94.3704	89.6035	110.587	114.192	125.794	111.109	129.181	119.643	121.15	132.845	124.143	139.222	92.9713	108.106	131.729	117.636	138.079	135.684
AT1G08490	39.6054	35.8651	36.082	33.571	36.9597	35.2243	22.904	26.609	29.3117	27.115	28.4595	24.3703	29.3892	33.8731	31.6206	33.8229	36.7739	34.4351	39.1414	39.2804	38.8467	27.2389	30.5379	30.0153	32.5631	31.0864	30.471	23.7398	24.5581	24.1702	23.2586	23.4839	22.4571	24.7323	25.6767	27.3012	31.3304	30.1426	31.5361	35.5636	36.0347	35.3771	32.4444	38.264	32.5757	33.3259	39.2141	34.0281	25.7438
AT1G08500	0.710184	0.329427	0.73514	0.553978	0.834284	0.393058	0.384539	0.152226	0.357671	1.32766	1.43681	1.49617	0.793389	0.628716	0.823288	0.675059	0.538742	0.783841	0.328405	0.547907	0.340902	0.5417	0.5004	0.195419	0.100378	0.432984	0.412513	0.22349	0.319211	0.187845	3.84775	3.0106	3.2121	1.1765	2.07125	1.38579	0.371367	0.805144	0.731238	0.560608	0.417687	0.249563	0.0252	0.337411	0.221038	0.115531	0.0692	0.10861	0.147548
AT1G08510	62.935	62.6203	61.21	52.5509	46.417	54.6794	47.1419	47.863	41.8462	48.4406	52.8247	57.0087	48.3522	41.7912	52.0549	61.1051	51.7395	54.1269	63.1909	61.7913	58.4502	96.2649	107.492	103.606	82.5964	86.223	93.817	61.1435	60.7601	59.3077	82.8533	78.0102	83.5778	45.4562	48.1998	46.4058	55.8973	52.2492	53.3393	92.1436	75.8873	71.9188	66.5909	86.3135	69.8876	64.0484	79.592	58.491	63.3218
AT1G08520	143.45	129.143	134.523	106.057	126.958	111.977	111.979	137.597	117.353	126.454	137.628	137.85	118.899	114.307	127.358	91.7211	85.797	90.06	95.1485	95.2201	100.482	82.7824	90.1491	85.421	73.0515	73.9531	67.4966	89.6368	89.2244	79.2659	96.1621	88.7308	91.7343	81.297	80.3075	63.5111	67.3166	54.8645	53.1991	48.1716	50.4397	63.6836	56.4489	65.0799	74.5617	51.2586	54.0458	38.3458	45.6696
AT1G08530	11.7348	12.2919	12.2614	10.4752	10.9723	11.7437	11.8268	11.5745	10.5252	14.259	13.0403	14.1867	16.726	16.837	14.8014	17.5984	18.5397	15.7385	18.7229	19.4571	18.7377	10.3788	11.1792	10.912	11.5135	10.6102	9.77539	10.8817	13.1004	11.2326	15.1515	15.2719	13.6617	17.1306	14.0509	16.6759	15.3892	16.8754	16.6827	20.9628	23.4291	17.5318	11.3589	12.4659	17.2582	11.0973	9.94463	11.5661	8.06456
AT1G08540	88.1508	84.5622	85.454	72.0093	80.1803	81.4494	69.5301	82.4763	73.7173	69.6224	75.7025	71.8771	85.0736	85.9292	84.6449	92.3079	91.3069	84.7581	104.827	100.979	102.596	69.2165	69.9225	73.8862	69.7091	73.2343	69.4574	70.2029	66.7569	64.1372	58.7683	55.6928	57.3056	63.2079	64.5758	52.61	73.1335	61.3215	62.2246	62.4524	65.2658	80.8069	48.8689	56.987	69.8747	54.0765	46.3872	40.5114	34.7453
AT1G08550	40.4152	38.4243	43.8656	27.9271	26.4711	32.9759	41.8899	43.7199	34.3949	95.9394	98.3709	98.1461	100.063	112.28	97.7339	96.4181	87.5605	91.0665	82.1353	88.8295	87.5471	52.7574	56.4405	48.1265	45.9348	41.2868	44.2077	53.436	46.2059	50.9896	131.473	113.518	128.231	95.4222	95.7322	85.6514	85.4738	76.8833	78.4949	69.5338	71.2271	95.7966	45.4515	39.541	42.9084	37.2491	43.3627	27.8393	49.584
AT1G08560	4.59056	5.06632	4.11848	5.04576	5.74488	3.39234	3.25011	3.58399	2.95648	4.44662	4.49953	4.82403	4.17739	3.79554	3.96216	3.46498	3.56	4.55476	3.24204	3.29191	3.94821	1.23256	2.06421	0.874621	1.42304	1.16094	1.61481	1.04809	0.786347	1.12066	0.880322	0.975831	1.13831	2.07328	1.43161	1.10197	2.41028	2.28886	1.54594	1.31293	1.673	2.06849	0.507032	0.593703	0.612301	1.39752	1.23514	1.34186	0.395509
AT1G08570	66.6901	61.8246	64.0645	112.604	94.3716	137.989	17.0025	16.6498	14.2434	16.9027	14.2167	20.5962	16.9516	16.7613	16.7216	44.0487	50.5757	50.477	60.022	63.2571	61.4464	105.828	112.649	98.7578	271.234	263.024	291.256	33.9515	31.7696	35.8996	73.3826	62.9637	76.2846	41.9493	47.5132	40.3649	46.5113	68.2685	52.7472	77.6687	73.8977	93.7688	98.4619	97.9618	91.4381	284.624	307.267	226.077	88.7783
AT1G08580	33.7748	50.8802	42.1303	61.5487	60.0534	54.7491	50.9228	55.4759	67.9909	82.5124	89.9734	64.5504	99.8263	128.358	98.4589	84.4783	88.3996	86.1829	85.5835	80.7599	80.8867	34.3443	21.2744	34.2089	31.8345	33.508	37.4654	50.5626	43.0212	45.7169	38.9397	38.0668	39.5024	73.6143	60.6718	72.3058	79.145	78.4642	75.5339	79.0184	69.1378	56.7653	56.6404	62.91	60.8284	59.8635	74.4036	78.4368	49.0399
AT1G08590	0.018201	0	0.025073	0.023061	0.015493	0	0	0.040811	0	0.007392	0.014576	0	0.00555	0.015558	0.005261	0.011173	0	0.01501	0.022676	0	0.037672	0.063778	0.008591	0.010954	0.005632	0.009663	0.046188	0	0.014347	0	0.018919	0.008902	0.014246	0	0	0.006892	0.0225	0.031022	0.006838	0.028612	0.035013	0.074616	0.0169	0.006835	0.028304	0.025742	0.038437	0.004837	0
AT1G08592	1.95957	1.13499	1.55959	0.893252	0.665169	0.85952	1.38016	0.883132	1.58413	0.926556	1.09878	1.165	1.13148	0.72228	1.13388	0.790063	1.49806	1.03238	1.07596	1.17374	1.63122	1.15283	1.67378	1.59783	0.912425	1.03099	0.588464	1.29329	1.09525	1.0429	1.26963	1.24934	1.05596	1.17365	1.28854	1.08591	1.46382	1.71364	1.59849	1.35403	1.29857	1.32446	1.3972	2.03052	1.95007	1.19487	0.910895	0.741121	1.02292
AT1G08600	3.04312	2.93376	2.83388	3.36474	3.17427	3.24448	2.70994	3.00275	2.46251	2.92803	3.04879	3.20644	3.61201	3.10448	3.54506	3.69269	3.84163	3.40216	3.25554	3.66888	3.61505	3.54771	3.42856	4.05631	4.25871	4.56718	4.23724	4.37903	5.42363	4.19148	4.77205	4.8381	4.90028	4.46266	5.00187	5.01478	4.98608	4.84976	5.28335	5.6086	5.59431	5.11002	5.64933	6.65522	4.85514	6.7325	7.99147	6.31715	7.97614
AT1G08610	3.00172	4.36852	3.89719	3.20305	2.84895	2.34002	2.3763	2.62995	3.6554	4.80928	5.5361	3.93689	4.10712	4.46733	4.36818	3.66133	3.13838	3.39188	4.78237	5.4758	5.48609	1.22714	1.02801	1.49929	0.829183	1.07252	1.0139	2.27072	1.81366	1.65535	2.28286	1.78822	1.64177	3.56588	3.34423	3.35681	3.32003	2.97703	3.12701	3.51319	2.61011	3.09178	1.13288	2.03959	2.72197	1.13879	1.76146	0.973581	1.82623
AT1G08620	5.81725	5.40173	5.14394	7.57811	7.66952	8.2654	5.18842	5.58513	4.7219	4.63013	4.36198	4.49964	5.51173	5.42324	5.37556	5.69554	6.12601	5.39002	5.4421	4.9369	4.93289	6.4456	6.40076	6.38719	8.55129	7.6162	8.69958	5.86874	7.26888	5.93042	6.52912	6.43142	6.09224	6.26865	6.48531	6.61682	6.23489	6.44813	6.63913	8.65859	7.81312	7.31211	8.95547	11.3274	8.34968	10.9893	12.7922	11.7023	10.1918
AT1G08630	0	0	0	0	0.085704	0	0.019804	0.093784	0.140292	0.020451	0	0.10425	0.015315	0.042971	0.043498	0.015405	0.166074	0.068982	0	0	0.020927	0	0.023743	0	0.031042	0.106645	0.042479	0	0	0.011608	0.069504	0.040793	0.039303	0.123702	0.023217	0.113936	0.083109	0.172116	0.312356	0.383279	0.219949	0.051344	0.78686	0.169865	0.039033	0.195477	0.063884	0.187057	8.8398
AT1G08640	89.0996	94.6906	84.8093	84.2691	86.8356	74.118	82.1719	87.9352	106.773	113.002	117.074	94.2118	121.621	133.741	116.214	115.972	118.977	116.341	112.203	107.418	106.288	52.4709	43.3772	54.0612	48.5799	48.533	44.9463	72.3275	71.8333	63.8398	69.1513	66.5655	69.7847	101.029	94.8356	88.819	114.527	92.4311	99.1557	73.6185	75.5246	73.8615	46.5211	50.0768	77.7283	47.468	46.7659	46.9564	61.9986
AT1G08650	15.6467	13.5232	11.8347	46.4895	36.3141	49.0754	74.6443	71.0797	63.5943	55.6484	55.3665	64.2097	46.5512	45.1568	54.0393	28.7135	33.4024	39.0039	12.3929	14.2799	15.5018	18.8925	19.3389	21.8654	63.3896	62.6071	59.0335	90.1418	108.928	85.5716	120.114	132.62	98.4413	61.029	74.8235	68.4068	36.1128	52.3501	61.7911	90.8277	44.6004	28.1172	60.9781	58.7805	40.5691	167.123	289.387	246.123	195.785
AT1G08660	12.3729	13.4437	11.4667	10.1524	10.5289	9.94081	15.1611	13.8456	15.2705	18.9536	17.8765	18.5666	16.9002	17.4198	16.3348	14.5924	13.9565	13.831	15.9928	16.7176	16.2387	13.3824	12.1527	13.4087	10.7569	9.39061	9.82391	15.7243	15.0297	14.7278	22.7619	22.2695	20.4901	18.3714	17.0172	19.3025	16.9986	16.4921	16.5629	20.0897	20.6688	19.0003	16.9091	12.0208	18.4742	13.3979	15.1076	13.4499	18.2845
AT1G08670	0	0	0	0	0	0	0	0	0	0	0	0	0	0	0	0	0	0	0	0	0	0	0	0	0	0	0	0	0	0	0	0	0	0	0	0	0	0	0	0	0	0	0	0	0	0	0	0	0
AT1G08680	10.9149	9.67701	9.45834	8.14733	9.03312	7.77178	6.68323	7.28886	7.30264	6.10169	7.28128	6.67382	6.05767	5.06748	6.18162	6.59368	6.77144	6.06679	7.73676	7.59473	8.07092	7.6169	7.89431	7.66569	8.51362	8.33379	8.36024	8.39201	9.94938	8.30518	8.57836	7.75532	7.97084	6.38791	7.00975	7.1812	7.19597	6.95469	6.89203	9.72515	7.8899	6.95096	10.9333	14.2156	10.6499	9.82782	13.562	11.6214	14.9694
AT1G08695	0	0	0	0	0	0	0	0	0	0	0	0	0	0	0	0	0	0	0	0	0	0	0	0	0	0	0	0	0	0	0	0	0	0	0	0	0	0	0	0	0	0	0	0	0	0	0	0	0
AT1G08700	15.9936	15.6962	15.597	13.7658	12.1128	12.5672	12.2913	11.5594	12.44	10.7047	12.3383	11.9161	11.8637	13.1616	11.7126	12.0252	13.113	11.5899	13.1634	12.2884	13.3346	16.9642	16.9677	17.8636	13.5912	13.7723	11.6796	13.5953	18.0099	14.5307	12.9407	13.8223	12.2132	13.3922	14.3708	19.3585	11.4887	16.714	18.9703	27.1476	22.5299	17.3161	32.3928	38.7287	23.7487	23.5125	18.5168	28.2674	19.859
AT1G08710	5.62538	7.14912	6.42767	4.81291	5.19128	4.23134	7.09988	7.13399	5.94733	5.56599	5.74087	5.72297	5.71766	6.96743	6.27191	5.98727	6.88482	4.87789	7.64982	7.82928	7.1847	9.48035	8.27728	7.19178	6.94018	5.80051	5.96034	7.23363	7.19975	7.02273	6.82482	7.08357	6.85744	6.4542	8.11955	7.93378	7.20486	8.14861	9.31705	11.6575	10.6756	9.92052	17.2339	12.5447	12.1584	13.5152	13.3558	14.4855	15.5922
AT1G08720	5.21957	4.8495	5.37817	3.31062	3.51032	3.35507	4.74188	4.68436	3.70436	3.85792	4.12405	4.26807	3.77482	3.62156	3.60507	3.55142	3.72351	3.63184	4.42742	4.47208	4.6387	6.39052	6.47836	6.24048	6.02286	5.68563	4.95406	6.82103	9.6439	6.75856	8.09476	8.07879	7.35383	5.09046	6.86543	7.36428	4.25314	5.55259	5.24787	11.8831	9.16873	6.96561	12.61	19.3709	9.69444	9.81527	10.7031	13.0054	13.4182
AT1G08730	0.177285	0.145194	0.120601	0.18079	0.237462	0.193408	0.215074	0.150351	0.150369	0.163344	0.202661	0.200657	0.269131	0.238444	0.258851	0.207142	0.165918	0.185519	0.274976	0.242412	0.166396	0.086415	0.085753	0.117195	0.024102	0.055116	0.038431	0.051091	0.092114	0.039018	0.107966	0.067739	0.101605	0.073077	0.072097	0.034407	0.10691	0.132629	0.092675	0.074744	0.116512	0.133052	0.028119	0.063348	0.060562	0.018351	0.010958	0.02069	0.023457
AT1G08740	0	0	0	0	0	0	0	0	0	0	0	0	0	0	0	0	0	0	0	0	0	0	0	0	0	0	0	0	0	0	0	0	0	0	0	0	0	0	0	0	0	0	0	0	0	0	0	0	0
AT1G08750	6.43368	6.48865	6.43678	5.4442	6.31846	4.55758	6.10979	6.15374	6.50414	6.13755	6.04497	7.15086	7.03046	7.04033	6.24269	7.31877	7.01918	6.43426	7.15433	7.07183	7.15094	6.72825	7.39053	6.64714	6.67391	5.44853	6.75589	6.45938	6.80528	6.18569	6.87686	6.63026	7.0048	7.57601	6.23933	6.87312	7.74292	6.26276	6.35659	9.66946	10.1661	8.51724	9.00016	9.25568	7.16586	7.79113	9.16044	9.30985	8.66591
AT1G08760	5.00928	5.04408	4.66744	4.59115	4.50748	5.08341	4.16552	4.07838	3.5195	3.32515	3.83921	3.73355	3.76565	3.56353	3.69651	4.56473	4.70891	4.21783	4.09102	4.07808	4.01455	6.41946	6.79408	7.05485	6.92035	6.72488	6.72078	5.50388	6.29976	5.39216	6.29293	6.52909	6.53218	5.52459	4.71492	5.79029	5.48028	6.28766	6.75798	9.26993	8.32951	6.51337	8.72267	10.108	7.51977	9.56987	9.96459	8.86405	11.6489
AT1G08770	15.9706	14.712	14.5575	15.3653	13.1085	14.2882	16.2181	14.4907	15.2177	14.6849	11.8333	14.3014	12.9405	13.3301	13.6283	13.5876	14.2879	14.3612	15.5087	13.8777	16.0236	28.1283	24.3884	26.8107	24.2655	22.9021	25.7148	21.2171	23.217	21.8665	25.2614	24.2248	22.8215	19.4396	19.0641	22.3088	20.494	24.4148	23.9463	29.9388	31.1333	25.1643	42.5847	37.7048	34.1637	43.4372	42.9415	42.3055	41.8164
AT1G08780	20.4242	26.2583	23.9894	24.643	24.0909	22.676	25.2837	26.1106	31.258	28.3603	32.9378	28.0917	32.6391	36.1961	30.297	28.4544	30.2227	33.8154	33.9977	32.217	28.4931	23.3279	18.5072	20.7409	18.5686	21.5545	21.5643	22.7868	21.9472	24.1613	25.1859	21.5407	27.1477	30.2008	26.2919	28.6732	33.2609	35.2912	32.7745	32.3735	30.9172	29.3861	31.7764	25.6704	28.4482	31.5839	34.9071	33.1033	39.0767
AT1G08790	0	0	0	0	0	0	0	0	0	0	0	0	0	0	0	0	0	0	0	0	0	0	0	0	0	0	0	0	0	0	0	0	0	0	0	0	0	0	0	0	0	0	0	0	0	0	0	0	0
AT1G08800	2.2213	2.52025	2.25312	3.13353	3.57018	4.02896	2.79168	2.71952	2.40339	1.92714	1.53121	1.68959	1.41121	1.25696	1.44176	1.18252	1.05961	1.08863	1.99184	2.0199	2.11998	8.36177	6.65575	8.15761	10.7249	10.5412	11.5516	6.03829	7.38786	5.95746	7.41503	6.09876	5.93804	2.89912	3.46001	4.18349	3.24416	3.98505	4.08983	7.1247	5.7134	5.35195	9.85006	14.4444	8.53186	13.1364	12.8538	11.478	13.5454
AT1G08810	10.0654	11.1427	8.56374	12.2729	10.2358	9.50413	10.4271	9.74242	9.95488	7.95524	8.21173	8.79393	8.24951	8.94091	7.41706	6.09955	6.59465	5.61172	8.11554	7.63978	8.71953	7.2728	7.3656	6.81595	6.394	5.99574	7.38811	6.20233	4.29831	5.91442	5.02637	3.84144	4.78983	5.48541	4.54585	3.91342	4.80125	3.65926	3.50841	3.82447	4.36964	4.68108	4.27084	4.45585	6.90673	4.14611	5.48092	3.10794	3.16431
AT1G08820	9.71158	9.94115	10.5352	9.62161	8.80048	8.85224	10.3712	11.1364	12.2113	12.391	11.443	12.646	12.5652	12.2424	12.786	12.3854	13.1932	12.5446	10.9137	11.9417	11.9181	16.9451	16.1611	16.1821	16.0442	14.429	15.8658	17.3287	18.2665	18.1216	21.2627	21.0307	20.6208	20.1065	22.928	23.9653	19.3821	23.93	24.0263	36.8556	29.1164	24.8116	39.5142	36.1791	29.0481	31.1927	31.0312	36.3492	43.1802
AT1G08830	21.9076	23.4377	27.8508	30.5489	20.8229	27.9333	35.58	23.3812	25.6457	30.048	24.5407	21.8518	32.8913	39.9051	39.5001	45.525	44.0849	51.4515	30.1215	25.8411	33.4316	77.6347	64.2303	69.8367	76.9121	78.5896	105.531	65.5054	75.1663	71.2239	83.1072	66.4097	72.4583	98.1813	104.157	168.068	74.2189	120.683	99.2542	165.716	139.29	73.1449	129.703	104.416	93.2701	121.336	77.5452	136.858	124.251
AT1G08840	1.08162	1.42085	1.13206	0.889564	0.939034	0.60268	0.617886	0.941716	0.779244	1.31219	1.51634	1.07512	1.38928	1.66686	1.37037	1.10994	1.12146	1.2289	1.29518	1.43197	1.47825	0.66356	0.557714	0.561346	0.418593	0.544167	0.554055	0.717334	0.667959	0.546518	0.833916	0.691921	0.601852	1.30771	1.06768	1.11072	1.25502	0.927665	1.04329	0.931923	0.748603	1.07027	0.268801	0.721683	0.536991	0.191254	0.342625	0.268591	0.41172
AT1G08845	5.42166	6.08126	6.38242	6.56175	6.44439	6.3447	5.84651	6.73508	5.97807	7.39371	7.31038	7.40834	7.80726	7.06095	9.25329	8.77842	7.54077	7.91991	9.1795	8.61657	8.981	6.63393	5.39843	7.12257	5.54231	5.4596	6.00767	6.76499	6.43204	6.44434	7.24716	6.13481	6.66107	7.05095	7.45507	7.67913	7.26661	7.49704	7.39412	9.57514	9.80194	8.40549	8.06897	9.87213	8.96558	7.13946	10.6126	8.27911	9.00045
AT1G08860	0	0	0	0	0	0	0	0	0.030598	0.015573	0	0	0	0	0	0	0.015811	0	0	0	0	0	0	0.023029	0	0	0.04857	0	0.030139	0.017699	0	0.006234	0	0.013486	0	0.101487	0.047442	0.130931	0.287422	3.60463	1.49813	0.169931	1.41065	3.44117	0.267816	0.515138	0.064832	1.72236	0.2633
AT1G08880	58.09	67.8201	56.7977	84.0963	80.3906	67.6857	79.2439	77.072	76.4017	142.462	137.266	120.801	150.768	175.545	158.829	144.565	151.167	161.625	85.9484	85.0651	77.408	61.0557	43.544	55.6156	64.8663	66.1941	65.7286	73.017	68.7377	76.4998	129.996	122.086	126.949	154.684	129.047	159.764	162.895	147.449	142.483	145.191	140.53	109.751	87.5118	88.9473	87.4187	103.554	96.0305	122.236	115.218
AT1G08890	0.715599	0.851555	0.80962	0.461967	0.878192	0.508376	4.69926	3.35359	4.10041	37.3889	29.4373	36.9496	12.2432	14.6494	12.9874	3.33738	3.52053	3.56677	2.14958	1.84142	1.86441	1.84056	2.21404	1.57931	1.64834	1.39546	1.43494	5.40396	5.02398	5.27546	86.9343	73.0635	81.8446	18.5994	17.58	16.7051	5.45767	3.0922	3.04761	3.29478	2.17686	3.35137	1.76369	1.27633	1.05181	1.13018	1.60797	1.33367	11.9917
AT1G08900	27.1562	28.7933	27.6226	14.3772	14.0342	12.3891	16.1102	13.0409	12.9043	11.7776	12.3402	15.8715	10.3864	12.5349	10.1658	10.3005	9.54002	8.24912	22.169	22.3753	22.2875	32.1346	31.9747	35.1447	22.5226	18.3185	21.919	23.1623	25.8384	24.0101	28.1716	28.6283	29.7155	17.7391	21.4941	20.115	10.4413	19.0426	14.8638	30.4141	30.3544	31.3836	57.3103	56.8258	41.48	31.0672	40.2589	42.7867	48.1942
AT1G08910	3.40195	3.18548	3.09893	3.11944	2.46656	2.2307	4.2707	3.74562	3.11907	4.28027	4.00477	3.67665	3.98673	3.70113	4.11883	4.20939	4.18082	3.51166	4.64648	4.22345	3.9944	3.17476	2.50287	3.06245	2.3321	2.47072	2.53553	3.07187	4.35414	3.75473	3.39412	4.12359	3.58852	3.70882	3.28253	3.58407	4.11325	4.75002	4.80631	4.57506	5.00648	4.2256	3.90522	4.55464	5.30463	3.52076	4.41438	3.90137	6.39064
AT1G08920	5.10462	2.75949	4.04264	1.09799	1.50868	1.17519	2.61291	2.7787	2.70355	5.23186	4.30175	4.31205	3.21732	3.2105	3.28359	3.20792	3.37589	2.95819	6.75399	6.40619	6.78464	3.13288	3.34495	2.27629	1.28983	0.819534	1.31941	2.63334	3.8506	2.6984	16.3777	10.1678	12.1525	3.60518	3.88968	3.9178	3.61861	5.71319	4.31671	13.4523	10.1414	10.1493	15.7486	11.5859	11.5263	4.22947	4.50825	6.82873	66.0701
AT1G08930	40.6557	40.8819	48.3829	21.3244	15.9996	22.6939	4.54249	3.40736	2.72384	16.6336	17.6105	18.511	23.9108	19.659	19.1677	30.4078	25.0882	36.153	63.7293	66.5486	71.0713	86.3967	84.7407	89.112	51.2291	49.5317	53.9154	25.8476	50.8585	33.2692	69.5585	100.713	62.6009	40.0647	57.2093	91.9454	42.3298	85.0951	115.184	307.622	303.834	171.455	205.531	337.551	145.278	90.0891	122.287	175.941	96.2358
AT1G08940	1.51565	2.06909	1.80594	0.797504	1.16437	0.874725	1.30775	1.27453	0.850706	1.66772	1.4013	1.28778	1.77726	2.12064	1.62471	1.51767	1.5155	1.5467	2.40528	1.72058	2.14209	5.16168	3.3036	4.4474	2.20553	2.03932	1.97848	2.83952	3.80719	3.30226	4.349	4.44833	5.09174	3.78418	5.478	6.25191	2.68624	6.70794	5.86571	22.4897	11.2013	6.87642	18.0388	18.0766	7.30225	9.03966	9.99779	16.1895	47.6288
AT1G08960	4.23116	3.6952	3.709	3.8413	3.43043	3.12853	4.60548	4.82153	4.57633	4.93024	5.5145	5.55745	4.50451	5.51789	5.26775	4.75783	4.86045	4.34054	3.78488	4.73828	3.86191	3.35041	3.42435	4.09164	3.10509	2.8973	2.84911	3.58369	4.45934	4.09296	5.40951	5.28306	4.808	4.37211	3.96535	3.86328	5.03178	4.68557	5.14342	5.41032	4.89733	4.29452	3.29744	4.59477	4.10233	3.34957	3.17578	2.97044	3.76125
AT1G08970	18.2608	21.8253	18.6111	17.2172	19.0625	17.7729	19.3907	19.0913	19.4046	20.9114	21.4859	19.8498	22.5078	23.841	21.6916	22.303	22.4782	22.5535	25.1836	21.3208	24.1654	20.0819	19.5037	18.9965	17.8027	18.093	17.6472	21.9	22.4181	23.0141	25.8741	26.2925	27.4342	28.4186	29.3065	30.9564	26.4966	28.6479	26.7273	36.8564	33.3939	28.9463	41.3154	36.356	28.2235	33.3706	33.5905	36.2816	49.1233
AT1G08980	33.5764	29.1292	31.2875	12.5375	13.5132	11.9304	10.1388	7.6595	7.23893	37.8972	37.1856	43.9611	34.1495	35.5739	35.844	37.0167	32.6609	32.1257	62.9513	63.6352	59.3281	28.8077	35.0906	24.5625	16.8079	14.3701	15.0491	17.2836	13.6714	17.9863	59.8198	55.3205	60.4684	31.3333	32.9542	27.73	26.0578	25.6523	20.5959	38.2333	41.5788	52.4468	47.3394	32.7583	32.0614	20.1698	32.3184	18.6313	52.1479
AT1G08985	0	0	0	0	0	0	0	0	0	0	0	0	0	0	0	0	0	0	0	0	0	0	0	0	0	0	0	0	0	0	0	0	0	0	0	0	0	0	0	0	0	0	0	0	0	0	0	0	0
AT1G08990	0	0	0	0	0	0	0	0	0	0	0	0	0	0	0	0	0	0	0	0	0	0	0	0	0	0	0	0	0	0	0	0	0	0	0	0	0	0	0	0	0	0	0	0.013094	0	0	0	0	0
AT1G09000	0.45893	0.693094	0.464417	0.533061	0.549043	0.61657	0.553628	0.492602	0.343378	0.710249	0.723012	0.689531	0.821052	0.931249	0.968874	0.554097	0.709405	0.519884	0.606467	0.549343	0.451558	0.401561	0.378777	0.491214	0.434122	0.471694	0.629982	0.619802	0.597985	0.536414	0.615063	0.774748	0.773491	0.685883	1.24655	1.21498	1.00463	1.13711	1.08651	1.05283	1.17586	0.792467	0.425671	0.6352	0.434261	0.547366	0.545125	0.807702	0.445616
AT1G09010	20.4706	20.0809	19.4495	12.7742	12.6887	12.7779	16.0122	18.69	15.5986	17.6276	18.4101	17.3762	16.0711	15.5635	16.0937	16.6544	17.4797	15.4968	19.3537	20.001	20.6575	21.2194	24.506	21.1732	18.4554	17.676	17.7699	21.1519	22.0653	19.965	26.5348	23.4516	24.9755	19.6575	20.398	18.1627	18.7939	17.4062	17.0485	20.3529	20.4894	23.5812	28.3799	24.8596	25.7614	20.9634	20.9337	17.366	25.5124
AT1G09020	18.206	15.9604	17.2776	17.0567	18.4154	17.5699	15.7302	16.7856	15.8112	15.9689	16.2937	15.305	16.8045	14.7303	18.9485	19.7179	19.4172	18.8849	18.5288	19.2277	18.6951	16.2499	17.2217	17.0467	21.0937	20.1798	19.3838	18.2426	22.0852	20.1482	20.1803	19.6821	18.874	19.4051	20.0293	20.7745	20.806	18.0206	22.0208	26.6683	26.3566	22.1751	17.559	26.2667	21.017	20.0298	21.7066	21.5913	20.6412
AT1G09026	0	0	0	0	0	0	0	0	0	0	0	0	0	0	0	0	0	0	0	0	0	0	0	0	0	0	0	0	0	0	0	0	0	0	0	0	0	0	0	0	0	0	0	0	0	0	0	0	0
AT1G09030	0	0	0	0	0	0	0	0	0	0	0	0	0	0	0	0	0	0	0	0	0	0	0	0	0	0	0	0	0	0	0	0	0	0	0	0	0	0	0	0	0	0	0	0	0	0	0	0	0
AT1G09040	0.425135	0.603529	0.474309	0.655376	0.69185	0.590884	0.708619	0.993578	0.757916	1.31016	1.16902	0.994721	1.01916	1.04719	0.999955	0.946817	0.945888	0.638927	0.858477	0.899451	0.786628	0.381374	0.530029	0.494552	0.450584	0.449227	0.293534	0.850227	1.0266	0.780122	1.44263	1.26932	1.20634	0.908855	0.731813	1.13255	0.891798	0.91075	1.06262	1.51942	1.54618	1.4426	1.26136	1.87325	0.832647	0.990047	1.03498	1.22136	0.995015
AT1G09050	0.500839	0.58451	0.509757	0.668172	1.00844	0.59529	0.876646	0.85437	0.851923	0.995917	1.15628	1.11037	1.21742	1.07748	1.16911	0.779999	1.19751	0.863931	0.841705	0.966637	0.749536	0.487247	0.497545	0.458342	0.557492	0.542074	0.532979	0.984061	1.33048	0.920165	1.73034	1.2881	1.64985	0.939711	0.896792	1.15824	0.982579	0.726257	0.950384	1.55031	1.37945	1.0654	1.16572	1.52947	0.980467	1.31977	1.01656	1.16302	1.44336
AT1G09060	13.1297	12.2442	12.0264	10.3654	11.5827	10.9571	8.7153	9.25109	7.61318	8.54083	8.42324	8.15153	8.78955	8.01732	8.63087	10.5987	9.98203	9.65474	10.47	10.8891	10.6708	12.1308	13.228	12.8441	12.3067	11.2355	11.6618	9.17459	10.2884	9.23232	9.11434	8.95486	8.70174	8.88763	9.71427	8.88928	9.68499	11.1627	11.0954	14.592	13.986	12.6246	16.2048	20.4676	14.7428	14.7646	18.8703	16.9739	11.6584
AT1G09070	50.4903	51.8425	48.5027	61.7256	58.4856	53.3354	38.3915	36.2439	31.2572	26.0563	24.9807	25.0923	30.9272	29.0846	30.8124	49.4539	52.9841	78.2409	40.4661	40.1602	43.9761	86.7883	74.7194	82.3751	200.376	133.924	179.237	59.9586	69.2328	63.1819	46.6155	46.5902	47.0098	48.468	58.1928	59.4187	80.3877	80.4157	105.528	155.796	126.033	85.412	201.786	291.367	133.935	322.128	494.933	443.135	160.371
AT1G09080	0	0.014107	0	0	0	0	0	0	0	0	0	0	0.009598	0	0	0.01933	0.025989	0.051937	0.019598	0.015094	0	0.088252	0.0892	0.018938	0.058405	0.033444	0.066561	0.099053	0.731345	0.312896	0.130792	0.123061	0.024635	0.088678	0.102006	0.572173	0.038975	0.309157	0.212748	1.00869	0.423988	0.064498	0.652928	2.05886	0.097878	0.534745	0.33289	1.23948	0.421406
AT1G09090	0	0	0	0	0	0	0	0	0	0	0	0	0	0	0	0	0	0	0	0	0	0	0	0	0	0	0	0	0	0	0	0	0	0	0	0	0	0	0	0	0	0	0	0	0	0	0	0	0
AT1G09100	6.89246	8.99721	6.98262	6.21656	6.13536	5.48572	6.11212	6.49211	6.08395	7.53739	6.94083	7.80254	7.72644	7.35557	7.74293	8.22024	8.45679	8.27363	11.7676	11.1396	10.8196	7.90581	6.93127	7.53576	7.0425	6.4641	6.59408	9.10452	13.0186	10.115	11.2726	11.4124	11.7562	10.4663	9.73397	12.1271	10.8417	10.7477	11.32	28.5326	27.5514	18.8207	18.8425	19.4551	18.1783	13.9439	15.2615	20.8313	22.1186
AT1G09130	178.543	165.072	159.41	149.334	163.954	152.624	149.36	161.911	163.517	153.242	158.604	149.484	158.617	173.422	171.827	168.987	171.756	171.851	175.345	181.56	178.267	151.621	149.073	169.836	153.525	157.67	150.509	156.386	175.933	160.954	166.429	169.305	158.961	170.816	170.858	186.433	184.791	202.107	209.133	212.269	203.629	184.668	166.731	169.908	177.69	179.038	176.388	165.981	204.892
AT1G09140	38.494	40.7513	37.9897	26.4655	27.0792	30.1585	30.216	29.1739	25.3382	26.7162	25.0585	28.5081	28.5106	34.8497	32.2285	37.1968	37.2132	34.4603	38.5248	39.78	38.7635	46.5952	45.3826	43.4242	39.9732	40.736	38.0579	37.1417	41.6724	40.2673	42.4113	41.5914	43.2635	46.3751	53.3067	51.1642	49.3864	61.0319	59.0455	61.7236	53.4365	45.9462	71.6179	67.5298	54.6956	58.8168	72.8918	60.7345	93.4943
AT1G09150	23.7608	26.7403	23.0437	20.5201	20.6424	20.686	20.737	21.3344	21.393	25.9447	27.4979	24.5604	25.7496	27.2453	26.2304	26.9651	29.6367	26.9794	30.3257	28.0227	28.1777	23.8321	23.4586	25.9318	23.9164	22.8322	22.056	23.112	26.1139	26.1116	25.9741	27.9819	26.0655	25.4992	25.603	30.1277	29.4917	29.9958	30.9852	27.8653	33.1109	31.1837	31.9164	30.554	32.4818	28.0316	32.7177	27.5395	31.7923
AT1G09155	0	0	0	0.078792	0.052798	0.074434	0.024377	0.023139	0.02472	0.176409	0.173676	0.146883	0.14141	0.106082	0.125184	0.114018	0.025575	0.034038	0.076904	0.029719	0.051646	0.043355	0.029246	0.037172	0	0.263175	0.052291	0.07289	0.024305	0.042866	0.406201	0.251343	0.14514	0.152625	0.114535	0.163927	0.332985	0.212292	0.278269	0	0	0.063297	0.153248	0.046589	0	0.087733	0.315021	0.098956	0.112074
AT1G09157	0.155688	0	0.201712	0.197464	0	0.280863	0	0.04325	0	0	0.046411	0.102652	0	0	0.033393	0	0	0	0	0	0	0	0	0	0	0	0	0	0	0	0	0.0187	0	0	0	0	0	0	0	0	0.148291	0.117946	0.035795	0	0.179162	0	0	0.123641	0
AT1G09160	16.8516	17.3543	16.718	12.485	10.9925	9.05183	13.5596	13.1453	12.8089	12.4291	13.4097	11.848	11.0802	12.4791	10.8636	11.4989	12.0069	11.9799	14.6176	14.7544	14.0414	14.4714	15.3229	15.801	8.66682	8.49424	8.84243	10.101	8.94279	8.61681	8.38352	8.30534	8.28637	8.39021	7.50854	6.80737	11.9152	9.15931	10.3014	14.7963	12.5921	13.3538	8.47581	11.2786	11.478	6.98097	9.16781	6.51242	5.22262
AT1G09170	0.229585	0.186838	0.165333	0.167486	0.16875	0.124549	0.090532	0.116967	0.15004	0.406803	0.250673	0.334875	0.260833	0.249732	0.235199	0.230562	0.146325	0.252381	0.097468	0.129961	0.146906	0.014623	0.059096	0.037668	0.038729	0.055392	0.070595	0.057471	0.073995	0.028943	0.115652	0.085024	0.081654	0.095472	0.028974	0.071109	0.068803	0.080048	0.054864	0.20783	0.093656	0.035637	0.12916	0.117556	0	0.118058	0.185115	0.305049	0.158432
AT1G09176	0.084426	0	0.264402	0	0.216386	0.154377	0.784233	0	0	0	0	0	0.075764	0	0	0	0	0	0	0	0	0.174262	0	0.074574	0.38227	0.26526	0.21001	0.097442	0.290722	0	0.341505	0.080236	0.097001	0	0	0.188715	0	0.109089	0.3711	0.268184	0.159827	0	0.776129	0.472105	0.192911	0.445333	0.646457	1.33966	3.08072
AT1G09180	2.96747	3.66285	3.39512	8.55356	10.5781	9.59321	6.84232	5.43919	4.43454	2.29157	1.8383	1.62652	1.34152	1.62404	2.28169	2.53226	2.56026	2.11058	1.06355	0.88226	1.25408	5.25033	4.76777	5.35108	10.6718	13.042	12.2676	8.29103	7.20796	7.07195	3.5861	3.0372	3.3957	2.30172	2.9644	2.25087	3.57242	4.74842	2.73675	2.56107	1.32161	1.67418	4.18255	3.67267	3.99197	11.4741	10.1041	8.72298	12.2971
AT1G09190	1.71027	1.93149	1.73881	1.26427	1.10863	1.20124	1.09264	1.29134	1.00515	1.99483	2.23867	1.84886	3.22352	3.88825	3.26622	2.31752	2.6767	2.48601	2.40086	2.90509	3.13876	1.47918	1.38992	1.12811	0.830127	0.838345	0.865285	0.988916	1.20782	1.03457	1.35722	1.49193	1.63458	2.19274	2.38811	3.19641	2.48407	2.48017	2.55984	3.16424	2.59816	1.93558	2.46851	2.40556	2.05416	1.57034	1.85983	1.97526	1.28107
AT1G09195	3.10411	4.22375	3.29703	2.20576	2.38368	1.63201	2.9241	2.64385	2.84671	2.52899	2.78509	3.10741	3.21633	3.81434	3.17792	2.64747	2.76881	2.85379	3.65534	3.61008	3.2551	4.89636	5.46884	5.01394	3.69173	3.99777	3.45497	3.28087	5.89933	4.02269	5.92717	6.07946	5.64916	5.04444	5.39627	6.02427	2.769	5.01926	4.59669	7.27129	6.69768	6.38232	9.74327	10.6297	6.23677	7.16608	8.29578	10.0542	8.75468
AT1G09200	47.9164	54.3965	50.4089	49.96	58.4543	38.5738	53.9491	61.6874	69.4135	167.389	182.613	133.364	255.875	256.553	258.179	145.376	171.509	175.918	77.2468	66.7	62.2097	23.6207	14.9343	17.3604	12.0331	13.7771	11.0956	41.3989	29.4283	38.1928	36.4816	38.0863	48.7633	218.237	174.258	243.156	228.02	210.044	204.868	173.931	167.423	100.842	45.507	60.2232	57.7066	26.7611	9.7592	38.5783	15.6742
AT1G09210	49.4107	48.5778	47.9387	62.9056	61.7361	61.3149	73.7759	72.2523	64.7809	72.5629	74.0302	63.9698	81.7397	72.0994	76.864	94.5964	101.92	98.7123	58.7987	46.1659	44.5603	41.2674	38.0695	38.6655	56.4582	54.4117	52.4994	69.1341	105.141	75.7764	64.6528	70.628	58.5805	87.7252	95.0923	147.686	78.3887	101.207	128.67	105.227	87.5621	50.3142	76.5332	136.685	69.4905	108.374	58.9301	144.483	71.0918
AT1G09220	0.405056	0.742846	0.879414	1.09503	0.602681	0.435751	0.302665	0.483401	0.435871	0.920337	1.11726	0.828049	1.25635	1.1069	1.20297	0.91809	0.884305	0.900026	1.13136	1.12423	1.19255	0.622959	0.553509	0.874697	0.599397	0.64406	0.512479	0.746569	0.763137	0.653597	1.39811	1.05225	1.02738	1.25229	1.57098	1.28501	1.3519	1.39926	1.6072	1.53048	1.0366	1.39296	0.788032	0.683751	1.0989	0.958505	1.47112	1.21536	1.81337
AT1G09230	17.4041	17.8972	17.3326	17.6601	12.7413	15.7871	21.7991	24.5719	20.179	15.8988	14.947	15.6878	9.86268	12.5045	10.0792	8.96751	9.47602	8.69748	10.8311	11.8645	13.2736	11.8659	13.9266	16.9524	17.2263	18.1664	17.4454	19.5062	22.6845	19.3657	22.9059	20.797	19.2337	10.1477	9.62444	10.7096	13.4861	10.6571	8.96649	10.757	13.0734	10.605	12.4505	10.0739	10.9359	19.6174	19.165	21.1989	24.5522
AT1G09240	2.7938	3.90086	5.36402	11.2529	8.21716	10.2376	11.3528	15.3055	7.67366	7.09914	4.40046	4.85232	9.44207	5.95218	7.83162	11.376	10.0871	10.3614	2.20315	2.36062	5.00572	8.47181	7.78062	9.82395	12.3548	16.2274	12.1274	20.2749	27.8989	22.9997	25.7642	18.8719	18.0823	10.6549	8.30695	9.62848	20.6964	20.0162	20.9369	7.96239	9.93655	8.79315	4.212	7.63815	11.2316	12.3982	5.96352	33.451	51.1276
AT1G09245	0	0	0	0	0	0	0	0	0	0	0	0	0	0	0	0	0	0	0	0	0	0	0	0	0	0	0	0	0	0	0	0	0	0	0	0	0	0	0	0	0	0	0	0	0	0	0	0	0
AT1G09250	19.2679	22.0543	19.727	35.6772	35.463	29.6377	13.1113	11.0321	9.48837	10.0629	11.8009	13.1883	7.19993	8.35852	8.03063	9.82278	8.0903	8.24212	12.7225	12.4255	11.2403	16.7756	19.8932	20.2535	25.3959	23.9871	27.8017	12.5769	9.86576	13.5082	13.5289	12.3061	15.2566	5.77331	5.45888	5.66818	7.14453	7.84062	8.28259	7.10974	4.8295	7.24667	9.44407	15.6756	8.58319	19.8821	22.9231	20.254	11.5923
AT1G09260	0	0	0	0	0	0	0	0	0	0	0	0	0	0	0	0	0	0	0	0	0	0	0	0	0	0	0	0	0	0	0	0	0	0	0	0	0	0	0	0	0	0	0	0	0	0	0	0	0
AT1G09270	21.0115	20.605	20.0236	21.8219	23.1529	23.1064	17.164	17.7436	17.9101	16.9245	18.9941	17.7086	16.0359	16.6462	16.2576	18.4145	17.5262	17.2717	18.987	19.8287	17.5849	20.9491	21.2806	22.0622	26.766	26.1937	28.474	20.517	22.9067	19.6384	23.8226	22.919	22.3524	20.4872	21.1949	21.3466	18.9955	20.4343	21.4025	32.8507	27.7864	22.8114	32.6419	34.0802	24.5234	35.6459	39.2077	37.592	29.4831
AT1G09280	13.8413	13.0988	13.3273	7.92718	6.54972	6.79727	6.15773	5.96733	6.34988	6.87025	6.09048	6.85079	6.71371	7.77825	6.88601	6.70826	6.88992	6.91248	8.30827	9.51467	8.41141	20.748	22.1752	18.7128	10.7368	9.49147	10.4976	7.25749	7.53772	7.20254	8.07833	7.53849	7.55921	7.97429	7.48487	8.60048	7.81888	9.45158	8.50048	14.0304	12.9468	12.7085	32.521	27.2832	23.9106	18.6163	21.6681	17.2536	17.8285
AT1G09290	8.27031	8.77653	9.55486	9.08689	8.798	7.59365	8.3286	8.15823	8.08228	7.89079	8.88321	7.68618	9.18724	8.76527	9.13925	8.68393	8.80478	8.58782	10.7616	12.6523	10.6084	9.96651	8.83754	10.624	8.45081	10.001	10.5372	8.30219	7.41531	7.01531	8.52009	8.15206	8.04304	8.16605	9.93928	9.86646	10.7851	9.56811	10.0271	11.0613	12.3943	11.9832	14.7715	10.6427	11.354	13.0128	16.6045	13.2396	11.678
AT1G09300	4.42154	5.51173	5.60137	4.07473	3.17312	2.8088	2.14077	2.94493	2.46942	3.66556	3.61302	3.13491	5.6328	5.17199	5.22052	6.10912	5.56952	6.27168	6.0316	6.73322	7.18206	4.25993	3.88424	4.73311	3.30864	3.25626	3.38755	4.01694	5.179	3.47584	4.08265	3.61212	3.59372	5.66838	5.91624	8.69471	6.53135	8.24672	7.70446	13.5764	13.4722	7.94764	8.48191	12.214	8.66071	7.18354	5.26087	9.77765	8.21372
AT1G09310	2016.75	2493	1982.58	2675.95	2398.05	2563.13	2843.92	2489.72	3266.3	2896.91	2804.4	2468.65	2071.35	2860.72	2299.27	2026.83	1901.74	1836.7	2074.36	1912.77	1873.79	2364.56	2612.48	2569.15	2827.25	3040.76	2939.84	3604.66	2944.66	3134.75	3045.79	2917.1	2854.84	2447.27	2676.95	2123.29	2590.87	1950.15	1831.39	1424.92	1426.37	1939.35	476.54	646.903	1076.34	1150.22	1179.91	559.622	1378.55
AT1G09320	2.17102	2.63583	2.19889	1.11976	1.5311	1.29022	2.11315	2.39409	2.4543	3.36074	4.52954	3.81514	3.45673	3.5088	3.77796	3.07982	3.41244	3.21652	3.44762	3.27456	3.78423	2.79377	2.36097	2.2898	1.67705	1.77041	1.56129	2.17173	2.79163	2.40921	4.03833	4.2519	4.06544	3.44016	3.35771	3.69929	3.20969	3.53034	3.77817	4.49766	3.83493	3.57017	5.52273	5.0234	3.70792	3.56167	4.39551	3.99018	5.17802
AT1G09330	23.3247	22.6597	20.7961	25.9897	22.7975	23.5621	25.5488	23.4086	27.0219	28.5742	27.9326	30.2353	29.7888	32.4689	30.5513	30.8474	30.3207	30.7036	28.3004	27.9118	26.0613	27.424	28.9416	28.2865	30.4516	29.8251	29.6714	29.8788	31.9175	26.8762	35.0613	32.8828	34.1804	35.5362	38.4217	42.7242	36.6174	41.9441	42.1072	58.679	56.4588	38.6847	46.9347	47.3042	40.5133	46.6066	43.0288	55.978	39.1799
AT1G09340	1364.08	1389.18	1338.81	1294.35	1415.61	1385.9	1039	1197.33	1131.11	851.232	832.991	805.741	1106.64	1087.24	1033.41	1538.31	1405.58	1443.54	1792.66	1823.13	1787.86	1166.13	1229.31	1303.89	1231.44	1287.87	1275.62	1117.37	1028.04	1010.28	636.545	616.075	600.701	857.126	921.862	728.367	1309.33	1115.46	1113.28	918.173	1090.19	1442.75	658.028	841.458	938.387	643.384	615.052	476.787	211.604
AT1G09350	0	0	0	0.993087	0.90573	1.70089	2.81105	2.99325	2.1538	15.0302	7.20415	10.0053	0.058085	0.069988	0.031478	0	0	0.014977	0.203131	0	0	0.228945	0.231598	0.032725	8.45819	4.19707	8.51528	5.32644	4.36611	7.60974	133.678	126.124	78.3593	1.59238	1.71371	1.75202	0	0.046658	0.061251	0	0	0	0.118008	0.184435	0.253756	1.87162	4.66343	2.56791	3.21444
AT1G09360	0	0	0	0	0	0	0	0	0	0	0	0	0	0	0	0	0	0	0	0	0	0	0	0	0	0	0	0	0	0	0	0.027493	0	0	0	0	0	0	0	0	0	0	0	0	0	0	0	0	0
AT1G09370	0	0	0	0	0	0	0	0	0	0	0	0	0	0	0	0	0	0	0	0	0	0	0	0	0	0	0	0	0	0	0	0.089234	0	0	0	0	0	0	0	0	0	0	0	0	0	0	0	0	0
AT1G09380	0	0	0	0	0	0	0	0	0	0	0	0	0	0	0	0	0	0	0	0	0	0	0	0	0	0	0	0	0	0	0	0	0	0	0	0	0	0.01866	0	0	0.139903	0	0.027011	0.032816	0	0.015449	0	0.02323	1.57916
AT1G09390	6.83326	6.00844	6.59481	6.1221	4.99272	5.48541	9.10378	6.94963	4.30001	4.12461	4.63031	6.26533	2.51218	2.38395	2.29143	1.5478	1.75703	1.50173	3.8358	4.51143	4.79028	7.17405	7.46755	7.32058	6.38849	5.74861	6.01354	14.1498	14.2611	12.6857	10.8911	11.0813	11.0662	1.86815	2.28405	1.5104	1.7805	1.79888	1.12218	2.60175	2.69399	3.42091	5.2012	5.17608	9.31805	6.91968	6.05314	3.49651	6.06478
AT1G09400	0	0	0	0	0	0	0.024122	0.022897	0	0.024937	0	0.036338	0.018658	0	0.017697	0	0	0.033682	0	0.029407	0	0.064352	0.02894	0.018392	0.075599	0	0.025873	0.024044	0.024052	0.028279	0	0.069644	0	0.021575	0	0.185388	0.101379	0.052513	0.09179	0.161636	0.235639	0	0.530759	0.87591	0.118855	0.390659	0.103903	0.848622	0.35488
AT1G09410	0.051657	0.208022	0.117459	0.078548	0.079095	0.03702	0.12205	0.069415	0.098921	0.050321	0.136388	0.082759	0.169843	0.145632	0.143135	0.076014	0.166065	0.102118	0.250474	0.074192	0.154114	0.108451	0.014615	0.065163	0.00957	0.049317	0.065436	0.170417	0.07312	0.107306	0.064293	0.100821	0.072657	0.141664	0.100281	0.093751	0.217112	0.184987	0.058099	0.081274	0.099243	0.105681	0.038322	0.151218	0.120282	0.142374	0.065449	0.090563	0.044786
AT1G09415	22.6613	26.1172	22.1456	12.0737	13.0126	12.2079	8.13547	8.9178	9.02626	10.1916	14.4177	13.3573	16.4558	20.1634	13.5196	10.3371	14.0298	11.4166	20.4243	20.555	15.5544	23.1655	22.2485	24.9939	16.8249	13.1717	15.2168	18.0031	24.2448	19.3805	24.9529	27.6089	26.7574	30.6593	35.3794	40.7607	13.3762	27.9159	25.1706	23.4605	27.8586	31.053	46.9769	35.8601	36.5469	37.1515	35.7251	34.4477	43.1671
AT1G09420	22.7279	24.0138	22.2608	18.9008	20.7092	19.0388	16.0338	16.9638	17.0458	18.2527	19.1849	20.0091	19.5328	19.3749	19.6196	16.0511	16.1948	17.2138	18.6745	19.5427	20.0529	17.2749	16.6653	17.5962	16.1861	14.4246	13.7303	14.6381	18.6112	17.0388	24.3803	22.9284	23.6116	21.2666	22.4253	23.0212	15.0068	19.4453	18.4246	17.398	22.068	20.6008	29.6469	26.3275	25.0054	25.9409	27.1708	30.3703	35.0053
AT1G09421	0.429104	0.655581	0.701501	1.17315	0.312093	0.779831	0.498578	0.614845	0.144719	0.222635	0.363972	0.267784	0.52359	0.547225	1.15034	1.00356	0.827377	0.549367	0.670686	0.878046	0.546332	0.824235	1.03077	0.8676	1.05695	1.06197	0.763673	0.424961	0.564801	0.542002	0.870547	0.759549	0.777187	0.895544	1.75783	1.85135	0.302944	1.18439	1.01708	1.26448	0.697226	1.41558	1.23782	1.09952	0.701511	0.77535	0.86013	1.02074	0.791309
AT1G09430	21.8627	21.4925	20.7456	19.0327	19.1124	19.462	13.4909	13.2936	12.7269	16.6011	17.3045	21.2343	25.3127	25.7705	25.4075	18.0107	19.2246	20.7949	20.1641	18.3085	17.5015	26.0787	28.7695	27.383	27.6207	23.5802	24.3263	24.0372	35.7845	26.4122	39.889	42.1679	36.6089	29.0738	38.1138	44.8052	16.1517	27.2059	28.9974	56.1558	51.6455	35.8359	89.3337	89.0378	44.6705	68.5802	68.0772	100.006	81.8186
AT1G09440	12.0103	13.215	11.9592	8.23586	6.0604	7.05958	6.07804	6.98145	6.72469	5.48812	5.87014	5.67265	6.01837	5.72052	6.11543	6.65431	6.54429	6.33653	10.6313	9.5967	9.12261	11.5102	12.5238	12.7215	7.12008	8.71612	7.8217	9.29273	7.27862	7.41224	5.45262	4.67655	5.32729	5.05339	4.9954	4.84807	7.06037	6.04463	5.9616	6.76217	5.52127	8.71168	4.86587	5.78261	7.48728	4.35259	5.2232	2.73648	3.11598
AT1G09450	0.09408	0.2666	0.324126	0.092721	0.240079	0.093645	0.111135	0.198989	0.200168	0.305486	0.3638	0.353533	0.56325	0.509019	0.47971	0.317247	0.400666	0.241079	0.292401	0.165146	0.207916	0.087781	0.133084	0.075346	0.029047	0.083163	0.052964	0.086209	0.024659	0.072378	0.086729	0.056102	0.098014	0.319738	0.217415	0.379411	0.45227	0.307497	0.317419	0.180916	0.120492	0.149691	0.077545	0.070615	0	0.033243	0.079465	0.05831	0.022657
AT1G09460	1.0392	0.810904	0.625394	0.143677	0.168538	0.03392	0.088971	0.105542	0	0.091933	0.203683	0.318328	0.24944	0.314426	0.081577	0.104013	0.349897	0.201835	0.561455	0.271041	0.188278	0.336211	0.346801	0.152641	0.069717	0.090021	0.143135	0.066517	0	0.06519	0.058534	0.064232	0	0.059666	0	0.192296	0.023355	0.096761	0.042325	0.208453	0.072414	0.11552	0.087379	0.339929	0.241111	0.040008	0.047873	0.030082	0.143111
AT1G09470	0.955938	1.2955	0.732262	0.844554	0.985877	0.451238	0.630262	0.767162	0.723755	0.580418	0.63565	0.612315	1.13105	0.935371	0.86956	0.743444	0.722239	0.935686	0.856436	0.312972	0.811807	0.157563	0.140007	0.213582	0.182901	0.273734	0.100146	0.15671	0.14905	0.218927	0.30027	0.190315	0.277968	0.539368	0.677785	0.577004	1.02175	1.43862	0.801288	0.380946	0.950042	0.580051	0.385182	0.258127	0.587451	0.79263	0.441646	0.201073	0.128762
AT1G09480	0.08874	0.29744	0.252492	0.112473	0.226044	0.039857	0.156489	0.049524	0.079356	0.458572	0.318635	0.137505	0.211832	0.510966	0.133955	0.101679	0.136863	0.309617	0.267388	0.318093	0.138273	0.231957	0.156498	0.198848	0.20432	0.246449	0.1119	0.337915	0.311987	0.259899	0.365931	0.086037	0.103529	0.326679	0	0.501152	0.329057	0.483041	0.248079	0.734755	0.297292	0.519181	1.88588	1.39786	0.822439	1.40857	3.31625	3.40712	4.12633
AT1G09483	0	0	0	0	0	0	0	0	0	0	0	0	0	0	0	0	0	0	0	0	0	0	0	0	0	0	0	0	0	0	0	0	0	0	0	0	0	0	0	0	0	0	0	0	0	0	0	0	0
AT1G09486	0.036425	0.219795	0.200507	0.349132	0.116028	0.278275	0.14214	0.162768	0.065215	0.318101	0.096393	0.161498	0.248691	0.266628	0.244751	0.209317	0.151111	0.149646	0.248882	0.182842	0.226746	0.095325	0.025711	0.049045	0.250588	0.322533	0.183984	0.128245	0.192414	0.174435	0.188044	0.27447	0.170189	0.228867	0.189188	0.303491	0.27342	0.163024	0.183622	0.459044	0.167491	0.148475	0.404267	0.10237	0.316976	0.251171	0.230655	0.249157	0.120796
AT1G09490	12.13	16.5128	14.058	13.9916	15.1757	16.0163	21.0213	21.3912	21.7709	18.4719	18.9743	20.173	23.7723	23.8593	21.8765	24.2791	23.9126	23.0863	21.2409	21.7161	20.3657	17.8745	18.9705	18.4366	21.5598	18.0771	22.3739	30.2092	34.4864	31.0211	37.1799	32.6681	35.9711	30.2919	35.569	33.7647	30.8576	26.9728	25.9959	22.7662	26.0024	30.5324	21.6338	20.0202	23.8912	29.9748	29.3981	26.1015	62.8625
AT1G09500	0.260036	0.350308	0.411455	0.161359	0.297101	0.38113	0.325696	0.379042	0.430233	0.451466	0.062027	0.273	0.501871	0.379658	0.666433	0.378521	0.659658	0.331063	0.334591	0.243427	0.634664	0.221928	0.146231	0.152216	0.097757	0.134724	0.065311	0.596948	0.71179	0.619948	0.739202	0.535725	0.569583	0.662965	1.02458	0.681584	0.609029	0.788036	0.668993	0.61607	0.203163	0.525624	0.156894	0.368415	1.76058	0.624359	0.595521	1.96883	54.7372
AT1G09510	0	0	0	0	0	0	0	0	0	0	0	0	0	0	0	0	0	0	0	0	0	0	0	0	0	0	0	0	0	0	0	0	0	0	0	0	0	0	0	0	0	0	0	0	0	0	0	0	0.373399
AT1G09520	8.43389	7.86734	7.34118	10.2088	9.94585	10.182	8.26218	6.64911	7.92747	8.65409	8.41179	7.88274	7.10116	7.82243	7.33242	6.95349	9.22213	9.02996	6.9294	6.59011	5.86869	9.7509	8.18422	7.49904	8.56839	9.52462	8.24321	10.1426	13.7266	10.9623	9.40703	11.3454	10.4376	9.22257	10.9079	13.6079	9.68001	10.1735	10.4783	13.0905	10.1654	6.8557	19.0691	27.8585	18.0259	13.7883	17.835	18.8195	17.3715
AT1G09530	7.24948	6.86065	6.67914	5.03439	5.28028	5.75289	9.27969	8.07246	7.14757	7.57515	7.47268	9.30774	4.31978	3.93031	4.12786	3.70097	3.4683	3.08247	2.10503	1.80789	1.55189	6.73425	7.2012	7.00107	5.60746	6.35648	5.86463	11.6585	13.1106	11.7762	12.1872	12.2624	11.257	5.94429	7.21018	8.67789	3.25864	5.04177	4.30293	3.9069	3.21074	2.72451	12.7547	11.3604	10.6918	8.10055	9.87466	8.47814	38.4239
AT1G09540	0.030777	0.041293	0	0.058505	0.01962	0.110414	0.036284	0.017208	0.018388	0.037454	0	0	0.049101	0	0	0.028266	0.01901	0.012658	0.057257	0	0.038305	0.016127	0.043489	0	0.028439	0	0.019456	0.126618	0	0.063803	0.031839	0.022464	0.054004	0.064848	0.042604	0.034847	0.019022	0.019694	0.069061	0.07271	0.02952	0.015706	0.042745	0.051939	0.035757	0	0.019496	0	0.033324
AT1G09550	0	0	0	0	0	0	0	0	0	0	0	0	0	0	0	0	0	0	0	0	0	0	0	0	0	0	0	0	0	0	0	0	0	0	0	0	0	0	0	0.060922	0	0	0	0.086914	0	0	0	0	0
AT1G09560	33.3001	30.6186	32.483	37.0647	30.8935	31.5782	18.2775	16.3259	20.1787	13.5991	14.6907	16.3811	25.9552	22.5186	26.9751	31.7603	34.9963	30.6481	33.6115	27.4712	28.7574	34.6134	41.2437	33.9929	37.4961	36.4363	34.3471	25.3276	44.4266	29.4262	25.326	34.4344	25.7402	26.6255	34.5265	72.1149	25.3595	45.033	55.3467	300.754	177.054	50.3156	144.593	317.504	75.0545	121.876	67.8245	249.348	126.802
AT1G09570	17.04	12.7913	15.8251	10.2554	11.4079	10.8301	11.8068	11.1537	9.54682	11.0569	10.6101	12.6726	6.17636	5.11293	6.40907	5.93264	5.47774	5.07744	8.23395	9.72565	9.50913	17.3517	21.9209	17.5836	18.4318	15.8707	18.1319	15.0741	15.5202	15.9753	20.4998	21.7304	20.1184	8.24419	8.54845	7.12889	6.79132	5.90006	6.03483	8.94129	8.82907	10.4086	23.1749	21.2568	18.1905	21.4835	30.2047	17.9019	31.4156
AT1G09575	2.5619	1.817	2.4095	0.805043	0.89003	1.17892	1.66841	1.37106	1.46469	1.00415	0.735071	1.16285	0.645247	0.948335	0.876927	0.349442	0.496442	0.678083	1.08017	0.971598	0.949917	1.7716	2.95796	1.7657	1.38516	1.07546	1.33545	1.4147	1.14202	1.05096	0.742508	0.893458	0.766045	0.334125	0.263263	0.406691	0.340218	0.433831	0.402691	1.00155	1.1758	0.668141	0.763209	1.14235	1.98765	0.761885	0.375508	0.539204	2.1297
AT1G09580	11.6171	12.5739	12.3775	11.9312	12.9478	12.2557	18.6466	19.9059	19.9468	20.6055	24.8989	21.4916	19.8639	22.443	18.299	20.201	18.9864	19.2271	19.5708	20.1249	20.2181	13.0066	12.4647	12.6587	11.2908	11.2438	12.4459	16.1486	15.2199	13.4461	16.8485	16.1698	16.2514	13.2107	13.0507	10.2577	17.6424	14.1292	13.488	17.6747	15.8256	15.3449	9.8802	6.91861	14.0777	9.11453	10.0967	6.92238	10.289
AT1G09590	186.346	255.749	194.277	240.755	225.308	170.592	221.168	242.175	270.464	320.504	334.252	256.022	394.448	455.344	406.674	354.421	351.045	351.788	393.363	344.272	308.894	118.608	91.2322	124.964	94.0967	113.832	93.1436	184.733	160.141	176.631	119.349	114.49	119.346	288.714	231.868	275.718	361.966	267.8	318.863	280.622	260.086	202.309	178.522	211.664	226.996	158.237	147.981	202.5	139.226
AT1G09600	0.488909	0.574251	0.326346	0.580796	1.03974	0.602196	0.51744	0.672973	0.829001	0.496122	0.476749	0.462383	0.479107	0.365475	0.608589	0.73071	0.692689	0.562137	0.455921	0.365735	0.519109	0.149696	0.23055	0.128495	0.217017	0.27553	0.245163	0.27604	0.432563	0.232756	0.137345	0.164021	0.119393	0.247108	0.197743	0.011554	0.176276	0.065133	0.160394	0.048075	0.136985	0.125036	0.018891	0.103215	0.071155	0.118773	0.103241	0.016234	0.055194
AT1G09610	0.369859	0.743945	0.59519	0.625016	0.235593	0.184509	0.241727	0.160616	0.073538	0.574752	0.369038	0.254897	0.411329	0.42076	0.124135	0.301499	0.456481	0.135012	0.285983	0.147344	0.230435	0.15047	0.174003	0.018431	0.075757	0.065241	0.077781	0.144562	0.024102	0.085016	0.084802	0.119639	0.143925	0.108103	0	0.092888	0.126991	0.210497	0.137973	0	0.039355	0.08369	0	0	0.023821	0.152242	0	0.032708	0.044453
AT1G09620	36.3222	34.3199	34.3559	26.3337	27.7799	25.1032	22.3592	27.1505	24.801	31.0342	33.4678	27.6017	31.7042	27.4804	33.1223	31.8999	32.2261	30.1971	32.8761	32.7944	33.4111	29.8447	31.6169	31.8475	25.4277	26.3066	24.9438	23.0864	25.578	19.8687	25.3034	24.0283	23.4881	25.5574	24.8699	26.8845	28.4768	24.0453	26.1638	32.976	30.6994	28.2388	35.167	50.6941	38.4797	25.9888	31.1555	25.1387	20.3138
AT1G09625	0	0	0	0	0	0	0	0	0	0	0	0	0	0	0	0	0	0	0	0	0	0	0	0	0	0	0	0	0	0	0	0	0	0	0	0	0	0	0	0	0	0	0	0	0	0	0	0	0
AT1G09630	11.1997	13.8987	10.4798	9.72078	10.8122	7.54256	9.99888	12.9438	12.2474	15.1225	16.2573	16.1803	15.6228	14.8149	16.2949	15.1993	13.7373	17.1174	15.3563	14.9395	13.5999	8.23404	8.78492	9.71857	6.58833	6.60243	6.9079	13.605	18.2454	13.847	19.0296	17.7198	15.7362	19.6468	21.0679	28.2053	17.218	19.5862	22.5975	41.5062	36.2738	21.0844	25.8034	41.5083	18.7491	14.1463	10.8672	27.2669	15.9432
AT1G09640	87.5711	88.9746	86.6815	88.7759	87.9274	80.1517	85.9115	96.8749	99.2812	131.083	135.891	111.213	142.099	143.011	143.067	127.845	138.38	130.21	124.522	117.18	117.136	76.9528	71.568	76.5745	77.1113	75.73	75.0237	88.5853	93.7181	79.9808	93.4665	89.7137	91.447	128.591	118.552	153.164	136.064	132.4	141.233	166.598	142.185	106.173	143.142	180.657	133.255	123.409	133.856	145.546	109.529
AT1G09645	16.9142	17.0711	16.0507	12.7461	14.3463	13.9995	15.8202	13.7157	16.2881	16.3856	14.9409	14.9774	18.5714	19.0153	16.7711	16.3642	19.4282	17.4776	19.4326	19.4271	18.9694	28.5203	26.473	29.5535	21.9456	19.5274	21.3464	21.5978	28.5082	24.0965	24.0949	24.9199	25.5763	23.7016	28.9093	34.5092	23.9644	32.2934	31.5993	60.9913	51.3889	37.0333	66.9673	68.4206	44.9941	40.7488	39.8061	66.1588	51.8816
AT1G09650	0.140721	0.041954	0.032336	0.019815	0.159474	0	0.073724	0.087417	0.149455	0.038054	0.056226	0.055537	0.078389	0.160185	0.054063	0.043076	0.135201	0.051439	0.087253	0.179518	0.097303	0.016384	0	0	0	0	0	0.018376	0.036779	0.06482	0	0.007607	0.018288	0.082356	0.021642	0.017702	0.019327	0	0.01754	0	0.059983	0.063824	0.014476	0	0	0	0	0.012452	0.016928
AT1G09660	26.9222	28.2848	29.4205	23.4778	20.864	20.2797	22.2187	21.3561	20.0139	30.7018	34.0062	29.3004	34.06	38.4518	33.7208	34.9956	34.2088	36.3196	41.1325	40.9015	41.3007	29.7325	26.2563	29.691	17.6995	16.7878	17.0347	17.1927	16.815	17.4572	19.8201	19.5505	20.6208	20.4578	16.0599	20.2946	28.8952	27.5357	27.3284	30.4484	31.0042	33.086	24.0975	23.4358	30.2301	16.125	21.8733	15.3025	16.7788
AT1G09665	0	0	0	0	0	0	0	0	0	0	0	0	0	0	0	0	0	0	0	0	0	0	0	0	0	0	0	0	0	0	0	0	0	0	0	0	0	0	0	0	0	0	0	0	0	0	0	0	0
AT1G09680	0.45283	0.492754	0.556667	0.248139	0.281006	0.175496	0.144468	0.438326	0.278139	0.41718	0.704709	0.46801	0.7037	0.689901	0.794317	0.607491	0.726113	0.584375	0.638484	0.685347	0.654483	0.385169	0.398032	0.451743	0.181217	0.116793	0.154919	0.403392	0.432637	0.338714	0.672103	0.620402	0.444362	0.774184	0.678385	0.693637	1.07414	0.454031	0.838881	0.616415	0.869473	0.500335	0.714577	0.757654	0.939664	0.36316	0.558212	0.282767	0.609907
AT1G09690	475.942	604.955	506.532	478.778	476.213	395.97	414.855	460.722	510.964	597.33	647.75	493.404	773.615	966.159	753.815	706.36	699.36	723.167	831.861	758.7	682.356	332.433	239.595	328.467	200.304	231.452	190.199	346.184	294.486	314.179	221.54	211.133	230.923	543.125	428.534	482.294	684.546	514.171	592.963	544.095	563.415	466.491	484.848	475.933	628.616	362.508	325.725	417.763	319.744
AT1G09700	7.05198	6.48237	7.35981	6.51155	6.60458	6.81363	5.51012	5.73426	5.82397	6.20578	6.19456	5.26914	6.23814	6.11939	6.35495	6.82445	7.32564	7.18024	7.35091	7.23454	6.4587	8.27909	9.45834	8.27202	7.47554	8.21317	8.19458	5.93533	5.98986	5.51551	6.06943	5.66441	5.84327	5.95189	6.11688	6.68636	7.95631	8.13221	7.8896	8.4687	7.57696	7.25839	8.93842	9.45713	9.98905	8.03927	9.79908	7.36574	4.53655
AT1G09710	2.89107	2.85317	3.17812	2.0845	1.81317	1.75633	2.52334	2.74726	2.50732	2.18993	2.13454	2.04738	2.53502	2.72372	2.50523	3.11928	2.9958	2.7766	3.29771	3.21558	2.94632	4.18448	4.8296	5.00026	2.62968	2.4071	2.7302	3.49289	3.77116	3.70121	3.41278	3.55993	3.43683	2.91087	3.07586	3.24495	3.3489	3.80432	3.67855	3.77654	2.92484	3.8377	6.62476	6.90446	4.674	2.9243	3.509	2.66276	5.22913
AT1G09720	0	0	0	0	0	0	0	0	0	0	0	0	0	0	0	0	0	0	0	0	0	0	0	0	0	0	0	0	0	0	0	0	0	0	0	0	0	0	0	0	0	0	0	0	0	0	0	0	0
AT1G09730	6.68927	6.82074	6.83429	5.81917	6.15502	4.90976	5.80165	6.09498	5.5082	6.65003	6.32896	6.3056	6.40559	6.14182	6.14446	6.14324	6.90407	6.41182	5.87	5.85753	5.56174	7.85808	8.79693	8.22763	8.03343	7.26349	7.08068	7.7912	9.22419	7.2782	8.25835	7.96651	7.80025	7.23504	7.67012	8.6876	6.81121	7.2736	8.08082	10.346	8.67447	8.59593	12.7106	16.1822	10.3547	10.9055	12.2315	11.5702	11.4058
AT1G09740	14.8194	13.4893	15.2476	12.161	12.5645	13.0844	8.88211	8.37279	7.27354	8.51498	7.15552	10.6218	7.99992	9.61233	9.39972	8.33248	7.81159	9.26312	13.2639	13.5532	13.578	26.7379	23.3751	24.1206	19.2819	19.6321	18.3778	13.2703	17.6103	16.2986	18.6354	19.6868	20.7057	17.2573	19.4792	24.0708	12.0138	20.3923	20.325	41.7491	29.8698	27.671	49.2989	31.8301	33.2065	43.544	29.9529	65.7057	85.556
AT1G09750	66.0618	55.4094	52.3382	50.3693	49.0541	44.0769	51.5185	54.9494	44.4058	85.2984	108.953	114.815	67.9785	60.2699	74.8497	62.5743	55.5292	48.6466	88.9144	89.7971	87.7231	17.4642	21.357	18.3425	15.08	21.3304	16.9883	26.9781	20.2544	21.3723	46.8298	44.8231	57.2	33.7989	30.1247	20.2629	31.6335	16.9286	15.207	21.4704	15.0256	21.7838	2.74814	4.75568	6.88045	2.49951	2.43897	2.14435	1.25397
AT1G09760	19.9877	20.2319	18.257	19.0702	19.3508	17.9289	16.5066	18.2338	17.8543	20.9703	21.2793	18.4331	24.4149	25.7897	24.64	25.4362	29.5135	25.3883	25.7556	22.2294	24.1448	16.3377	16.3586	15.3158	17.1878	18.207	17.2169	17.0729	17.8661	18.0752	16.9322	17.3068	17.7095	23.3218	23.379	25.5785	25.9124	26.3526	27.7647	24.6512	27.38	24.537	21.2234	24.3672	21.5706	23.9978	25.4498	23.0295	21.2917
AT1G09770	21.4628	20.6363	19.4867	17.9927	19.3431	18.0767	19.8341	22.3734	19.8698	24.9677	27.9415	25.075	24.6129	23.3447	25.4047	22.3917	23.3495	22.3912	21.3771	22.7982	21.3931	23.3127	24.8908	21.3988	21.0423	19.0396	20.1502	21.2321	25.4884	21.8953	28.9943	28.4437	26.999	26.7829	25.8183	29.0733	25.7656	25.494	27.8403	35.2664	28.375	24.2535	38.1495	42.5284	29.0141	28.5446	31.553	27.8325	32.087
AT1G09780	117.973	113.482	113.345	106.995	122.86	115.406	105.578	133.031	118.759	157.967	140.455	132.601	157.443	147.492	172.547	179.985	155.504	168.519	138.696	152.794	155.425	92.2744	89.3123	104.848	75.1025	83.9307	73.9118	90.4192	92.0732	81.148	120.721	115.092	93.2355	132.717	127.033	134.009	152.288	157.08	164.144	173.339	143.925	140.99	78.3434	87.2624	108.383	69.3312	61.2261	78.1126	68.7142
AT1G09790	0	0	0	0	0	0	0	0	0	0	0	0	0	0	0	0	0	0	0	0	0	0	0	0	0	0	0	0	0	0	0	0	0	0	0	0	0	0	0	0.025174	0	0	0	0	0	0	0	0	0
AT1G09794	5.08745	7.69472	8.52729	6.32242	5.43223	3.87015	5.46319	7.10907	7.02372	7.3109	7.61952	7.80267	9.90918	14.7315	9.80074	8.94182	8.60338	11.5721	10.702	8.87597	11.6891	9.01147	7.7999	8.90475	7.82257	4.97514	6.9261	9.75764	10.9014	11.5145	11.6461	11.6718	14.1021	15.3857	15.4254	16.6301	13.3927	20.5005	19.9404	26.3901	24.526	19.4486	16.3447	11.9244	19.1944	16.7206	11.4306	20.5023	12.88
AT1G09795	80.2517	77.8881	75.0242	57.839	68.1362	57.5606	53.7034	66.5498	68.2666	85.4931	91.6804	80.5071	104.026	112.297	106.242	110.343	112.663	110.284	105.428	108.125	108.86	40.7084	39.9873	42.0589	31.577	32.2204	28.7555	40.0609	44.3755	40.108	67.2899	64.9333	68.9968	94.2394	91.9883	78.8506	105.67	89.3486	96.2429	71.4725	77.6604	81.261	29.9423	31.9054	56.6137	29.3651	26.7008	20.6277	37.1625
AT1G09800	2.20579	2.41918	2.0146	1.85678	1.74467	1.47315	1.72677	1.8541	2.19274	3.64403	3.28054	3.4735	4.10137	3.75237	3.89635	3.16373	3.12229	3.41603	3.08409	3.11925	3.44715	1.16393	0.70515	1.28784	1.14516	1.12578	1.30242	1.57025	1.72278	1.6239	1.88144	1.52708	2.37244	3.324	2.56245	2.27814	3.78139	2.69943	2.79894	2.2318	2.43943	2.44762	1.56495	1.48517	1.96349	1.31308	1.9378	1.01289	1.46415
AT1G09810	3.47247	4.35509	4.07272	3.47225	3.67218	2.96488	2.78687	3.19361	3.45829	3.75065	4.90735	3.66018	5.30049	5.45149	5.06954	6.25547	4.68195	5.1347	5.5513	5.56586	5.57533	3.50987	2.99939	3.33022	3.1662	3.07251	3.26019	3.22494	4.03135	3.35435	3.32261	3.21826	2.94262	4.77881	4.4964	5.36667	5.68166	6.78468	5.90138	6.41995	7.07879	5.76774	5.28893	7.36181	5.24832	4.48262	5.61531	5.64347	5.33472
AT1G09812	1.24154	1.20686	0.590733	1.31806	2.335	0.622381	1.31395	0.999349	0.400323	0.955448	0.669067	0.494745	1.01454	0.723515	1.24987	1.34607	2.77513	0.736119	1.43242	0.984174	1.14846	0.233003	1.42524	0.199722	0.204726	0.354828	0.281464	0.261428	0.777262	0.459166	0.114253	0.107329	0.259139	0.352487	0	0.379113	1.25373	1.02435	1.11779	0.718437	0.427667	0.113433	0.208412	0	0.258342	0	0.581557	0.089716	0.242654
AT1G09815	18.4285	23.4344	18.8369	21.3137	20.1078	18.1415	19.8803	19.2819	20.6283	23.5053	26.9388	24.3601	28.9734	36.9055	30.4646	30.3822	27.7485	25.9117	28.5665	28.9042	30.3598	19.3617	13.129	18.992	17.5836	19.5194	19.7321	21.1071	27.8876	23.2419	26.0853	26.0879	27.7006	31.1642	33.887	42.3979	28.245	34.5775	33.9642	45.0149	45.7079	35.3908	40.52	41.3352	28.5447	37.7803	31.6636	50.9347	47.4382
AT1G09820	4.19173	3.58861	3.85773	4.32568	4.9331	5.02922	2.76958	3.43127	2.71975	3.30546	3.3195	3.13915	3.35731	4.19013	3.28543	4.05696	4.15739	3.51486	4.09412	3.89878	4.29466	3.4648	4.39286	3.58553	4.68614	3.84488	3.73828	3.36801	3.39614	3.09716	2.77285	2.80966	3.25411	4.17555	2.8944	3.39405	3.52086	3.26133	3.97835	4.75616	4.14846	4.31246	4.11915	3.83199	4.47727	4.77417	5.01564	4.27724	3.00874
AT1G09830	16.2573	19.5354	17.8145	18.7313	16.9244	17.7318	15.6165	19.8596	19.9376	19.7605	21.2111	17.503	25.1758	26.0343	27.929	29.0808	28.3629	27.3318	25.1146	23.899	23.6103	14.6395	12.7842	16.0302	13.6892	14.2206	14.6886	17.2216	22.163	17.5109	16.804	16.6506	16.0221	24.0207	24.138	28.8866	29.418	26.5572	29.3371	34.3293	30.5887	23.7064	20.2228	28.4747	22.6486	22.7014	20.9617	24.4392	14.4009
AT1G09840	18.4179	16.2096	17.0993	16.9176	16.1938	17.205	14.7633	13.067	12.2864	15.5332	15.8134	16.2041	15.771	15.5254	15.8473	17.632	17.9511	16.498	17.3055	18.7393	19.6904	21.989	21.4147	24.1426	22.6528	23.6753	24.2566	16.7347	19.4551	19.5554	26.1476	26.4177	25.0996	24.456	24.9803	26.3792	18.2224	27.2538	26.5807	24.17	26.8211	27.4376	23.0883	22.9418	22.382	26.6692	23.7765	22.1033	21.4084
AT1G09850	7.57981	8.53471	7.19196	6.83089	8.74737	7.82688	15.0223	15.6107	14.893	20.7454	17.6968	18.5086	23.0986	22.1335	21.0339	27.7679	28.578	26.226	24.6631	23.6717	23.8599	11.1582	11.5368	9.33717	9.37965	9.12111	9.4134	16.2507	15.9385	14.0463	26.4258	19.5227	21.7989	31.0902	33.0675	29.9049	35.0804	33.493	32.9216	28.2535	26.5673	27.0307	17.4571	10.1824	22.0373	14.2999	15.2561	13.0026	31.8613
AT1G09860	0	0	0	0	0	0	0	0	0	0	0	0	0	0	0.015842	0	0	0	0	0	0	0	0	0	0	0	0	0	0	0	0	0	0	0	0	0	0	0	0	0	0	0	0	0	0	0.019422	0	0	0.01985
AT1G09870	8.47564	7.45035	8.41799	10.1494	11.1665	11.3491	9.07465	9.63235	9.41731	10.2357	9.95706	11.0521	11.3494	9.08174	11.7472	10.703	10.7376	10.3863	10.0012	11.02	10.6428	10.5372	10.9268	9.7972	12.7207	12.1846	12.1237	10.5413	11.7702	10.2118	14.6287	13.6976	12.9962	11.4756	12.7376	13.1218	12.1573	11.0485	12.8114	19.4692	16.7803	13.7905	16.5568	19.2118	13.9152	18.3567	19.5684	20.425	20.9588
AT1G09880	0.222476	0.157155	0.205763	0.19289	0.268873	0.083942	0.096774	0.249035	0.098056	0.342138	0.154529	0.114571	0.315318	0.135021	0.182421	0.107648	0.144744	0.057846	0.130934	0.168141	0.189285	0.012286	0.033118	0.021088	0	0.018626	0.044474	0.027574	0.013801	0.016207	0.036408	0.028545	0.041151	0.024693	0.016229	0.02655	0.043423	0.07489	0.039482	0	0.044973	0	0	0	0	0.01241	0	0.009329	0
AT1G09890	1.72985	1.75697	1.94519	1.42186	1.9831	1.19402	0.869411	1.20369	0.852959	1.09572	1.27608	1.13327	1.50975	1.19803	1.20385	0.956352	1.11253	0.991247	0.947571	1.2588	0.915649	0.404704	0.776884	0.452581	0.530158	0.334662	0.488343	0.412874	0.468411	0.40444	0.375542	0.569883	0.287543	0.246487	0.242998	0.106011	0.476797	0.373777	0.157646	0.331102	0.157123	0.430155	0.054171	0.065785	0.163201	0.247753	0	0.111752	0.025328
AT1G09900	10.3955	13.1324	10.2195	12.4475	14.0381	10.9351	9.88953	11.7317	11.3613	13.0795	15.591	11.1703	14.4974	14.3387	14.748	14.1781	12.6179	11.0377	16.2009	16.7314	16.0408	7.6006	7.28779	8.09152	8.548	8.63294	8.79288	9.46641	7.21677	6.33066	7.94548	6.79564	7.40677	11.7862	10.7818	10.6679	13.9584	10.3683	10.4909	10.3467	9.51341	11.7687	6.84166	9.17829	9.87645	7.08478	9.74787	7.10165	5.58361
AT1G09910	0.700772	0.640214	0.804721	0.369986	0.385019	0.889212	0.529038	0.599541	0.500995	0.568919	0.420561	0.433256	0.506791	0.449038	0.488904	0.56403	0.758295	0.360821	0.798882	0.866768	0.556472	2.8613	2.65769	2.6053	3.04814	1.73475	2.5034	1.60601	2.8826	2.15037	2.8072	3.39194	3.09232	2.25883	2.61877	2.67226	1.45582	2.80058	2.56229	3.20007	3.14196	3.45565	9.3611	8.35103	7.10658	7.83164	8.68147	5.52273	8.22831
AT1G09920	15.4273	17.6606	18.1593	24.2172	23.5766	23.937	18.8815	18.5269	20.4491	16.851	16.0421	17.4934	18.4284	17.09	18.8737	22.604	19.8033	21.8064	18.5337	17.7839	17.4341	25.0034	24.8403	24.2653	37.9405	35.3675	39.0104	25.2492	30.9078	29.1764	28.9626	26.7863	26.567	26.6647	30.0707	32.0213	28.1605	34.2827	31.98	38.5536	34.707	32.5707	38.2647	38.9033	30.3875	51.4353	57.5875	58.6338	49.1793
AT1G09930	0	0	0	0	0	0	0.011669	0	0	0	0	0	0.022553	0	0	0	0	0	0	0	0.012275	0.010369	0.041917	0	0.11895	0.031432	0.062563	0.058193	0.023305	0.027359	0.040982	0.03856	0	0	0.04109	0.044816	0.061042	0.164192	0.222202	0.745765	0.398499	0.030313	0.338896	0.845131	0.126501	0.42926	0.31282	0.81066	0.203373
AT1G09932	0.065001	0.029051	0.089668	0.109846	0.082794	0.19461	0.254777	0.116392	0.310064	0.131734	0.103744	0.095947	0.074426	0.138631	0.093464	0.45687	0.668403	0.106741	0.180839	0.124276	0.324068	0.87914	0.825455	0.655741	5.45776	1.20362	1.96757	2.18378	14.4521	4.96968	2.23426	3.16045	2.04793	3.64143	2.78343	16.5221	1.98182	11.7763	18.8372	222.342	119.051	25.6251	79.7841	147.619	17.1934	48.6394	30.7312	157.616	15.2533
AT1G09935	0	0	0	0	0	0	0	0	0	0	0	0	0	0	0	0	0	0	0	0	0	0	0	0	0.076511	0	0	0	0	0	0	0.020112	0	0	0	0.141121	0.103628	0.053826	0.046447	3.84942	0.95744	0.169178	1.23294	1.36231	0	0.796355	0.21238	1.33124	0.948365
AT1G09940	16.3385	16.8577	16.6825	10.6005	11.0703	10.7217	6.67802	8.06915	7.80669	9.6696	10.4496	9.2887	12.576	11.7814	12.3635	10.6455	11.278	10.7135	12.2992	13.383	13.1121	18.9539	21.6469	19.3289	11.6712	11.3021	11.7117	7.62399	9.06157	7.03983	11.0924	10.4166	10.8367	10.0903	11.6142	10.7219	9.77801	10.6991	11.0389	19.1074	16.1114	13.3122	19.067	26.5659	16.7666	13.5542	12.1731	14.331	16.146
AT1G09950	0	0	0	0.031053	0.093577	0.044039	0.028775	0.054657	0.05838	0.238245	0.381001	0.238382	0.100173	0.156698	0.021117	0.112214	0.181296	0.100499	0.045378	0	0	0.051192	0.034547	0.065811	1.87069	0.349741	0.58646	0.229394	0.229401	0	0.126135	0.355849	0.571129	0.309055	0.135238	0.248841	0	0	0.136826	0.309255	0.234344	0.074707	0.045243	0.055049	0.028355	1.47724	0.99312	0.389795	0.450192
AT1G09960	1.62184	1.45625	1.32956	1.13387	1.11305	0.721575	0.567984	0.776377	0.495181	1.06224	0.791831	0.816035	1.14377	1.24686	1.17159	0.70963	1.12005	0.626338	1.20934	1.0762	1.22381	0.692537	0.585333	0.836174	0.579959	0.480442	0.509907	0.395198	0.461562	0.588409	0.811709	0.660063	0.615973	1.08517	0.806274	0.494651	1.07847	1.03008	0.842514	0.633637	0.708947	1.08652	0.580688	0.755505	1.24968	0.758744	0.680223	0.472358	0.557514
AT1G09970	12.0645	12.5248	12.3876	11.6203	13.404	11.549	9.83158	9.85214	7.94869	10.7033	10.673	11.3607	10.6166	9.87593	10.3419	11.1269	12.6821	10.1849	12.6866	13.6806	14.9066	13.5844	13.0389	13.8671	17.0245	16.8108	18.0225	10.3011	22.215	14.9714	28.3434	28.3946	22.7907	18.1258	22.1185	38.7854	15.1296	28.5635	35.0015	108.551	71.6069	32.1216	73.2963	86.7615	37.9365	46.438	54.7269	66.2475	41.7015
AT1G09980	6.6118	6.48403	6.85218	5.74695	5.55103	6.24589	6.09082	6.57662	6.47092	7.43216	6.47953	6.95197	6.42539	6.29275	6.58131	7.11841	6.74736	6.57194	6.62536	7.17604	6.89753	6.39655	6.42035	6.83273	6.92067	6.79684	6.90982	5.97383	7.96523	7.14521	8.42882	8.15571	7.69942	7.59235	7.16446	8.24388	6.69294	7.73761	8.01339	11.2221	10.3491	9.49053	7.80728	11.5314	8.3618	7.86178	9.50001	8.62668	9.73358
AT1G09995	1.62166	1.00585	1.35293	1.25419	1.30662	1.35589	1.33926	1.14191	1.59477	1.5357	1.08458	1.45999	1.35845	1.16154	1.11957	0.938234	0.827052	1.16356	1.85465	1.1883	0.841749	1.68587	1.61218	2.00577	2.74585	2.12609	2.08107	2.94239	2.89437	2.21983	2.5063	2.37458	2.47528	2.15448	3.85601	4.21903	2.10202	3.55372	1.62305	4.50657	4.44448	3.07541	5.38258	5.41453	3.36734	4.59272	4.40837	6.78407	6.0532
AT1G10000	0	0	0	0	0	0	0	0	0	0	0	0	0	0	0	0	0	0	0	0	0	0	0	0	0	0	0	0	0	0	0	0	0	0	0	0	0	0	0	0	0	0	0	0	0	0	0	0	0
AT1G10010	0	0	0	0	0	0	0	0	0	0	0	0	0	0	0	0	0	0	0	0	0	0	0	0	0	0	0	0	0	0	0	0	0	0	0	0	0	0	0	0	0	0	0	0	0	0	0	0	0
AT1G10020	33.1147	28.8666	35.262	7.29094	4.60391	5.14533	5.51503	5.51598	4.34459	8.66506	10.2552	10.5168	12.2254	9.51971	8.68498	13.6627	12.8037	14.2422	19.5149	18.9644	19.739	44.1311	45.3668	46.8801	5.67919	4.99443	6.19679	5.92121	5.17768	5.22777	8.89546	8.95791	9.37304	7.46968	5.91625	8.74152	12.9545	11.8609	14.0678	22.5562	17.7678	19.5465	26.733	35.0092	27.9557	4.29858	4.7278	5.36803	4.06762
AT1G10030	16.5682	18.2032	15.355	14.6845	14.6659	13.4643	13.1709	11.9378	14.8673	13.5431	14.6723	16.9826	17.0662	21.7424	17.1275	17.0687	17.5266	15.6615	15.8051	14.4968	15.5385	16.4409	15.4225	15.3598	10.8276	11.144	11.7442	12.6258	10.9314	11.0857	9.15448	9.97756	9.84889	11.4152	9.94168	9.24176	13.4166	12.2203	13.2307	14.7035	14.5876	14.9712	14.9247	14.2636	16.8361	9.65154	9.11768	9.40798	6.77537
AT1G10040	0.441282	0.394777	0.304144	0.355856	0.596904	0.335652	0.299773	0.403966	0.335768	0.65108	0.641484	1.01105	1.48222	1.5759	1.53849	0.761883	0.892356	0.704327	0.72214	0.883085	0.465771	0.336547	0.548209	0.481303	0.395785	0.382735	0.55834	0.613581	1.73218	0.841559	1.42631	1.87599	1.51853	2.36785	2.16723	5.06059	0.876081	2.70317	3.30387	9.55758	3.67039	2.11729	3.89008	4.80057	2.02222	3.95312	3.11729	5.75221	4.37413
AT1G10050	2.63902	2.54001	2.10878	2.11661	2.5394	2.53652	2.83838	2.98015	2.75734	2.37562	2.74828	3.05983	3.50447	3.21674	3.36996	2.84863	2.81487	2.71205	2.61717	2.75554	2.49453	2.64399	2.93581	2.5931	3.27547	3.05371	2.82016	4.73384	6.73074	4.98562	5.816	6.29305	4.97495	4.88593	5.88427	7.23546	3.1097	5.2266	6.15251	9.28892	6.56364	4.46917	6.8251	8.17216	5.33612	7.37003	8.48298	9.26067	8.76937
AT1G10060	6.6976	6.39322	5.66743	5.30462	5.33007	4.27236	6.36947	5.66769	5.86515	14.1317	14.8874	12.967	7.47448	9.4863	8.17921	7.30709	5.94748	5.92176	7.14446	5.7438	6.00408	2.06679	2.68211	2.61341	2.41954	2.14607	2.33423	3.39311	2.13315	3.05891	6.13555	6.38285	7.29568	6.11726	4.2962	4.24724	2.75594	2.68618	3.00951	2.61123	2.29453	3.86718	1.6135	1.77111	0.989429	1.1966	2.5407	1.08466	1.41768
AT1G10070	0.014693	0.019714	0	0	0.018735	0	0.017326	0	0	0.035763	0.035231	0.036839	0.006699	0.018818	0.047805	0.026993	0.036305	0.100488	0.013671	0.042179	0.018283	0.046202	0.083057	0.013213	0.062739	0.140136	0.055742	0.086379	0.337313	0.264049	1.25879	1.47723	0.933728	1.09218	1.51999	6.44902	0.854027	5.04198	3.77753	8.69762	4.94537	0.958258	4.33779	3.5157	0.305211	1.74031	4.33094	5.2706	25.7549
AT1G10090	3.44183	3.85938	3.70673	3.3376	4.77454	4.41643	9.52794	8.78312	9.02257	16.1943	14.3492	14.287	8.91188	9.24425	9.7759	7.47002	7.89481	7.27053	5.67399	5.76102	5.66747	4.45775	4.77959	4.34627	11.0772	7.28774	10.6496	14.2827	14.5302	13.2374	39.8354	32.4956	32.6968	17.1663	18.1808	16.9719	10.4615	9.65801	10.1389	8.10054	8.0317	8.40017	4.28874	4.84417	3.62202	7.68621	9.18285	5.92262	15.8754
AT1G10095	1.63498	1.66057	1.3272	1.5104	1.34426	1.39781	1.6033	2.06759	1.69811	1.93389	1.64856	2.02203	1.79005	1.83947	1.95507	2.09102	2.01979	1.87272	1.69147	1.9299	1.86363	2.01768	2.00802	2.06067	1.92031	1.31148	1.56486	2.29907	2.10672	2.32304	2.89288	2.6619	2.53827	2.4952	2.62292	2.353	1.56771	2.13142	2.46878	2.8156	2.87263	2.33935	2.80136	3.23191	2.55644	2.67069	2.74892	2.56772	3.92108
AT1G10100	0	0	0	0	0	0	0	0	0	0	0	0	0	0	0	0	0	0	0	0	0	0	0	0	0	0	0	0	0	0	0	0.070223	0	0	0	0	0	0	0	0	0	0	0.067815	0.165059	0	0	0	0	0
AT1G10110	0	0.09341	0.03601	0.044127	0.022189	0.062485	0.041014	0.019457	0.041579	0.042361	0.041719	0.015447	0.015859	0.089158	0	0.031959	0.042997	0.028623	0	0.024979	0	0.091158	0	0.046912	0.016071	0.082973	0	0.020444	0.061367	0.01202	0.071965	0	0.040698	0	0.192661	0.019697	0.02152	0.044569	0.039026	0.10972	0	0.071007	0.112765	0.17622	0.020209	0.092178	0.110277	0.138614	0.131898
AT1G10120	4.96878	5.14023	5.70847	4.93025	5.00391	4.35912	3.72335	3.6098	3.03494	2.88771	3.10481	3.24386	4.42561	4.36768	4.39146	5.29689	4.92515	4.59172	4.73865	4.91002	4.8366	3.8042	4.63283	3.91291	3.48055	3.75714	3.1992	2.23778	2.36145	2.76529	2.65137	2.675	2.33446	2.92369	2.93255	2.67836	3.33763	3.47937	3.33702	3.53724	4.10248	3.73859	4.45538	3.66412	4.41046	2.4595	3.66799	1.87345	1.99153
AT1G10130	6.90404	6.00635	6.46929	6.8688	7.58102	6.80182	6.92015	7.66631	6.10918	7.59952	7.38511	7.75205	8.40778	8.39789	8.26151	7.84443	8.56541	7.7583	6.67007	6.41915	6.87385	5.62326	6.26532	6.14062	7.91327	6.74113	6.93966	8.05189	9.9805	7.58317	8.81786	9.25656	8.93789	7.68898	8.7538	10.5715	7.69622	9.04786	9.60852	10.7491	10.4517	7.50058	11.3275	15.1309	8.52164	10.3291	11.2505	13.3644	9.37013
AT1G10140	0.83146	1.72028	2.15413	1.05444	0.768472	0.54527	1.63382	0.840171	1.30046	1.28426	0.991691	1.56234	1.07665	0.38613	0.648726	1.00041	0.651032	0.803336	1.2868	1.40606	1.1823	4.95355	3.87918	3.70131	2.76405	1.79326	2.51098	3.25333	2.9427	4.29692	10.322	6.15913	6.74963	1.42585	1.71353	5.09505	1.44805	2.27958	3.2301	18.5355	4.89735	2.82634	37.9643	17.883	8.52794	10.096	13.0203	16.4496	85.0342
AT1G10150	14.8097	14.3235	16.5887	9.59719	6.32863	9.74511	9.48485	8.34996	6.12844	6.6029	6.56615	7.36791	6.56365	5.55576	5.19076	10.9357	12.033	14.938	10.9083	10.5691	10.9427	30.8728	34.4936	33.2324	17.011	18.7235	19.045	18.0049	18.5968	18.4083	13.8024	12.3947	13.0407	8.45853	9.07409	9.53302	11.4167	16.2918	17.0041	14.3209	13.9409	16.718	40.744	40.427	29.8881	21.7333	23.7984	23.856	35.634
AT1G10155	18.9186	18.4284	25.9445	22.6749	18.0719	19.8366	5.7565	3.89727	5.42505	2.89001	3.18966	2.19022	12.5046	10.5788	9.57212	20.0287	16.1107	18.8173	15.8409	17.9469	19.0846	37.8463	36.7984	37.8065	37.5414	48.9757	38.8902	12.7594	14.2323	14.941	4.54172	4.09692	3.30252	12.0211	10.5153	7.01028	19.9088	20.9803	23.9362	9.37269	16.2946	20.0771	31.0054	42.7832	51.9848	54.3509	46.7079	32.3199	26.0916
AT1G10160	0	0	0	0	0	0	0	0	0	0	0	0	0	0	0	0	0	0	0	0	0	0	0	0	0	0	0	0	0	0	0	0	0	0	0	0	0	0	0	0	0	0	0	0	0	0	0	0	0
AT1G10170	10.5335	8.73361	8.42113	6.73705	7.31267	7.07007	7.77373	7.64988	6.96696	6.80916	7.61525	7.90675	7.1518	6.9545	7.81224	7.88445	7.46222	7.30262	8.44442	9.25495	8.22554	10.8467	11.7401	11.1016	9.19339	8.51254	8.53031	8.29557	11.3651	8.64404	10.1073	10.9556	10.3125	9.05725	9.06963	10.1086	8.15749	8.96445	10.2097	15.0516	13.208	9.87794	18.2173	23.5065	15.664	11.6934	15.7991	12.5797	18.4687
AT1G10180	6.25798	5.69323	5.1362	6.05845	6.01571	4.70428	5.42926	6.02032	5.82855	6.70165	6.77107	6.72866	5.89545	5.14922	5.79358	5.90821	5.70143	4.75381	6.08847	5.99337	6.34656	3.70567	4.77424	4.48181	5.26035	5.21972	4.28721	5.06117	5.73661	5.4544	5.06156	5.90728	5.0141	4.58335	4.89507	5.0469	4.72215	4.643	4.64788	4.87384	5.16461	5.55385	5.59896	5.64241	5.51069	5.57953	7.75477	5.83628	4.82979
AT1G10190	0	0	0	0	0	0	0	0	0	0	0	0	0	0	0	0	0	0	0	0	0	0	0	0	0	0	0	0	0	0	0	0	0	0	0	0	0	0	0	0	0	0	0	0	0	0	0	0	0
AT1G10200	32.2526	40.511	34.2056	27.419	28.3282	27.5504	52.0632	52.1482	48.4298	144.042	143.441	147.344	134.1	126.047	136.34	88.8371	87.3638	83.5518	76.6866	78.931	73.5468	51.1425	46.8191	47.2641	35.8809	35.4941	40.2521	57.8292	60.8917	59.2104	165.469	147.461	160.776	154.511	158.606	143.615	96.13	91.2072	91.5644	74.3909	69.917	81.1389	55.4121	57.9857	56.6799	44.6571	54.7045	47.1337	53.9913
AT1G10210	1.99382	2.22425	2.28878	1.48014	2.02288	1.5669	1.6089	1.84043	1.78525	2.40149	2.62184	3.26032	2.88391	2.58356	2.7753	1.97258	2.28867	1.97606	1.91132	2.11009	2.1735	3.2474	3.70097	2.97578	2.67637	2.23416	2.16853	3.87929	5.33229	3.97717	5.19029	4.92352	4.61047	4.30347	5.01693	6.27241	2.64584	4.6188	4.18122	5.97594	7.05485	3.93045	10.5748	16.0877	6.03891	4.92011	5.39705	8.11639	7.77569
AT1G10220	0.102119	0	0	0	0	0	0	0	0	0	0	0	0.030823	0	0.054064	0.057659	0	0.154942	0.19548	0.090838	0.127655	0	0.143692	0.151759	0	0	0	0	0.039635	0	0	0.030202	0	0	0	0	0.391675	0.04366	0.209438	0.269059	0.360472	0.063637	0.031341	0.076372	0	0.035958	0	0.270471	0.367264
AT1G10230	6.18672	6.50588	5.43131	5.45103	6.13184	3.9683	4.94668	6.41511	7.09795	9.54754	9.80305	9.63362	11.6438	12.369	12.1604	9.48233	10.284	10.38	9.63017	8.35499	8.7847	3.67557	3.54059	3.92558	4.47938	4.92302	3.68439	5.69952	6.10207	5.00878	5.83569	6.058	5.84307	8.83356	6.96968	10.4153	9.07217	8.44581	10.0612	9.56135	9.59914	6.04742	6.85339	8.66527	8.29803	7.64233	9.87253	9.38645	10.6709
AT1G10240	3.50418	3.77856	2.99689	2.20215	2.59147	2.30098	3.01379	3.02569	2.70254	2.64558	3.02715	2.97715	2.78721	2.57836	2.39702	2.94554	3.36396	2.76256	3.37464	4.02952	3.5869	3.29271	2.95349	2.98835	2.20571	2.42015	2.16635	3.0171	3.12109	2.81326	2.72461	2.78973	2.83512	2.65058	2.25338	2.68999	3.00072	2.91096	2.35937	3.13501	2.94044	3.39245	3.81104	3.33966	4.1692	2.65365	3.54228	2.93577	2.54922
AT1G10250	0	0	0	0	0	0.285462	0	0	0	0.190625	0	0	0	0	0.265056	0	0	0.255763	0	0	0	0	0	0	0	0	0	0	0	0	0	0	0	0	0	0	0	0	0	0	0	0	0	0	0	0	0	0	0
AT1G10260	0	0	0	0	0	0	0	0.042362	0	0	0	0	0	0	0	0	0	0	0	0	0	0	0	0	0	0.062784	0	0	0	0	0	0	0	0	0	0	0	0	0	0	0	0	0	0	0	0	0	0	0
AT1G10270	3.8648	4.19155	3.85437	4.39497	4.52717	3.82706	1.67465	2.66565	2.34063	3.95264	4.38661	3.43849	4.82517	4.35569	5.16621	4.89347	4.74639	4.62773	4.76635	5.08554	5.35457	2.73735	2.35487	2.92586	2.54144	3.85473	3.13325	2.27194	3.06976	2.45386	2.93416	3.3735	3.35615	4.49803	3.57667	5.02398	5.81896	4.8414	6.18771	7.4678	5.92131	3.87939	3.12092	5.70907	4.43965	3.88868	4.79822	4.24349	3.35429
AT1G10280	3.01918	2.59151	2.50396	3.69237	3.43354	3.22983	2.79097	2.51506	2.05795	2.57874	2.35866	2.81053	3.00175	2.53388	3.20059	2.73263	2.79188	2.37991	2.19183	2.75587	2.6775	3.18012	2.91267	2.38152	4.65796	4.22552	4.87445	2.92113	3.94486	3.03692	3.28688	4.27352	3.52319	3.25752	3.3736	4.05978	4.23846	3.84705	4.20891	6.42742	5.21372	3.87602	4.21953	6.13854	4.46617	6.3997	6.30121	6.98356	3.08099
AT1G10290	14.2846	14.4218	14.2354	14.0977	14.0761	12.5697	14.3593	16.6175	14.5196	20.9819	20.4288	19.0889	21.0118	20.0559	23.5342	21.4702	21.1453	21.1543	17.8329	17.3205	17.0405	13.6557	13.383	14.0283	13.5703	14.6892	13.2872	15.3581	19.2202	14.0784	22.5868	22.653	20.926	21.0829	22.2932	24.8453	23.0708	22.1703	24.2122	41.3157	31.7975	19.1635	23.3519	40.7323	20.2326	19.4788	20.9079	27.4118	23.6939
AT1G10300	0.021272	0.014276	0.032979	0.040432	0.02714	0	0.025126	0	0	0.012951	0.025527	0.009465	0.029138	0.040887	0.018417	0.009781	0	0	0	0.03055	0.092556	0	0.015045	0	0	0	0	0.01253	0.025087	0.044182	0	0	0.012465	0.022435	0	0	0.013148	0.013603	0.01196	0.03347	0.020432	0	0	0.035923	0	0.045096	0.013475	0.008475	0.023052
AT1G10310	24.1486	28.9781	25.3155	26.1623	23.9621	23.9913	24.0928	25.4574	25.8705	24.7552	24.2462	26.1854	29.244	27.7629	28.9117	34.0087	33.8146	31.5794	30.3417	32.6907	34.9282	28.4224	25.9972	28.4051	24.8766	26.5682	24.3089	26.3814	28.6497	31.2069	27.392	30.5207	26.8581	35.1528	35.0555	35.2578	36.0505	44.8149	43.2129	36.2275	38.928	35.3447	37.2284	33.2686	38.9063	36.4038	35.7298	36.1048	41.75
AT1G10320	5.94487	6.90457	6.21297	5.96101	5.96678	6.56384	5.74232	6.03862	5.0835	5.35712	6.08205	5.25061	5.89743	6.53045	6.54573	5.41603	6.07715	5.81762	5.45647	6.29139	6.77194	7.4244	6.29161	6.70877	7.18885	6.40857	6.8921	5.83727	7.04924	7.07214	7.89113	7.8535	7.20516	7.78164	7.20001	7.68708	6.20469	7.76111	8.21345	9.80212	8.78339	7.90921	9.31992	9.4449	9.30174	11.5633	12.4529	9.46813	12.7735
AT1G10330	0.764631	0.869647	0.567268	0.716232	0.402592	0.65615	0.626762	0.668942	0.55593	0.70788	0.677291	0.545902	0.863357	0.65981	0.689476	0.45782	0.451655	0.451028	0.896251	0.667872	0.951907	0.870608	0.610511	1.06043	0.52191	0.50183	0.609161	0.761551	1.17238	0.74624	0.9108	0.994169	0.971754	0.875331	0.506005	0.959424	0.73969	0.957395	0.782801	1.20456	1.08374	1.06819	1.64618	1.98191	0.849275	0.756986	1.36882	1.19125	0.845695
AT1G10340	0.03344	0.04645	0.011924	0.043854	0	0	0.027243	0.025828	0.026675	0.081431	0.013375	0.041049	0.07633	0.029561	0.079881	0.063636	0.220487	0.119332	0.145457	0.016566	0.057377	0.339236	0.662158	0.451799	2.23967	0.336931	0.19762	1.10278	7.83293	2.33788	0.878277	2.37573	0.731753	2.45678	2.3951	9.39863	0.468491	6.28758	11.2286	50.2457	36.9533	9.98063	51.5769	106.228	14.7862	22.2118	18.4051	73.3021	16.4145
AT1G10350	5.353	5.46209	5.63622	5.09815	5.54195	5.15114	9.88334	9.57541	9.66958	7.0662	6.39619	8.48192	6.71158	7.54007	6.53295	7.86404	8.2189	8.77716	6.07828	6.70413	6.17884	6.37014	6.11872	5.17511	7.92585	6.75356	7.44213	9.54869	10.9093	9.06512	9.69513	11.2423	10.0915	8.86749	8.6201	7.58302	7.71968	9.40471	9.38699	9.78639	10.857	8.8538	11.3216	8.37543	7.55444	13.9333	15.2075	11.083	13.5743
AT1G10360	156.778	153.116	163.5	111.546	111.262	115.925	60.9887	54.7414	50.7364	54.9258	58.9257	67.9103	72.1862	74.8792	67.4222	89.6767	89.1604	89.979	118.064	133.243	136.591	226.082	231.626	223.804	171.896	153.065	176.434	82.225	79.7066	87.7975	78.2556	78.7771	89.3675	87.9855	97.006	77.5029	113.218	112.943	101.941	96.3211	118.457	160.695	140.127	133.162	152.327	130.907	145.341	78.3835	63.2559
AT1G10370	122.958	125.674	120.899	520.587	560.15	566.605	250.96	259.469	292.876	66.4318	62.2361	49.6526	36.4663	40.1235	43.409	108.177	100.317	118.233	52.5472	42.3577	42.647	108.877	108.557	120.927	532.995	562.421	555.925	182.578	135.568	139.366	32.0511	25.7143	25.4779	25.4807	20.5659	14.2004	100.74	59.0445	66.8005	28.2169	31.5724	36.0589	18.6851	21.7531	86.1956	206.352	176.952	96.0122	67.6265
AT1G10380	6.85691	4.96363	4.91647	4.64141	5.26197	4.79161	2.72824	3.89485	1.99921	2.91431	2.42628	3.97182	3.45773	2.39368	3.01038	3.55607	2.98179	2.17657	4.6295	4.72212	6.47934	1.93666	2.22749	1.6607	1.72456	3.3098	2.36059	1.98821	1.3489	1.88142	1.08592	1.26728	0.841767	1.76319	0.96941	0.969038	2.04667	1.62119	1.76675	1.1668	1.41824	1.46851	0.576448	1.1608	1.42335	1.11358	2.14698	0.992388	1.24346
AT1G10385	0	0	0	0	0	0	0.011326	0	0	0	0.011505	0	0	0	0	0	0	0.007896	0	0	0	0	0	0	0	0	0	0	0.01131	0	0	0	0	0	0	0	0	0	0	0	0	0	0	0	0	0.010161	0	0	0
AT1G10390	16.3449	14.8571	15.3076	12.8712	13.7621	13.1458	11.7531	14.0345	11.8959	13.2332	14.2429	13.2666	12.6211	13.4935	14.6649	14.0778	13.8134	12.8135	13.3845	14.6276	13.3524	15.1859	15.2764	14.7774	13.0091	13.4249	12.7174	12.1926	15.161	12.9841	14.6112	16.0136	13.8263	13.5628	14.418	15.8349	14.0876	14.2911	15.6258	19.9375	16.2357	13.4379	18.9051	24.038	16.0663	17.2531	19.2076	17.2297	21.7605
AT1G10400	0	0	0	0	0.020887	0	0.019308	0	0	0.019937	0	0	0.014931	0	0	0.015044	0	0	0	0	0	0.034329	0.023147	0	0	0	0	0	0	0	0.016941	0	0	0	0	0	0.040507	0	0.018374	0.051621	0.157107	0	0	0	0	0.017353	0.020758	0.052189	0.070949
AT1G10410	3.61399	2.83335	2.86732	6.14802	6.38743	6.07997	4.28117	4.34311	4.62856	5.65176	5.17197	4.59236	5.03548	4.74405	5.08999	5.1727	5.8343	5.76126	4.39891	4.85675	4.64442	3.468	3.61097	3.55394	13.9486	10.1453	12.7225	4.81637	6.08566	5.41651	9.33872	7.7785	6.94142	5.93251	5.42375	8.43466	7.20132	10.1639	10.1271	28.9212	14.6051	6.90525	13.0949	21.1515	8.98055	28.5949	26.3949	40.8706	22.1074
AT1G10417	0.165931	0.055664	0.085776	0.105136	0.070536	0.074383	0.195741	0.278447	0.281028	0.420758	0.298467	0.552979	0.592797	0.61991	0.586027	0.228685	0.410075	0.477893	0.128718	0.1588	0.17203	0.086988	0.078182	0.074639	0.102293	0.021985	0.052477	0.325302	0.781404	0.44937	0.343582	0.558922	0.307517	0.437182	0.287267	1.11221	0.393131	0.530768	0.714173	2.72135	1.75147	0.56489	0.640445	1.72718	0.289351	0.71787	0.175186	1.48694	0.329468
AT1G10419	0	0	0	0	0	0	0	0	0	0	0	0	0	0	0	0	0	0	0	0	0	0	0	0	0	0	0	0	0	0	0	0	0	0	0	0	0	0	0	0	0	0	0	0	0	0	0	0	0
AT1G10430	16.9933	17.3658	17.3212	23.7785	23.7577	24.7619	15.8683	17.3079	17.5723	17.264	17.422	16.7561	20.3229	18.1904	19.039	21.2573	20.7252	19.5997	16.1161	18.1481	18.3021	21.2993	21.4517	20.6757	31.097	27.7474	29.7659	17.5475	17.5369	16.5949	21.7422	20.5367	19.1655	20.7896	22.9731	25.5089	23.3873	27.6055	28.9415	26.1118	27.3714	22.6677	24.7043	33.2782	26.1305	29.4408	36.6204	34.0733	17.3491
AT1G10450	4.44542	4.84529	4.47566	4.01104	3.58978	3.61424	3.59575	4.62778	3.83218	5.02196	5.74888	4.76801	5.25276	4.23735	5.30001	4.8282	4.91014	4.47662	5.53445	5.51046	5.5704	4.65298	4.41815	4.43709	4.25225	3.92151	3.90735	4.42502	4.72374	3.78355	5.21623	4.59453	4.80472	5.0583	4.73303	5.95123	5.76871	4.78199	4.98938	6.64755	6.01239	5.8647	7.01659	8.49126	6.08021	5.2176	6.85689	6.01584	6.29964
AT1G10455	0	0	0	0	0	0	0	0	0	0	0	0	0	0	0	0	0	0	0	0	0	0	0	0	0	0	0	0	0	0	0	0	0	0	0	0	0	0	0	0	0	0	0	0	0	0	0.105197	0	0
AT1G10460	0.203145	0.136138	0.420494	0.09656	0.161629	0.456552	0.208697	0.198228	0.181478	0.216045	0.212595	0.15717	0.299847	0.324792	0.17505	0.023256	0.250506	0.187451	0.235064	0.473106	0.253421	0.318261	0.3222	0.227282	0.280207	0.402697	0.127925	0.178247	0.237653	0.2971	0.130677	0.122883	0.236703	0.213508	0.140129	0.028648	0.188317	0.227751	0.085054	0.200371	0.048566	0.103202	0.070321	0.199672	0.058758	0.16115	0.128667	0.060596	0.054887
AT1G10470	90.7907	84.9192	85.8708	49.5664	39.5569	46.7043	45.847	44.0502	43.0728	59.866	61.0989	64.4137	68.7394	78.1942	67.2095	53.571	60.0239	54.0102	85.0197	82.1214	81.8444	126.299	118.909	113.376	89.2376	73.7434	74.5712	61.4626	75.1112	79.8259	74.8027	72.5818	66.4198	83.0879	86.0247	96.8636	52.0138	67.2221	66.9685	96.2828	81.0706	81.7122	123.004	146.781	123.41	112.062	117.668	108.05	78.1159
AT1G10480	0	0	0	0	0	0	0	0	0	0	0	0	0	0	0	0	0	0	0	0	0	0	0	0	0	0	0	0	0	0	0	0	0	0	0	0	0	0	0	0	0	0	0	0	0	0	0	0	0
AT1G10490	2.74748	3.99356	3.66305	4.1437	3.45969	3.17749	3.06644	4.01215	3.84923	6.83857	8.0013	5.34762	9.27067	8.75381	9.70277	6.68504	5.99085	7.26029	5.64463	5.7709	5.54168	2.06552	1.6891	2.41718	2.01943	2.26093	2.15813	3.5245	3.94495	2.74086	4.16427	3.49621	3.40982	6.19481	5.5095	7.26689	7.02007	6.01612	6.74164	6.75204	6.30307	4.19933	4.01974	6.84728	4.62222	4.21937	4.91027	5.03908	3.10848
AT1G10500	81.9969	88.2843	81.7396	82.7531	87.2803	90.1595	92.1824	86.9971	95.0749	78.7803	73.1689	76.8579	94.7711	96.2365	82.2332	101.961	110.637	101.464	103.229	108.365	99.4433	115.813	112.107	125.733	132.591	126.406	132.536	128.62	138.472	137.784	134.593	130.566	128.972	129.085	147.716	161.593	131.619	152.441	154.546	171.978	158.769	156.339	154.805	158.007	147.506	164.987	165.685	181.03	204.233
AT1G10510	37.2676	38.9338	37.9144	33.3795	35.825	30.7592	29.0455	36.7808	36.9771	38.8937	39.1153	31.8759	42.3489	44.4336	42.3859	42.0304	38.853	42.5194	42.3854	41.5123	41.4345	23.4092	22.6933	26.2273	22.5112	24.9434	22.4578	26.6825	26.4857	22.0762	22.8245	21.4014	20.7443	31.4219	30.5001	27.0009	36.3312	30.7147	32.4756	23.8308	28.5946	28.5799	20.1732	24.055	29.0365	19.9989	22.2548	18.2723	13.2892
AT1G10520	0.301279	0.173251	0.207668	0.181807	0.311005	0.051456	0.287649	0.20862	0.325827	0.34922	0.361241	0.191202	0.431763	0.477761	0.421825	0.421751	0.514061	0.3069	0.267034	0.205936	0.160659	0.090238	0.06083	0.090327	0.172423	0.159653	0.090728	0.388046	0.219512	0.247948	0.341536	0.195574	0.285417	0.272123	0.238399	0.536247	0.301482	0.495654	0.257668	0.203314	0.220235	0.234384	0.239178	0.306718	0.133399	0.121594	0.181761	0.194261	0.233048
AT1G10522	45.8081	66.2817	48.9554	38.371	35.4994	27.6064	18.8239	30.0928	38.4418	29.7652	38.348	18.1014	40.6248	49.4384	37.7441	37.4602	36.6161	38.5985	51.1941	49.4095	51.8272	11.9185	11.8845	16.0293	8.85626	13.0294	8.52234	20.6164	15.9731	13.8392	10.7946	6.39571	7.94513	17.7434	15.4045	15.5361	32.1055	18.5506	19.548	17.5872	21.2597	21.699	9.56071	11.4002	28.9106	8.36354	10.4226	7.35116	8.15833
AT1G10530	0.152957	0.102503	0.052768	0.258504	0.616591	0.458354	0.179578	0.142143	0.36437	0.030984	0.060978	0.27048	0.162084	0.032606	0.285563	0.186771	0.125742	0.146363	0.047195	0.109605	0.190816	0.05325	0.179698	0.091265	0.586027	1.13195	0.866851	0.238584	0.536788	0.087722	0.183656	0.135694	0.237622	0.160755	0.351686	0.086279	0.378111	0.685944	0.170766	0.281626	0.292528	0.155403	0.870672	0.629992	0.383407	2.64241	1.32401	0.689437	1.26733
AT1G10538	0	0	0	0	0	0	0	0	0	0	0	0	0	0	0	0	0	0	0	0	0	0	0	0	0	0	0	0	0	0	0	0	0	0	0	0	0	0	0	0	0	0	0	0	0	0	0	0	0
AT1G10540	0.124682	0.04564	0.128878	0.172356	0.101223	0.040625	0.080309	0.076135	0.122055	0.234607	0.135999	0.110925	0.077612	0.087139	0.156985	0.052108	0.112099	0.093337	0.063384	0.048832	0.070467	0.047577	0.048093	0.081668	0.062965	0.072126	0.071764	0.106788	0.040088	0.125525	0.1175	0.071858	0.066402	0.071716	0.031424	0.231342	0.098081	0.144983	0.191132	0.588621	0.239466	0.266553	0.977212	0.676274	0.290198	0.588671	0.574434	1.85145	2.16157
AT1G10550	5.07912	6.99637	13.7419	0.738264	0.148345	0.544298	0.465429	0.285972	0	0.339903	0.306669	0.742311	0.825973	0.238464	0.24108	0.939404	0.431119	1.01342	13.9467	14.9303	16.065	53.6945	43.2144	58.2769	2.80946	2.66151	2.9367	1.47335	1.06422	0.97896	1.20026	3.8491	2.20075	0.195994	0.225159	0.131526	0.806341	0.358137	0.260393	24.6614	18.3701	21.3962	5.85361	9.6605	12.0057	0.862774	0.708346	0.519044	0.705308
AT1G10560	0.054278	0.121447	0.037395	0.057313	0.09236	0.032406	0.149695	0.121603	0.173304	0.176276	0.119458	0.451149	0.086792	0.139132	0.148892	0.191426	0.145442	0.216166	0.109727	0.051981	0.078694	0.038001	0.153611	0.081557	0.150925	0.071992	0.06879	0.31995	0.501881	0.476304	1.12665	1.8817	1.08208	0.286339	0.112945	0.338775	0.268388	0.312335	0.234161	0.156521	0.365113	0.194438	0.593261	0.590861	0.168603	0.489161	0.206312	0.454232	0.715848
AT1G10570	8.17818	7.80461	7.67917	5.99733	6.70769	6.00755	7.35407	6.27286	7.33586	9.04207	8.21105	9.37873	7.74644	8.8826	8.39778	6.83194	7.25167	7.1761	7.60602	8.69992	7.71951	7.86533	8.56736	7.82228	8.34713	6.7524	8.21398	8.32033	8.98588	7.93941	10.8139	10.6721	10.8983	9.54158	9.47277	10.0632	8.50737	9.34796	8.23794	9.19217	9.33591	9.73227	9.13108	7.96559	10.5404	8.7895	10.8522	8.21634	10.8194
AT1G10580	10.9966	11.1096	11.169	12.0165	13.531	12.7246	12.927	14.1382	12.5649	17.1788	18.1372	16.587	17.9438	18.4719	18.0893	16.0793	16.2919	15.7693	15.3642	15.9605	15.6179	10.6648	10.465	10.2124	14.5175	14.5327	14.5721	12.5185	14.4549	12.9702	18.6919	19.8948	16.7332	17.481	17.3602	20.9712	18.5391	17.936	19.5556	23.1807	19.2951	14.6356	16.4871	19.1012	15.1915	24.2892	29.2463	23.2776	19.6933
AT1G10585	0.956742	0.837522	0.838822	1.02656	0.8886	0.331722	1.11823	0.90005	0.786131	0.625271	0.614576	0.906588	0.782303	0.986985	0.442272	0.604732	0.724565	0.842531	0.47429	0.421271	0.644459	1.1104	0.931488	0.786582	0.975998	1.22243	1.75353	0.984947	0.941291	0.655524	2.89962	0.672557	1.83561	0.578583	0.910298	0.496229	0.500288	1.13317	0.858093	1.28051	0.280561	0.297617	0.880297	0.74278	0.678048	1.63204	1.11856	2.22144	40.6736
AT1G10586	0	0	0	0	0	0	0	0	0	0	0	0	0	0	0	0	0	0	0	0	0	0	0	0	0	0	0	0	0	0	0.258811	0	0.084904	0	0	0	0	0	0	0	0.206569	0	0.066474	0.081012	0	0.115923	0	0	7.09049
AT1G10588	0	0	0	0	0	0	0	0	0	0	0	0	0	0	0	0	0	0	0	0	0	0	0	0	0	0	0	0	0	0	0	0	0	0	0	0	0	0	0	0	0	0	0	0	0	0	0	0	0
AT1G10590	91.2142	102.317	99.0435	97.4275	88.7387	93.4528	92.8508	96.0926	105.572	128.779	127.87	121.223	151.162	162.058	156.677	137.893	142.71	153.002	142.419	126.611	137.241	141.377	123.987	128.233	118.336	114.5	112.685	104.437	117.031	110.599	125.007	130.968	120.162	165.431	162.095	215.941	152.34	169.62	180.013	269.11	219.086	167.684	256.949	263.081	211.133	222.789	190.291	263.502	159.264
AT1G10600	18.3237	17.2748	18.0907	12.6714	12.4023	13.9142	11.3504	12.1831	11.3384	12.9573	13.0611	12.9239	12.7895	14.3514	12.6598	10.7125	13.7426	9.80033	15.0529	14.737	15.218	18.8124	20.3252	19.1239	17.2744	15.3424	16.0945	12.6897	14.3481	14.6463	15.3654	15.531	15.688	14.2432	13.7346	15.1633	13.079	14.6618	13.568	12.6419	17.2019	18.3079	19.9763	22.1398	18.9862	15.8429	18.9723	13.809	23.7169
AT1G10610	5.70733	5.44304	6.46988	2.52217	2.35545	2.60034	4.27676	4.32132	3.75782	3.63472	3.29398	3.23124	2.54997	2.45788	2.32439	3.21849	3.27542	2.86276	4.20044	4.32143	4.01097	8.66257	9.52885	8.2017	4.71643	3.79522	4.37151	5.05941	5.52498	5.50906	4.22461	3.86532	4.25552	3.56501	3.24026	3.22138	2.68272	3.40646	3.22043	5.37822	4.16733	6.15257	13.1181	11.6474	9.12314	7.5631	7.42848	6.12344	7.84747
AT1G10620	0	0	0	0	0	0	0	0	0	0	0	0.00901	0	0	0	0	0	0	0	0	0.012582	0	0	0	0	0	0	0	0	0.042057	0.0105	0.009879	0	0.010677	0	0	0	0.012945	0.022771	0.03185	0	0.02071	0.018774	0.011397	0.023571	0	0	0.024199	0
AT1G10630	44.2382	48.8453	43.0959	45.6611	46.1141	47.3595	52.7024	50.9603	58.4111	59.9086	62.2646	64.9347	58.6998	57.5759	61.3047	65.108	62.4745	69.8078	59.7102	56.5282	51.5748	48.6858	46.3406	48.5073	48.6411	43.9269	47.7253	50.242	49.205	48.9529	53.434	61.5288	61.7653	66.6087	67.6226	69.808	62.1006	72.1677	72.4197	98.8648	85.929	64.6553	73.4118	77.3084	69.0877	60.718	60.5728	69.7584	56.831
AT1G10640	3.32011	3.35016	1.79351	5.4093	7.38723	2.90859	1.51741	2.45849	2.52289	1.13959	1.87151	1.72032	0.541053	0.639615	1.16643	0.711288	0.493664	0.462363	0.732468	0.501794	0.388089	0.209484	0.405911	0.146063	0.207892	0.178658	0.110586	0.411353	0.161761	0.362674	0.465528	0.346732	0.745488	0.131585	0.017295	0.028294	0	0	0.014023	0	0.023964	0.051021	0	0	0.029037	0	0	0	0.027043
AT1G10650	12.5039	13.364	12.7691	33.4332	31.6921	36.0785	9.94177	11.9655	11.8489	5.36083	6.35154	5.47182	10.3838	9.09239	9.7763	20.2434	21.9016	21.4645	10.7559	10.6244	11.8119	15.0363	14.6957	14.8628	39.9746	38.3958	42.698	12.5635	11.9142	11.9679	6.54667	6.38698	6.21605	13.9142	15.4679	14.4805	24.5689	27.0506	26.7355	13.7507	15.3044	16.694	10.3416	13.9996	13.3322	31.3618	37.6814	28.6788	15.4074
AT1G10652	0	0	0	0	0	0	0	0	0	0	0	0	0	0	0	0	0	0	0	0	0	0	0	0	0	0	0	0	0	0	0	0	0	0	0	0	0	0	0	0	0	0	0	0	0	0	0	0	0
AT1G10657	5.34537	6.50845	5.85397	6.28389	7.85807	5.87789	39.2641	36.8686	38.3452	17.057	18.6025	18.2105	7.67863	7.51471	8.86996	14.4048	14.4669	15.3744	9.74363	9.16595	9.83347	3.74437	2.99447	2.85441	2.03368	2.00891	1.98971	22.9563	22.1657	23.2028	9.76052	8.86282	10.8534	3.88577	2.65646	1.29314	4.24322	3.35463	3.16623	3.45236	3.10531	5.67561	0.502211	0.751002	0.836067	0.752559	0.881091	0.486438	1.57205
AT1G10660	21.0426	18.2821	21.9516	15.9536	15.9496	18.2132	10.1075	9.4563	10.8725	9.17742	9.05836	7.05519	10.4706	11.018	10.789	15.0495	16.2068	14.1887	17.7572	18.4319	19.8377	27.7348	30.3479	22.5766	23.7232	20.9016	24.8205	12.6128	13.0042	11.9451	12.4879	10.797	11.0447	13.3442	14.3738	13.7282	18.3312	18.321	18.8391	19.3696	20.0086	23.3329	31.1095	30.012	22.5665	25.1403	30.6368	26.8387	24.8183
AT1G10670	132.724	137.236	131.338	130.436	133.922	131.425	102.136	106.913	109.771	107.221	112.239	108.935	109.964	121.684	116.252	130.08	130.169	127.271	129.902	127.973	119.551	129.783	137.139	142.328	129.964	145.446	135.06	115.274	106.885	105.616	117.689	115.91	116.789	113.549	116.934	99.9645	119.634	111.129	116.934	132.717	132.827	133.928	80.7545	86.0318	113.428	90.6259	79.2355	70.4168	89.4905
AT1G10680	0	0	0	0	0	0	0	0	0	0	0	0	0	0	0	0	0	0	0	0	0	0	0	0	0	0	0	0	0	0	0	0	0	0	0	0	0	0	0	0	0	0	0	0	0	0	0	0	0
AT1G10682	9.72466	8.52789	11.9631	13.354	6.50576	10.5393	12.7864	8.90225	5.46511	4.59435	5.04427	8.62018	2.96629	2.90857	2.65246	1.6594	2.05009	2.28896	5.59047	6.22063	7.39537	24.313	19.7864	20.1303	23.3287	16.4788	24.759	21.9148	17.1031	18.7131	18.6061	18.205	19.5687	6.25324	8.90533	3.90536	3.56623	9.41635	4.42644	13.27	13.9518	17.4435	8.51438	10.7011	31.6839	30.9987	9.9614	13.6175	15.411
AT1G10690	1.61444	0.95271	1.4291	2.17119	1.44765	1.97545	1.60375	1.05318	1.34841	0.748242	0.678103	0.832191	0.941975	1.63557	0.60948	1.51368	1.63336	0.85226	1.17454	1.01872	2.02561	1.92076	2.13251	2.44321	1.55658	1.34902	1.24588	1.59586	3.24104	3.46764	0.96728	1.47718	1.37222	1.589	1.88627	2.50106	1.29096	2.56281	3.0971	5.49126	6.04587	2.77325	12.0791	10.5278	5.93925	6.3613	7.21771	13.9767	11.1395
AT1G10700	19.4974	15.9761	17.2469	10.0216	13.2507	10.1355	15.5038	15.0615	14.0972	13.5507	14.6017	14.505	11.5329	12.5724	11.8664	11.8549	13.4191	11.7393	16.0665	18.6995	18.533	13.7496	14.9426	13.3896	10.4721	10.9803	10.4012	16.5268	15.1627	14.5317	16.4579	12.5774	16.3585	11.3642	11.0526	10.4642	13.0899	12.5822	10.2163	23.4291	16.8856	13.4994	12.6251	14.7263	14.029	7.91162	7.13985	8.37342	21.6855
AT1G10705	0	0	0	0	0	0	0	0	0	0	0	0	0	0	0	0	0	0	0	0	0	0	0	0	0	0	0	0	0	0	0	0	0	0	0	0	0	0	0	0	0	0	0	0	0	0	0	0	0
AT1G10710	0	0	0.017059	0	0.042056	0.029597	0	0.110645	0.078047	0.160571	0.256999	0.11714	0.090192	0.062742	0.114042	0.015145	0.020374	0	0.030672	0.071014	0.020535	0	0	0.014823	0	0	0	0.058138	0	0.034181	0.119386	0.112303	0.115728	0.069495	0.045652	0.01867	0.081562	0.042226	0.055492	0.077958	0.063266	0.033654	0	0	0.019156	0	0	0.013135	0.107141
AT1G10717	0	0	0	0	0	0	0	0	0	0	0	0	0	0	0	0	0	0	0	0	0	0	0	0	0	0	0	0	0	0	0	0	0	0	0	0	0	0	0	0	0	0	0	0	0	0	0	0	0
AT1G10720	8.33974	9.48921	7.79233	5.96261	6.39539	6.36594	8.0424	7.7376	7.17397	5.76108	6.38522	7.34802	6.77759	7.34389	6.09173	6.79483	7.32824	6.21299	7.01496	7.25978	7.71951	11.1508	11.0111	10.1493	10.5114	10.1009	8.17912	10.4217	14.825	11.9896	15.7059	13.8289	14.4266	9.75362	12.3884	13.2769	8.28898	12.0048	10.9125	17.2125	18.5183	14.1126	20.1861	24.1287	16.0643	17.6415	21.2924	23.8783	24.6545
AT1G10730	2.88052	2.50332	2.90297	2.64437	2.70607	2.38645	2.91328	3.23906	2.55692	3.32435	2.94184	3.57002	3.32081	3.80571	3.50828	3.52423	4.55957	3.08045	3.17277	3.07278	3.01264	4.63925	5.13919	4.94014	4.36334	3.90057	3.6375	4.78964	6.52673	6.14245	7.19006	7.31911	7.03301	7.68168	8.6304	9.69	5.82013	9.33738	8.12937	13.8513	9.59017	6.90666	12.4005	12.8321	7.73431	9.54054	9.16982	11.9216	9.41113
AT1G10740	55.2787	51.0044	60.7003	35.6877	31.6869	36.8497	13.2725	12.7606	10.4407	6.69488	8.26836	7.49016	9.89551	9.61078	9.26283	17.75	17.2377	17.7141	27.0337	31.4853	28.8986	83.6376	88.344	80.4642	51.9532	52.8726	53.2039	15.3168	12.9311	13.0834	5.79928	6.43081	6.95998	7.78187	7.99262	5.82015	14.8207	15.8126	14.6198	23.9973	23.4856	28.6539	50.3913	60.529	54.761	41.0569	45.2589	37.1296	16.831
AT1G10745	0	0	0	0	0	0	0	0	0	0	0	0	0	0	0	0	0	0	0	0	0	0	0	0	0	0	0	0	0	0	0	0	0	0	0	0	0	0	0	0	0	0	0	0	0	0	0	0	0
AT1G10747	0	0	0	0	0	0	0	0	0	0	0	0	0	0	0	0	0	0	0.078746	0	0	0	0	0	0	0	0	0.100207	0	0	0	0	0	0	0	0	0	0	0	0	0	0	0	0	0	0	0	0	0
AT1G10750	0.990254	0.811152	0.664752	0.602983	0.852957	0.507207	0.531193	0.74834	0.415249	0.767098	0.524456	0.617425	0.680612	0.724897	0.834506	0.626425	1.03312	0.79391	0.658744	0.516997	0.559866	0.148373	0.145459	0.104172	0.107081	0.102258	0.113926	0.227016	0.166636	0.151229	0.186497	0.206789	0.286118	0.406699	0.231628	0.20404	0.381535	0.493587	0.274483	0.080977	0	0.223384	0	0.028948	0.149568	0.013628	0.016294	0.010245	0.139309
AT1G10760	19.2745	16.3198	19.914	15.8675	23.2399	20.4431	48.6647	62.3202	50.0603	299.801	262.28	265.612	231.2	213.516	248.937	124.478	127.964	118.739	50.5696	55.9204	54.435	14.4845	18.2008	13.5636	19.8955	17.4773	17.4954	58.2472	65.6194	58.2369	429.603	377.793	413.091	309.875	324.96	290.581	160.257	112.108	126.016	37.8981	53.2179	52.1775	19.63	13.386	22.3559	22.5265	22.6514	14.4312	68.8478
AT1G10770	0	0	0	0.045127	0.04524	0	0	0.079164	0	0.993684	0.552105	0.469972	0.080527	0.181856	0.183397	0.032504	0	0	0	0	0	0	0	0	0	0	0.044651	0	0	0.097586	2.3688	1.81567	1.9001	0.186584	0.244665	0.080022	0	0.045659	0.118629	0	0	0	0	0.039918	0	0.03759	0	0	0.191945
AT1G10780	0.834042	0.760042	0.797359	0.57834	0.742318	0.677517	0.519381	0.75662	0.526454	1.53196	1.47128	1.11787	1.45593	1.43081	1.36025	0.939318	1.22465	0.983624	0.995209	0.790453	0.665953	0.296805	0.444688	0.226325	0.10177	0.250096	0.338181	0.3144	0.333133	0.293563	0.504572	0.306227	0.496958	0.911746	0.914808	0.552278	0.758636	0.644466	0.776713	0.198289	0.332025	0.545981	0.335085	0.26555	0.511837	0.183352	0.159495	0.187982	0.238524
AT1G10790	0.200018	0.167559	0.207003	0.126764	0.541112	0.089897	0.117438	0.278853	0.089354	0.27351	0.179435	0.265332	0.20442	0.319808	0.323206	0.320604	0.555001	0.246114	0.20834	0.358346	0.21831	0.261169	0.423024	0.246204	0.413919	0.237919	0.283444	0.175535	0.234045	0.447465	0.617716	0.435663	0.670147	0.551881	0.655454	0.677073	0.865286	0.576604	0.474642	0.631268	0.573882	0.762233	0.30007	0.365133	0.202519	0.290911	0.285046	0.119331	0.243206
AT1G10800	0.547066	0.609274	0.952644	0.470433	0.702713	0.834854	0.317694	0.705596	0.753216	0.881898	0.43218	0.398371	0.941148	0.816	0.698513	0.416042	1.23135	0.816957	0.578864	0	1.04053	0.282233	0.12771	0.080557	0.577887	0.143226	0.453697	0.315842	0.209308	0.185449	0.27658	0.259952	0.104701	0.094931	0	0.101912	0.112608	0	0	0.144898	0	0.182888	0	0.204031	0.208381	0.192463	0.23323	0.217164	0.195772
AT1G10810	0.057238	0	0.059206	0.072542	0.024312	0.068506	0.022459	0	0.022772	0.046415	0.022852	0.05075	0.08685	0.097691	0.032948	0.017504	0.11777	0.031354	0.017716	0.246318	0.047532	0	0	0.017125	0	0	0.024088	0.044775	0.022398	0	0	0.009265	0.022286	0	0.026378	0.021574	0	0	0	0	0.036559	0	0.017646	0	0	0.080797	0	0.060752	0.020644
AT1G10820	9.93117	10.061	10.3665	8.54383	8.46001	8.74609	11.4559	9.98461	9.63955	9.33063	10.4296	9.81626	9.66139	10.6862	10.5305	11.9719	11.1409	10.0905	9.9052	10.1205	9.52061	11.2833	11.6611	10.8162	9.73779	9.03965	9.444	10.8764	10.5298	10.7033	10.9368	10.6224	9.95237	11.3796	11.7339	10.6398	12.3917	13.342	13.5243	11.1699	11.7903	11.3574	11.8466	11.7276	11.7466	11.6158	14.3597	10.1113	10.7992
AT1G10830	41.5392	35.1155	37.5011	32.7146	37.1042	33.8249	31.1317	33.883	35.1999	30.4061	33.3239	32.1052	34.8693	33.1065	34.7479	38.2863	34.1467	37.1124	36.6822	39.1583	40.4009	26.5938	27.4914	28.0572	26.1116	25.1954	25.692	27.9482	27.6856	25.3581	29.2675	27.0638	26.2279	26.1805	28.4056	24.7254	29.9429	24.9167	22.6871	28.5853	32.2246	33.9655	15.8317	16.9399	28.3404	17.2857	16.9561	12.1424	19.9336
AT1G10840	45.3712	44.0591	44.2892	43.4582	40.2516	40.3875	40.5613	46.7593	48.5946	58.2042	61.9755	47.4157	60.3292	53.4657	55.6376	58.3567	58.7207	57.8998	53.2264	52.7912	52.9322	42.2925	44.542	44.0147	38.1356	40.6938	42.0886	40.1497	39.0672	33.4159	38.7026	35.9254	38.2203	47.104	42.2887	46.9235	55.6167	50.3603	51.9724	53.7276	51.3737	49.3817	58.1742	71.8394	57.0242	42.3234	58.6526	47.731	40.9954
AT1G10850	7.24824	7.22088	6.1586	15.2243	15.7108	13.3537	4.68969	5.08732	4.99177	3.79999	4.51965	3.99687	4.93052	4.70534	5.3601	8.23519	7.66064	6.68465	5.60064	4.7722	4.94601	4.20711	4.96502	4.36125	8.68008	9.4518	8.94617	3.14918	2.34674	2.93162	1.75697	1.77084	1.7209	3.25979	2.9726	2.15863	5.85197	5.03051	4.08997	2.98984	2.99907	3.83067	1.51241	2.17649	2.59583	2.5841	2.90065	1.58984	0.740455
AT1G10865	20.6554	25.4281	26.4681	19.9014	15.8986	25.6895	13.4636	13.3527	13.269	14.5645	14.7642	11.55	15.8323	16.6027	14.8799	16.7926	18.2745	19.0602	24.6485	26.5473	25.962	44.9356	36.9752	41.2138	34.6574	29.319	31.9038	21.2628	22.6845	23.8624	19.7168	21.9288	21.4967	23.0291	23.6752	33.2071	23.408	29.5871	30.83	65.0576	61.6853	44.3009	80.6559	71.1617	65.7406	64.8916	72.8843	78.5667	62.0301
AT1G10870	6.2369	5.46593	5.75545	5.68365	5.09835	5.18488	6.14969	6.58463	6.64288	6.79243	6.81621	6.44742	5.75436	5.69101	5.83785	6.11501	6.64161	5.5463	5.26378	5.78281	5.52491	5.12445	5.95797	6.1321	5.28596	5.17283	5.75617	6.04378	5.55295	5.16978	5.28893	5.59237	5.40738	4.58837	4.62654	3.75863	5.11319	4.37022	4.61048	4.28775	3.98742	4.55459	3.79227	5.37257	5.38929	4.49625	5.95597	4.55538	5.23842
AT1G10880	0	0	0	0	0	0	0	0	0	0	0	0	0	0	0	0	0	0	0	0	0	0	0	0	0	0	0	0	0	0	0	0	0	0	0	0	0	0	0	0	0	0	0	0	0.012705	0	0	0	0
AT1G10890	25.103	27.4806	27.0502	19.5672	21.5679	20.8739	21.1805	20.5906	19.5873	21.0752	21.0034	21.8015	23.2622	26.8676	22.6957	22.8562	24.3547	22.3649	28.4341	30.0215	28.9662	37.9251	35.7375	31.9922	28.6399	24.7609	28.8772	24.58	29.4244	28.1448	29.4825	29.3784	28.8105	32.8232	31.4385	37.1662	28.6967	39.0945	40.0703	45.4537	39.0437	38.0271	70.7614	56.428	49.4172	57.6123	63.912	54.6084	52.8999
AT1G10900	11.5527	11.0314	11.6542	21.2103	20.7888	27.8777	39.9117	38.762	33.4505	18.8834	16.4231	17.325	9.9765	9.83788	9.91286	8.52032	9.55347	8.2634	6.27451	6.34905	6.62474	28.9831	25.0644	30.0803	54.4639	53.4262	54.7166	51.2917	56.4368	52.9569	29.6463	26.7163	25.8553	11.9107	11.3568	12.427	13.6623	13.253	13.7993	13.4828	11.6797	11.7385	28.9225	32.0746	29.2982	53.6032	48.0793	35.9148	39.731
AT1G10910	21.5115	21.628	21.2158	17.2001	19.2789	17.4093	15.1786	17.5704	16.6604	16.6733	18.6889	15.8756	18.5719	18.8954	18.3657	19.8411	17.5754	17.9238	20.3754	20.8389	21.3216	18.3612	19.0498	18.7752	16.2216	16.3727	16.7877	14.6636	12.8125	13.3858	13.0513	11.0848	12.4191	15.3772	13.9279	12.5092	17.8252	14.8308	14.4736	12.8898	12.5305	17.5109	14.6872	14.564	16.2531	11.8144	14.7554	8.81076	10.1383
AT1G10920	4.24324	4.48699	4.11795	4.80634	5.23469	5.5825	3.65387	4.09565	3.84633	2.96159	3.16486	3.89517	5.30124	5.85558	4.25221	4.58808	5.31947	5.00352	4.56134	4.2489	4.85012	6.62403	6.48147	6.46807	7.61534	6.71495	7.42659	5.70451	8.9607	6.94061	6.92292	7.50714	7.33623	7.01407	7.72062	8.87102	6.57509	9.00391	8.42018	9.38208	9.94633	8.92459	15.3493	18.497	11.3148	15.062	15.1222	17.2714	10.5125
AT1G10930	2.68725	2.77069	2.33351	2.58039	2.95863	2.14888	3.35024	4.76916	4.45162	8.5401	10.22	7.10636	9.04862	8.61441	10.0856	5.54429	5.4991	6.16545	3.70356	3.85473	3.3891	1.00677	0.958945	0.9984	1.29676	0.985908	0.933237	2.78012	2.50286	2.16916	3.73497	3.18619	3.49772	6.54707	5.46667	5.30783	5.99665	4.34078	4.43742	2.47764	2.74811	2.35916	0.840097	1.15037	2.36991	1.13918	1.05902	0.919529	1.25665
AT1G10940	23.3905	22.7369	22.9911	27.4135	28.417	27.5832	33.8269	31.8783	31.3448	28.1817	30.2557	29.8139	25.2545	28.3618	24.2318	25.9607	25.2591	26.272	28.887	29.1179	27.8657	31.7888	29.9076	32.9013	46.9558	42.7892	47.9688	41.7998	48.0591	48.4461	54.3839	49.6286	53.0505	39.4261	40.222	44.0206	34.3836	40.4375	37.4987	52.6604	47.3338	43.2557	57.1053	48.4118	43.3236	70.2168	80.824	71.1333	74.2356
AT1G10950	46.5431	41.1794	44.1281	35.8888	35.8955	33.7264	31.8098	32.6433	30.1857	40.1729	41.792	39.298	37.1348	33.0948	40.2073	41.0567	39.6924	39.514	37.829	38.3208	36.6103	51.3042	51.2499	49.4757	43.1146	41.9309	40.0817	33.1186	34.9061	29.9816	42.7126	42.887	38.8351	35.1172	38.2487	38.7235	39.7386	38.3253	42.7885	60.3438	51.2446	45.1347	56.148	65.3974	61.4444	44.1577	45.0712	44.1414	40.0464
AT1G10960	1385.76	1515.56	1344.81	1533.35	1665.13	1582.25	973.839	952.889	907.489	459.186	472.542	495.64	810.116	835.631	785.408	1369.45	1443.69	1386.42	1538.49	1421.43	1426.08	1117.96	1148.81	1211.91	1430.12	1695.32	1504.51	798.06	731.328	836.182	303.891	322.45	338.918	630.197	733.231	602.877	1170.79	968.995	941.788	859.145	923.028	1013.68	638.864	681.89	1114.43	1263.02	1322.76	930.417	266.351
AT1G10970	2.1927	2.86249	2.31324	3.73625	3.21148	3.53406	2.65547	3.24774	2.51435	4.111	3.30379	4.44834	3.5799	3.90883	3.45875	2.81701	5.3631	2.26698	3.23947	4.57204	3.15263	4.48784	4.66903	3.53055	5.75136	4.30976	3.63464	4.3548	4.27108	3.79909	4.82929	5.98533	4.64573	5.79144	6.44098	4.42945	5.75054	7.73514	6.18518	4.43291	5.25867	5.18774	8.83569	7.6513	8.33283	9.10306	13.4394	6.79677	27.8506
AT1G10980	0	0.015538	0	0	0	0	0	0	0	0	0.01389	0	0	0	0	0	0	0	0	0	0	0	0	0	0	0	0	0	0	0	0	0	0	0	0	0	0.014311	0	0	0	0	0	0	0	0	0	0	0	0
AT1G10990	0.649068	1.07271	0.537754	0.205712	0.123808	0.116893	0.037994	0	0.03857	0.315282	0.232516	0.219327	0.205823	0.373252	0.139504	0.105126	0.070798	0.079701	1.13772	0.557585	0.803218	0.77778	0.63954	0.710929	0.148708	0.359699	0.203815	0.167759	0.189103	0.445453	0.488212	0.891751	1.28215	0.272416	0.267998	0.547836	0.200554	0.16647	0.416232	1.1191	0.991008	1.019	3.23444	1.70287	0.543614	1.33733	3.4441	3.31352	3.59209
AT1G11000	1.87114	2.18061	1.52874	1.40559	0.871963	1.12439	0.82036	0.351224	0.361969	0.436543	0.793193	0.907154	0.828614	0.703466	0.785633	0.752058	0.581767	0.387521	1.06521	1.64122	0.905513	1.26987	2.36121	0.827517	0.944049	1.10513	1.1067	1.02928	0.726555	0.907395	0.824717	0.803269	0.958366	0.508071	0.885319	0.597142	0.290859	0.372617	0.327507	0.72289	0.581044	0.698858	0.353167	0.504537	0.208638	0.368149	0.46846	0.428532	0.194252
AT1G11020	7.0035	7.07951	7.02149	5.52116	6.07761	5.3684	5.54067	5.25636	5.57721	6.14117	4.90598	5.70605	5.60309	5.03126	5.32778	6.11311	5.96976	6.06973	5.30372	6.74721	6.99932	7.71558	9.45244	8.70135	9.47438	7.36684	8.51843	8.30523	9.68362	7.99431	8.97497	8.49852	8.38138	8.22481	9.82776	9.6013	8.53511	9.09001	9.80763	12.8454	11.4442	9.74387	13.604	14.4613	11.5703	12.3275	14.0588	13.772	11.7993
AT1G11030	0	0	0	0	0	0	0	0	0	0	0	0	0	0	0	0	0	0	0	0	0	0	0	0	0	0	0	0	0	0	0	0	0	0	0	0	0	0	0	0	0	0	0	0	0	0	0	0	0
AT1G11040	0	0	0	0	0	0	0	0	0	0	0	0	0	0	0	0	0	0	0	0	0	0	0	0	0	0	0	0	0	0	0	0	0	0	0	0	0	0.022984	0	0	0	0	0	0.020192	0	0	0	0	0
AT1G11050	3.33629	3.25381	2.71124	5.04648	4.02705	4.83552	2.94296	2.95965	2.79927	2.40768	2.15637	2.25965	2.24473	2.16833	2.03347	4.1883	4.05525	5.77149	3.07674	3.00373	3.05967	5.38946	5.80986	5.68887	8.27955	7.54841	8.06974	5.75858	8.88391	6.48503	4.74391	5.30351	4.64732	3.7403	4.69345	4.88551	7.28498	7.69433	10.1494	11.5132	7.47063	6.77939	8.29623	9.62217	7.49439	10.2082	10.6581	10.2195	13.0843
AT1G11055	0	0	0	0	0	0	0	0	0	0	0	0	0	0	0	0	0	0	0	0	0	0	0	0	0	0	0	0	0	0	0	0	0	0	0	0	0	0	0	0	0	0	0	0	0	0	0	0	0
AT1G11060	4.05894	4.17437	4.01148	4.77308	3.96872	4.13128	3.18796	3.02801	3.43205	3.49764	3.99467	3.04349	3.69011	3.62848	3.77169	4.39908	4.21568	3.76077	4.08296	4.29155	3.73472	4.21589	4.63181	4.12242	4.52815	4.15053	4.35657	4.05335	4.70888	3.62409	3.98474	3.96211	4.1109	3.83342	4.07081	4.44801	4.12826	3.71383	4.37424	5.44241	4.54279	3.97081	5.79054	7.50861	4.34478	5.06804	6.06308	5.54112	5.40276
AT1G11070	0.363092	0.290162	0.44669	0.416257	0.43031	0.371587	6.64294	6.74091	3.68544	2.63227	2.50135	2.14837	0.880896	0.864287	0.8838	0.509094	0.406312	0.384707	0.588947	0.571295	0.547859	0.172521	0.159045	0.140316	0.20036	0.096327	0.065749	2.44653	1.83725	2.19239	0.7987	0.69669	0.375168	0.428741	0.287866	0.255111	0.267172	0.132652	0.058387	0.040791	0.099703	0.336295	0.016042	0.029208	0.05036	0.036666	0.054767	0.027562	0.056231
AT1G11080	0.121601	0.090654	0.11771	0.115441	0.07264	0.024225	0	0.04535	0	0	0.016203	0.012009	0.006163	0	0	0	0	0	0.025159	0.038793	0.033616	0.350392	0.114598	0.061536	0.174945	0.128901	0.051283	0	0.02685	0.015764	0.023609	0.011106	0	0	0	0.015308	0	0.069147	0.051205	0	0	0.096608	0.025034	0	0.385471	0.108628	0	0.032288	0.058536
AT1G11090	7.89528	6.27995	7.65334	10.7945	8.92284	10.1975	7.77612	8.76973	7.91032	7.66117	5.60724	6.05894	7.16476	7.42577	7.672	9.29249	9.74407	10.62	7.3059	8.7373	8.03088	10.4623	10.3823	9.99926	14.7251	12.5666	14.0141	8.7954	11.7391	9.25915	10.4329	10.0839	9.50665	10.6838	12.7707	11.2641	11.885	13.4805	13.6584	14.4085	12.5414	12.9969	11.0338	9.92348	13.8125	15.1121	16.2761	13.1612	12.6196
AT1G11100	0.01015	0.014178	0.054531	0.033439	0.080883	0.018892	0	0.035514	0.044293	0.019294	0.006342	0.051793	0.021733	0.03345	0.026412	0.014584	0.056528	0.029305	0.023722	0.037933	0.013108	0.01601	0.022427	0.004767	0.004901	0.042042	0.013399	0.012468	0.056193	0.062261	0.026389	0.07112	0.006199	0.027871	0.070497	0.083974	0.006525	0.064865	0.080117	0.569804	0.189417	0.052036	0.212112	0.291646	0.0739	0.044797	0.060193	0.404119	0.220212
AT1G11110	0	0	0	0	0	0	0	0	0	0	0	0	0	0	0	0	0	0	0	0	0	0	0	0	0	0	0	0	0	0	0	0	0	0	0	0	0	0	0	0	0.035058	0	0.016921	0	0	0	0	0.014562	0
AT1G11112	0	0.154769	0.199713	0.048877	0.146918	0.208548	0.09003	0.171313	0.045717	0.046767	0.275745	0	0.017422	0.049213	0.132272	0.03517	0	0.157506	0	0	0	0	0.054179	0	0.03522	0	0	0	0	0.105551	0.039408	0	0.089361	0	0	0	0	0	0	0	0	0	0	0	0	0	0	0	0
AT1G11120	1.60491	2.14515	1.13607	1.47601	1.63536	0.70063	0.671091	0.781169	1.06052	1.55413	1.75277	1.06536	0.66349	0.900523	1.91571	0.733721	0.517074	0.88902	0.877278	1.28787	0.647398	0.597273	0.809481	0.510915	0.174695	0.303197	0.079949	0.370737	0.812683	0.567355	1.07207	0.712568	0.377886	0.334844	0.262899	0.430714	0.317287	0	0	0	0.48661	0.128858	0.235714	0.143564	0.440613	0.270657	0.081498	0.050901	0.413667
AT1G11125	0.027941	0.149761	0.144624	0.141673	0.355556	0	0.032772	0.124553	0.133019	0.16975	0.166995	0.123392	0.101425	0.285816	0.072172	0.127856	0.06888	0.091606	0.077501	0.240182	0.069755	0.029158	0	0.049962	0	0	0	0.03265	0.228494	0.134473	0.143603	0.027005	0.065049	0.058698	0.038515	0.188968	0	0.035812	0.093473	0.705893	0.480582	0.056714	0.360818	0.376492	0.193757	0.324967	0.247754	0.599898	0.181097
AT1G11130	4.35758	3.75781	3.88132	4.78768	5.65734	3.85446	2.51992	3.60232	2.84577	4.04207	4.38615	3.13586	6.58007	6.19513	7.10318	8.92381	8.10907	7.74133	5.3514	5.70652	5.80972	1.28703	1.48169	1.50023	1.35655	2.23393	1.44037	1.38384	1.55239	1.35347	1.24917	1.01584	1.06276	3.21253	2.46262	1.45825	6.31369	3.81535	3.84614	1.49411	1.7272	2.53197	0.199808	0.685671	1.83448	0.362143	0.206928	0.29589	0.088544
AT1G11145	0	0	0	0	0	0	0	0	0	0	0	0	0	0	0	0	0	0	0	0	0	0	0	0	0	0	0	0	0	0	0	0	0	0	0	0	0	0	0	0	0	0	0	0	0	0	0	0	0
AT1G11150	0	0	0	0.020389	0	0	0.009514	0	0	0	0	0.007168	0	0	0	0	0.009952	0	0	0	0	0.008452	0	0	0	0	0.010201	0	0	0.011152	0	0.011792	0	0	0	0	0	0	0	0.012652	0	0.016477	0.022398	0.009062	0.009376	0	0	0	0
AT1G11160	0.424593	0.584845	0.393659	0.393129	0.410103	0.321478	0.360842	0.561552	0.632946	0.696406	0.895994	0.534097	0.752046	0.865505	0.90171	0.626657	0.754489	0.740836	0.53423	0.586777	0.723216	0.148812	0.200436	0.167125	0.181954	0.121394	0.138171	0.160711	0.244657	0.256815	0.203761	0.207733	0.185388	0.442618	0.21926	0.389679	0.598913	0.340935	0.257756	0.308016	0.21994	0.245542	0.030332	0.049068	0.114309	0.040422	0.020692	0.026043	0.035428
[truncated: 31,628 more rows]
[truncated: 14 more columns]

## Sheet: Median of replicates
Gene	A0	A1	A4	A8	A12	A16	A20	B0	B1	B4	B8	B12	B16	B20	C0	C1	C4	C8	C12	C16	C20
AT1G01010	0.484831	1.00047	0.778542	0.830695	1.42379	1.15585	0.772469	1.25224	1.89371	2.32281	3.28414	4.93057	4.38812	7.96223	8.70287	7.28781	8.37731	7.94181	10.6434	10.4995	8.10123
[truncated: 32,752 more rows]

## Sheet: Filtered for low count
Gene	A0R1	A0R2	A0R3	A1R1	A1R2	A1R3	A4R1	A4R2	A4R3	A8R1	A8R2	A8R3	A12R1	A12R2	A12R3	A16R1	A16R2	A16R3	A20R1	A20R2	A20R3	B0R1	B0R2	B0R3	B1R1	B1R2	B1R3	B4R1	B4R2	B4R3	B8R1	B8R2	B8R3	B12R1	B12R2	B12R3	B16R1	B16R2	B16R3	B20R1	B20R2	B20R3	C0R1	C0R2	C0R3	C1R1	C1R2	C1R3	C4R1
[truncated: 19,597 more rows]
[truncated: 14 more columns]
