# Supplementary material for: Stable and dynamic gene expression patterns over diurnal and developmental timescales in Arabidopsis thaliana
Source: New Phytol. 2025 Mar 20;246(3):1147–62. doi: 10.1111/nph.70023 (PMC11982781; doi:10.1111/nph.70023)
Supplement: Supplementary file 5 — Table S4 Results from JTK_cycle showing which genes are rhythmic in Arabidopsis thaliana. [file NPH-246-1147-s001.xlsx]

## Sheet: 2nd day
CycID	BH.Q	ADJ.P	PER	LAG	AMP
AT1G01010	0.00149811	0.00048612	24	14	0.225189
AT1G01020	1	1	20	16	0.112126
AT1G01030	1	1	20	2	0.290032
AT1G01040	0.000712688	0.000190019	24	0	0.154013
AT1G01050	0.000483472	0.000115015	24	18	0.371763
AT1G01060	4.36361e-08	1.60321e-10	24	0	3.90161
AT1G01070	0.0441772	0.0268891	20	4	0.187168
AT1G01080	0.0109411	0.00533015	24	22	0.189226
AT1G01090	0.0569518	0.0359403	24	18	0.0701863
AT1G01100	0.00806064	0.00371463	24	18	0.273765
AT1G01110	1	1	20	4	0.0858102
AT1G01120	0.034003	0.0199069	24	0	0.716287
AT1G01130	0.0441772	0.0268891	20	0	0.254294
AT1G01140	0.489912	0.397664	24	18	0.184472
AT1G01160	0.000483472	0.000115015	24	22	0.350628
AT1G01170	0.000712688	0.000190019	24	0	0.437528
AT1G01180	5.61842e-05	6.21274e-06	20	2	0.370062
AT1G01190	0.00213974	0.000755029	24	8	0.562856
AT1G01200	0.407666	0.324227	20	10	0.00115438
AT1G01210	0.0259082	0.0145769	24	14	0.144799
AT1G01220	0.00302245	0.00115194	24	16	0.199254
AT1G01225	0.407666	0.324227	20	12	0.0991577
AT1G01230	0.000712688	0.000190019	20	10	0.128724
AT1G01240	9.07632e-07	1.45892e-08	24	4	1.2926
AT1G01250	0.0569518	0.0359403	24	12	0.731713
AT1G01260	0.00213974	0.000755029	24	8	0.339796
AT1G01290	1	1	24	0	0.0800364
AT1G01300	2.19552e-05	1.50573e-06	24	12	0.94832
AT1G01320	0.000210374	3.91291e-05	24	18	0.357284
AT1G01340	3.50394e-05	3.12721e-06	24	18	0.497512
AT1G01350	0.034003	0.0199069	24	22	0.172053
AT1G01355	0.276238	0.210777	24	20	0.091576
AT1G01360	0.00587492	0.00255268	20	0	0.282639
AT1G01370	0.000712688	0.000190019	20	14	0.371818
AT1G01380	0.970324	0.839459	20	14	0.079812
AT1G01390	0.034003	0.0199069	24	20	0.141974
AT1G01420	0.826235	0.703462	0	0	0
AT1G01430	0.000712688	0.000190019	24	2	0.383645
AT1G01440	0.146531	0.104105	0	0	0
AT1G01448	0.116862	0.0809096	20	0	0.0330662
AT1G01470	0.00302245	0.00115194	24	12	0.752173
AT1G01480	1	1	24	22	0.000521237
AT1G01490	8.91787e-05	1.1868e-05	20	0	0.74195
AT1G01500	3.50394e-05	3.12721e-06	20	10	0.614006
AT1G01510	0.336837	0.262412	24	8	0.0117306
AT1G01520	0.0147533	0.00754717	20	0	1.29344
AT1G01530	0.336837	0.262412	20	16	0.0736481
AT1G01540	0.00149811	0.00048612	20	0	0.226389
AT1G01550	1	1	20	0	0.172299
AT1G01560	0.000138796	2.18921e-05	24	14	0.555493
AT1G01570	0.146531	0.104105	24	14	0.162214
AT1G01580	0.489912	0.397664	24	4	0.126975
AT1G01590	0.00421432	0.00172835	24	18	0.118414
AT1G01600	0.0147533	0.00754717	20	14	0.145651
AT1G01610	0.00806064	0.00371463	24	0	0.359332
AT1G01620	0.0195472	0.0105521	24	0	0.739165
AT1G01630	0.224505	0.167981	24	16	0.0656648
AT1G01640	0.489912	0.397664	24	18	0.301522
AT1G01650	0.000210374	3.91291e-05	24	14	0.469021
AT1G01660	0.00149811	0.00048612	24	12	0.151943
AT1G01670	0.0195472	0.0105521	24	12	0.20041
AT1G01680	0.336837	0.262412	24	16	0.0645859
AT1G01690	0.00149811	0.00048612	24	12	0.122946
AT1G01700	1	1	20	16	0.0890962
AT1G01710	0.0147533	0.00754717	24	2	0.0831282
AT1G01720	0.69869	0.585635	20	18	0.209329
AT1G01725	0.182164	0.132795	24	22	0.123801
AT1G01730	0.0109411	0.00533015	20	14	0.119609
AT1G01740	1	1	20	8	0.100098
AT1G01760	0.224505	0.167981	24	18	0.125415
AT1G01770	0.0569518	0.0359403	20	2	0.12513
AT1G01780	0.00213974	0.000755029	24	20	0.295035
AT1G01790	1.30091e-05	6.89058e-07	24	20	0.347971
AT1G01800	0.000483472	0.000115015	24	20	0.270788
AT1G01810	0.000210374	3.91291e-05	24	12	0.347679
AT1G01820	0.0195472	0.0105521	24	16	0.509439
AT1G01830	0.00149811	0.00048612	20	0	0.27214
AT1G01840	0.0927607	0.0623201	20	2	0.143681
AT1G01860	1	1	24	22	0.0895974
AT1G01880	1	0.995356	20	14	0.0509285
AT1G01900	0.224505	0.167981	24	8	0.114074
AT1G01910	0.0109411	0.00533015	24	12	0.190357
AT1G01920	0.0195472	0.0105521	24	18	0.231959
AT1G01930	0.0010438	0.000307062	24	22	0.167205
AT1G01940	0.0010438	0.000307062	24	16	0.431396
AT1G01950	5.61842e-05	6.21274e-06	24	0	0.343794
AT1G01960	1	1	20	4	0.0614045
AT1G01970	0.0147533	0.00754717	24	20	0.140464
AT1G01990	0.276238	0.210777	24	18	0.12906
AT1G02000	0.00587492	0.00255268	20	18	0.254039
AT1G02010	0.034003	0.0199069	20	0	0.123687
AT1G02020	0.0109411	0.00533015	24	2	0.135475
AT1G02050	0.826235	0.703462	0	0	0
AT1G02060	0.116862	0.0809096	24	20	0.225899
AT1G02080	0.586676	0.484262	20	18	0.121685
AT1G02090	1.30091e-05	6.89058e-07	24	18	0.257784
AT1G02100	0.00421432	0.00172835	20	0	0.116031
AT1G02110	0.000483472	0.000115015	20	0	0.253896
AT1G02120	0.0441772	0.0268891	20	16	0.187748
AT1G02130	0.0569518	0.0359403	20	2	0.10912
AT1G02140	0.034003	0.0199069	24	18	0.227938
AT1G02145	0.0441772	0.0268891	20	0	0.0381847
AT1G02150	0.69869	0.585635	0	0	0
AT1G02160	1	0.995356	24	22	0.132394
AT1G02170	0.00213974	0.000755029	24	20	0.182642
AT1G02180	0.00213974	0.000755029	24	18	0.0795965
AT1G02205	0.489912	0.397664	24	10	0.608415
AT1G02220	0.489912	0.397664	24	10	0.192534
AT1G02230	2.19552e-05	1.50573e-06	24	12	0.637938
AT1G02260	0.0259082	0.0145769	24	14	0.17277
AT1G02270	0.00213974	0.000755029	20	10	0.273467
AT1G02280	0.0259082	0.0145769	24	0	0.426911
AT1G02290	0.489912	0.397664	20	8	0.0993078
AT1G02300	0.586676	0.484262	20	10	0.472823
AT1G02305	0.000138796	2.18921e-05	24	20	0.278452
AT1G02310	0.542811	0.440963	20	12	0.0174497
AT1G02330	0.0259082	0.0145769	20	0	0.0725175
AT1G02335	1	1	24	6	0.264639
AT1G02340	0.0147533	0.00754717	24	2	0.179827
AT1G02350	0.00213974	0.000755029	24	2	0.46587
AT1G02360	0.407666	0.324227	20	10	0.117225
AT1G02370	0.0147533	0.00754717	24	14	0.34377
AT1G02380	0.000483472	0.000115015	24	0	0.510517
AT1G02390	0.0729463	0.0475564	20	12	0.289628
AT1G02400	0.146531	0.104105	20	12	0.0843095
AT1G02405	0.489912	0.397664	20	8	0.0754005
AT1G02410	0.489912	0.397664	20	18	0.142308
AT1G02420	0.00806064	0.00371463	24	14	0.116954
AT1G02430	1	1	0	0	0
AT1G02440	0.116862	0.0809096	20	14	0.0460507
AT1G02450	1.30091e-05	6.89058e-07	20	12	1.76805
AT1G02460	3.50394e-05	3.12721e-06	24	10	0.730498
AT1G02470	1	1	24	6	0.109568
AT1G02475	0.000712688	0.000190019	24	18	0.277627
AT1G02490	1	1	0	0	0
AT1G02500	0.000210374	3.91291e-05	20	0	0.176116
AT1G02560	0.0195472	0.0105521	24	18	0.116799
AT1G02610	0.0147533	0.00754717	24	0	0.5466
AT1G02640	0.0147533	0.00754717	24	0	0.418057
AT1G02660	0.407666	0.324227	24	2	0.0471143
AT1G02670	0.0109411	0.00533015	20	8	0.161786
AT1G02680	1	1	20	14	0.0599255
AT1G02690	0.336837	0.262412	20	14	0.0201015
AT1G02720	0.00421432	0.00172835	20	0	0.0459664
AT1G02730	1	1	24	12	0.100355
AT1G02740	0.182164	0.132795	20	8	0.176567
AT1G02750	0.000712688	0.000190019	20	18	0.31943
AT1G02770	1	1	24	18	0.0152065
AT1G02780	0.0010438	0.000307062	24	14	0.277962
AT1G02816	5.61842e-05	6.21274e-06	20	0	0.377253
AT1G02820	0.0441772	0.0268891	24	4	0.81765
AT1G02840	0.0729463	0.0475564	20	0	0.0142032
AT1G02850	0.000322193	6.79668e-05	24	16	1.71298
AT1G02860	0.0441772	0.0268891	20	2	0.259156
AT1G02870	0.000210374	3.91291e-05	24	16	0.506041
AT1G02880	0.00806064	0.00371463	24	12	0.468672
AT1G02890	7.37329e-06	2.97234e-07	24	22	0.200045
AT1G02900	0.034003	0.0199069	20	0	0.221667
AT1G02910	0.000483472	0.000115015	24	20	0.266719
AT1G02920	0.0195472	0.0105521	20	10	0.569585
AT1G02930	0.0259082	0.0145769	24	16	0.696835
AT1G02940	0.133545	0.0925074	24	16	0.0970321
AT1G02950	1	1	20	10	0.0897768
AT1G02960	0.0109411	0.00533015	20	2	0.150789
AT1G02970	1.99537e-06	4.40881e-08	24	12	0.664687
AT1G02990	0.0010438	0.000307062	20	0	0.0895267
AT1G03000	0.00587492	0.00255268	20	2	0.188488
AT1G03020	0.00421432	0.00172835	24	16	0.488128
AT1G03030	0.00302245	0.00115194	24	20	0.247075
AT1G03040	0.000322193	6.79668e-05	24	20	0.19716
AT1G03055	0.000210374	3.91291e-05	20	18	0.723685
AT1G03060	0.00587492	0.00255268	20	16	0.284724
AT1G03070	1	1	20	16	0.0523879
AT1G03080	0.00149811	0.00048612	24	10	0.288387
AT1G03090	0.000322193	6.79668e-05	24	2	0.667135
AT1G03100	0.000322193	6.79668e-05	24	16	0.466728
AT1G03110	3.50394e-05	3.12721e-06	24	12	0.478616
AT1G03120	0.0729463	0.0475564	24	2	0.15782
AT1G03130	3.50394e-05	3.12721e-06	20	6	1.82296
AT1G03140	0.00421432	0.00172835	24	4	0.419758
AT1G03150	0.0259082	0.0145769	20	4	0.0840864
AT1G03160	0.000322193	6.79668e-05	24	14	0.197102
AT1G03180	0.00421432	0.00172835	24	12	0.168725
AT1G03190	0.0259082	0.0145769	20	18	0.102595
AT1G03200	0.336837	0.262412	24	0	0.158571
AT1G03210	0.0010438	0.000307062	24	16	0.680087
AT1G03220	0.00302245	0.00115194	24	2	0.246538
AT1G03230	0.336837	0.262412	24	16	0.240929
AT1G03250	0.00302245	0.00115194	24	12	0.216413
AT1G03260	0.0927607	0.0623201	20	18	0.118491
AT1G03270	0.586676	0.484262	20	16	0.111807
AT1G03280	0.00587492	0.00255268	20	0	0.107225
AT1G03290	0.0259082	0.0145769	20	14	0.537984
AT1G03300	0.0147533	0.00754717	24	22	0.371733
AT1G03310	0.0195472	0.0105521	24	12	0.556863
AT1G03320	1	1	24	18	0.115417
AT1G03330	0.00302245	0.00115194	24	18	0.168774
AT1G03340	0.0010438	0.000307062	20	10	0.208813
AT1G03350	0.000210374	3.91291e-05	24	14	0.138995
AT1G03360	0.000138796	2.18921e-05	24	14	0.437039
AT1G03365	0.0195472	0.0105521	24	18	0.140594
AT1G03370	0.00587492	0.00255268	20	14	0.511893
AT1G03380	0.00149811	0.00048612	20	0	0.283634
AT1G03400	0.00587492	0.00255268	20	16	0.814179
AT1G03410	0.489912	0.397664	24	14	0.0732436
AT1G03420	0.826235	0.703462	24	20	0.0812379
AT1G03430	0.00149811	0.00048612	24	12	0.430393
AT1G03440	0.00587492	0.00255268	20	0	0.489803
AT1G03457	0.0147533	0.00754717	20	0	0.202302
AT1G03470	0.0927607	0.0623201	24	22	0.21589
AT1G03475	0.00806064	0.00371463	24	16	0.256972
AT1G03495	0.407666	0.324227	24	12	0.343991
AT1G03510	0.00149811	0.00048612	24	16	0.246787
AT1G03520	0.00213974	0.000755029	20	0	0.156482
AT1G03530	0.0010438	0.000307062	24	16	0.370959
AT1G03540	0.0729463	0.0475564	24	16	0.165406
AT1G03545	0.00302245	0.00115194	24	16	0.145892
AT1G03550	0.182164	0.132795	24	0	0.0821409
AT1G03560	0.0147533	0.00754717	24	0	0.0615359
AT1G03580	1	1	24	22	0.0108819
AT1G03590	0.00149811	0.00048612	24	0	0.217289
AT1G03600	3.83506e-07	4.16833e-09	24	4	0.265632
AT1G03610	0.00149811	0.00048612	24	2	0.587177
AT1G03620	0.336837	0.262412	24	2	0.0778011
AT1G03630	0.0441772	0.0268891	20	10	0.0436094
AT1G03650	0.00302245	0.00115194	20	16	0.458186
AT1G03660	0.542811	0.440963	20	0	0.0544584
AT1G03680	0.000210374	3.91291e-05	24	18	0.295119
AT1G03687	0.0109411	0.00533015	24	22	0.132914
AT1G03730	0.00806064	0.00371463	20	10	0.350534
AT1G03740	0.0010438	0.000307062	20	8	0.208656
AT1G03750	0.0147533	0.00754717	24	0	0.0748421
AT1G03760	0.0441772	0.0268891	24	18	0.319666
AT1G03770	0.586676	0.484262	20	14	0.0820086
AT1G03780	1	0.995356	24	8	0.014164
AT1G03800	1	1	20	16	0.197025
AT1G03820	0.000483472	0.000115015	20	12	0.309309
AT1G03830	0.0441772	0.0268891	24	16	0.250873
AT1G03850	1	1	20	2	0.0269169
AT1G03860	3.50394e-05	3.12721e-06	24	18	0.455436
AT1G03870	0.000210374	3.91291e-05	24	22	2.0873
AT1G03900	0.0147533	0.00754717	24	18	0.227633
AT1G03905	0.0259082	0.0145769	24	18	0.252588
AT1G03910	0.224505	0.167981	24	18	0.11894
AT1G03920	0.970324	0.839459	24	4	0.0671872
AT1G03930	0.0569518	0.0359403	20	4	0.0640987
AT1G03940	0.309784	0.236595	24	12	0.473208
AT1G03950	0.336837	0.262412	24	18	0.171765
AT1G03960	1.99537e-06	4.40881e-08	20	10	0.397713
AT1G03970	0.000138796	2.18921e-05	20	10	0.128525
AT1G03980	0.000322193	6.79668e-05	20	14	0.135408
AT1G04000	0.116862	0.0809096	20	18	0.216688
AT1G04010	0.000210374	3.91291e-05	24	14	0.357156
AT1G04020	1.30091e-05	6.89058e-07	24	12	0.933881
AT1G04030	0.0109411	0.00533015	20	14	0.0989262
AT1G04040	0.00421432	0.00172835	24	22	0.874664
AT1G04050	0.0195472	0.0105521	24	22	0.33358
AT1G04070	0.0569518	0.0359403	24	14	0.191786
AT1G04080	0.00213974	0.000755029	24	18	0.150663
AT1G04090	1	1	20	14	0.0343965
AT1G04100	0.826235	0.703462	20	4	0.0788029
AT1G04110	0.0441772	0.0268891	24	2	0.125651
AT1G04120	0.826235	0.703462	20	14	0.0366112
AT1G04130	0.0259082	0.0145769	24	18	0.252844
AT1G04140	1	1	20	18	0.0414379
AT1G04160	0.116862	0.0809096	20	10	0.0714451
AT1G04170	0.000712688	0.000190019	24	14	0.239398
AT1G04180	0.00134696	0.000396591	24	8	0.0933885
AT1G04190	3.50394e-05	3.12721e-06	24	14	0.31273
AT1G04200	0.970324	0.839459	24	16	0.0105296
AT1G04210	0.034003	0.0199069	20	14	0.0662673
AT1G04220	1	1	20	0	0.418057
AT1G04230	0.0109411	0.00533015	24	18	0.0730639
AT1G04240	0.276238	0.210777	24	8	0.0987607
AT1G04250	0.034003	0.0199069	24	4	0.724167
AT1G04260	0.0569518	0.0359403	20	14	0.0815944
AT1G04270	8.91787e-05	1.1868e-05	24	14	0.341098
AT1G04280	0.000210374	3.91291e-05	24	0	1.16964
AT1G04290	0.00587492	0.00255268	24	16	0.456758
AT1G04295	0.116862	0.0809096	20	18	0.220767
AT1G04300	0.0195472	0.0105521	20	0	0.146129
AT1G04310	0.00806064	0.00371463	20	16	0.186994
AT1G04330	1	1	20	10	0.0673955
AT1G04340	0.000322193	6.79668e-05	24	18	0.233054
AT1G04350	1.47272e-07	9.61923e-10	20	0	0.635936
AT1G04360	8.91787e-05	1.1868e-05	24	2	0.30689
AT1G04390	0.0927607	0.0623201	20	2	0.0569417
AT1G04400	0.276238	0.210777	24	18	0.269742
AT1G04410	0.489912	0.397664	24	12	0.142424
AT1G04420	0.0109411	0.00533015	24	22	0.138716
AT1G04425	1	1	20	2	0.123957
AT1G04430	0.116862	0.0809096	24	16	0.293054
AT1G04440	0.00149811	0.00048612	20	4	0.176379
AT1G04445	1	1	20	14	0.0143727
AT1G04480	0.00587492	0.00255268	24	16	0.362363
AT1G04490	0.407666	0.324227	24	16	0.0504324
AT1G04510	0.000483472	0.000115015	24	18	0.181217
AT1G04520	0.000483472	0.000115015	20	18	0.347132
AT1G04530	0.000322193	6.79668e-05	20	4	1.2137
AT1G04550	0.00213974	0.000755029	20	0	0.503246
AT1G04555	0.224505	0.167981	24	20	0.142477
AT1G04570	0.0109411	0.00533015	24	12	1.19301
AT1G04580	1	1	20	10	0.032271
AT1G04590	8.91787e-05	1.1868e-05	24	20	0.290136
AT1G04600	0.0927607	0.0623201	24	8	0.0143543
AT1G04620	0.0195472	0.0105521	24	16	0.312594
AT1G04630	0.000712688	0.000190019	24	18	0.198701
AT1G04635	0.000138796	2.18921e-05	20	10	0.578995
AT1G04640	0.000483472	0.000115015	24	18	0.284749
AT1G04645	0.206138	0.150388	20	14	0.0626374
AT1G04650	7.37329e-06	2.97234e-07	20	10	0.342997
AT1G04680	0.0147533	0.00754717	20	14	0.159984
AT1G04690	1.47272e-07	9.61923e-10	20	10	0.394063
AT1G04710	0.00302245	0.00115194	24	18	0.489211
AT1G04730	0.000483472	0.000115015	20	10	0.420543
AT1G04750	0.000138796	2.18921e-05	24	12	0.499892
AT1G04760	0.00213974	0.000755029	20	10	0.265983
AT1G04770	0.000322193	6.79668e-05	20	16	1.2693
AT1G04778	1	1	20	8	0.153458
AT1G04780	0.00806064	0.00371463	20	10	0.0935073
AT1G04790	0.000210374	3.91291e-05	24	18	0.0976575
AT1G04800	0.0927607	0.0623201	24	2	0.294125
AT1G04810	0.116862	0.0809096	24	22	0.17992
AT1G04820	0.000138796	2.18921e-05	24	12	0.54112
AT1G04830	0.407666	0.324227	20	18	0.0969358
AT1G04840	0.0147533	0.00754717	20	14	0.162751
AT1G04850	2.19552e-05	1.50573e-06	24	16	0.195063
AT1G04860	0.336837	0.262412	24	20	0.0774727
AT1G04870	0.000712688	0.000190019	24	14	0.441178
AT1G04900	0.000138796	2.18921e-05	24	18	0.546357
AT1G04910	0.00587492	0.00255268	24	12	0.133116
AT1G04930	0.489912	0.397664	20	10	0.20018
AT1G04940	0.00587492	0.00255268	24	20	0.163807
AT1G04945	0.0109411	0.00533015	24	16	0.386365
AT1G04950	0.000210374	3.91291e-05	24	0	0.127353
AT1G04960	0.000138796	2.18921e-05	24	22	0.139888
AT1G04970	3.50394e-05	3.12721e-06	20	2	0.269399
AT1G04980	7.37329e-06	2.97234e-07	24	18	1.35263
AT1G04985	0.00421432	0.00172835	24	18	0.273714
AT1G04990	0.00587492	0.00255268	24	14	0.635506
AT1G05000	0.00806064	0.00371463	20	16	1.04218
AT1G05010	0.0259082	0.0145769	20	12	0.113035
AT1G05020	0.00302245	0.00115194	24	8	0.107832
AT1G05030	0.0195472	0.0105521	24	16	0.0688549
AT1G05055	0.034003	0.0199069	24	14	0.0759717
AT1G05060	0.489912	0.397664	24	20	0.0352983
AT1G05061	0.970324	0.839459	20	14	0.0229289
AT1G05065	0.0569518	0.0359403	20	10	0.246956
AT1G05070	0.970324	0.839459	24	12	0.239736
AT1G05090	0.224505	0.167981	24	8	0.0709783
AT1G05100	0.0147533	0.00754717	24	12	0.137945
AT1G05120	0.000138796	2.18921e-05	24	12	0.173062
AT1G05135	0.00302245	0.00115194	24	0	1.14963
AT1G05140	0.000210374	3.91291e-05	24	20	0.259732
AT1G05150	0.00302245	0.00115194	20	0	0.140236
AT1G05160	0.0195472	0.0105521	24	18	0.185259
AT1G05170	0.116862	0.0809096	24	10	0.489762
AT1G05180	0.276238	0.210777	24	18	0.238127
AT1G05190	0.0441772	0.0268891	20	0	0.0789765
AT1G05200	5.61842e-05	6.21274e-06	24	22	0.483984
AT1G05205	0.0927607	0.0623201	24	18	0.291956
AT1G05210	0.0569518	0.0359403	24	12	0.261767
AT1G05220	0.0841968	0.0549382	20	14	0.0992859
AT1G05230	0.0729463	0.0475564	20	0	0.0718829
AT1G05270	0.0109411	0.00533015	24	18	0.143111
AT1G05300	0.182164	0.132795	20	10	0.603796
AT1G05310	1	1	20	16	0.14816
AT1G05320	0.00213974	0.000755029	20	8	0.221946
AT1G05340	0.146531	0.104105	20	18	0.197863
AT1G05350	0.000483472	0.000115015	24	16	0.334411
AT1G05360	0.034003	0.0199069	24	16	0.138768
AT1G05370	0.407666	0.324227	20	16	0.114548
AT1G05380	0.407666	0.324227	20	6	0.0532636
AT1G05385	0.00421432	0.00172835	24	0	0.450162
AT1G05400	0.69869	0.585635	24	4	0.0620552
AT1G05410	1	1	24	10	0.0245312
AT1G05420	0.116862	0.0809096	20	8	0.305771
AT1G05430	0.000210374	3.91291e-05	24	16	0.154085
AT1G05460	0.0195472	0.0105521	24	12	0.0994965
AT1G05470	0.0109411	0.00533015	24	4	0.305118
AT1G05500	0.00213974	0.000755029	24	6	0.258868
AT1G05520	0.000322193	6.79668e-05	24	14	0.230248
AT1G05540	0.000138796	2.18921e-05	20	18	0.297176
AT1G05550	0.116862	0.0809096	20	4	0.162452
AT1G05560	0.116862	0.0809096	20	14	0.438249
AT1G05562	9.07632e-07	1.45892e-08	24	18	0.551338
AT1G05570	0.000210374	3.91291e-05	20	14	0.706512
AT1G05575	1	1	24	22	0.165127
AT1G05590	0.224505	0.167981	24	16	0.0823288
AT1G05600	0.000210374	3.91291e-05	24	0	0.331886
AT1G05620	0.000138796	2.18921e-05	24	14	0.625138
AT1G05630	3.50394e-05	3.12721e-06	20	14	0.365858
AT1G05640	0.0441772	0.0268891	24	18	0.366107
AT1G05670	1	1	20	10	0.0325986
AT1G05675	0.133545	0.0925074	24	22	0.0605142
AT1G05680	0.224505	0.167981	20	4	0.0205274
AT1G05690	4.01482e-06	1.19439e-07	20	0	0.972616
AT1G05710	0.000138796	2.18921e-05	24	20	0.708259
AT1G05720	0.00213974	0.000755029	24	16	0.15517
AT1G05730	0.000712688	0.000190019	20	14	0.260526
AT1G05740	0.542811	0.440963	20	16	0.119401
AT1G05750	0.0927607	0.0623201	24	16	0.188405
AT1G05760	1	1	20	10	0.160654
AT1G05770	0.489912	0.397664	20	8	0.138429
AT1G05780	1	1	20	10	0.219305
AT1G05785	0.826235	0.703462	24	6	0.064248
AT1G05790	0.034003	0.0199069	24	22	0.124236
AT1G05805	0.00149811	0.00048612	20	8	0.582154
AT1G05810	0.00213974	0.000755029	20	0	0.188793
AT1G05820	1	1	20	4	0.0157675
AT1G05830	0.00302245	0.00115194	20	0	0.0807588
AT1G05835	0.0441772	0.0268891	20	12	0.212666
AT1G05840	0.00421432	0.00172835	20	0	0.232674
AT1G05850	1	1	24	22	0.073803
AT1G05860	0.000483472	0.000115015	20	0	0.162474
AT1G05870	0.0259082	0.0145769	24	0	0.392067
AT1G05880	1	1	0	0	0
AT1G05890	0.00806064	0.00371463	20	0	0.0469061
AT1G05900	7.37329e-06	2.97234e-07	20	0	0.403877
AT1G05910	0.00806064	0.00371463	24	14	0.141698
AT1G05940	0.034003	0.0199069	24	20	0.139714
AT1G05950	1.30091e-05	6.89058e-07	24	12	0.400548
AT1G05960	0.489912	0.397664	24	22	0.14445
AT1G05970	0.00421432	0.00172835	20	0	0.153874
AT1G06000	0.00587492	0.00255268	24	16	1.77025
AT1G06002	0.00149811	0.00048612	20	10	1.11065
AT1G06010	0.69869	0.585635	24	18	0.102244
AT1G06040	0.00149811	0.00048612	24	6	1.99248
AT1G06050	0.000210374	3.91291e-05	24	4	0.197427
AT1G06060	0.000483472	0.000115015	24	2	0.203416
AT1G06070	0.970324	0.839459	24	16	0.0368363
AT1G06090	0.00213974	0.000755029	20	14	0.191553
AT1G06110	0.00421432	0.00172835	24	0	0.225364
AT1G06130	0.000210374	3.91291e-05	20	18	0.271078
AT1G06135	1	1	0	0	0
AT1G06137	1	1	0	0	0
AT1G06140	0.00213974	0.000755029	24	14	0.259662
AT1G06150	0.00587492	0.00255268	20	16	0.212852
AT1G06160	1	1	20	6	0.15745
AT1G06180	0.224505	0.167981	20	10	0.059558
AT1G06190	1	1	24	0	0.0843263
AT1G06200	0.276238	0.210777	20	10	0.151717
AT1G06210	0.00587492	0.00255268	24	12	0.272664
AT1G06220	0.0569518	0.0359403	24	14	0.186043
AT1G06230	0.0195472	0.0105521	20	18	0.106012
AT1G06240	7.37329e-06	2.97234e-07	24	20	0.384088
AT1G06265	0.224505	0.167981	20	0	0.0238725
AT1G06270	0.000138796	2.18921e-05	24	14	0.247096
AT1G06290	0.0259082	0.0145769	24	20	0.10499
AT1G06360	0.0441772	0.0268891	24	0	0.908646
AT1G06370	0.00149811	0.00048612	24	0	0.216009
AT1G06380	0.0010438	0.000307062	24	14	0.341159
AT1G06390	3.50394e-05	3.12721e-06	20	0	0.28705
AT1G06400	1.99537e-06	4.40881e-08	20	0	0.359004
AT1G06410	7.37329e-06	2.97234e-07	24	0	0.47838
AT1G06430	0.0195472	0.0105521	24	0	0.661792
AT1G06440	0.0441772	0.0268891	24	16	0.321223
AT1G06450	0.00302245	0.00115194	20	2	0.347746
AT1G06460	0.00149811	0.00048612	24	12	0.85903
AT1G06470	0.00421432	0.00172835	24	12	0.436867
AT1G06475	0.000483472	0.000115015	24	18	0.4782
AT1G06490	1	1	20	16	0.0543035
AT1G06500	1	1	24	18	0.120638
AT1G06510	1	1	24	0	0.0600767
AT1G06515	0.407666	0.324227	20	2	0.0256251
AT1G06520	0.0109411	0.00533015	24	2	0.232609
AT1G06530	8.91787e-05	1.1868e-05	24	16	0.502506
AT1G06540	0.0010438	0.000307062	20	16	0.87035
AT1G06550	0.00302245	0.00115194	20	16	0.480492
AT1G06560	0.970324	0.839459	24	18	0.156843
AT1G06570	0.0569518	0.0359403	20	0	1.2651
AT1G06580	0.489912	0.397664	20	18	0.0923554
AT1G06590	0.0147533	0.00754717	24	16	0.128756
AT1G06620	8.91787e-05	1.1868e-05	24	14	0.446526
AT1G06630	0.182164	0.132795	20	0	0.067524
AT1G06640	0.826235	0.703462	20	0	0.138676
AT1G06645	0.000483472	0.000115015	24	22	0.553836
AT1G06650	0.000322193	6.79668e-05	24	20	0.188629
AT1G06670	0.146531	0.104105	24	14	0.174628
AT1G06680	4.01482e-06	1.19439e-07	24	6	0.342204
AT1G06690	0.970324	0.839459	0	0	0
AT1G06700	0.00213974	0.000755029	20	0	0.0999193
AT1G06710	0.0195472	0.0105521	24	16	0.212729
AT1G06720	0.000712688	0.000190019	24	14	0.508346
AT1G06730	0.00421432	0.00172835	24	20	0.133507
AT1G06740	1	1	24	0	0.031518
AT1G06760	1.30091e-05	6.89058e-07	24	16	0.47898
AT1G06770	0.116862	0.0809096	20	16	0.213539
AT1G06780	0.00302245	0.00115194	24	12	0.195209
AT1G06790	0.0147533	0.00754717	24	14	0.255091
AT1G06800	0.00806064	0.00371463	20	0	0.0801068
AT1G06820	0.000322193	6.79668e-05	24	20	0.118914
AT1G06830	0.336837	0.262412	20	0	0.00525721
AT1G06840	0.000210374	3.91291e-05	20	0	0.147004
AT1G06850	1	0.995356	20	16	0.0800908
AT1G06870	0.000210374	3.91291e-05	24	16	0.285631
AT1G06890	7.37329e-06	2.97234e-07	24	16	0.511928
AT1G06900	0.586676	0.484262	20	14	0.0607802
AT1G06910	0.0927607	0.0623201	24	12	0.0596738
AT1G06950	0.0927607	0.0623201	20	0	0.0111758
AT1G06960	0.000322193	6.79668e-05	24	20	0.212288
AT1G06980	0.00213974	0.000755029	20	10	0.57769
AT1G07000	0.0109411	0.00533015	24	16	0.444651
AT1G07010	3.83506e-07	4.16833e-09	24	22	0.815387
AT1G07020	0.000210374	3.91291e-05	24	10	0.304157
AT1G07030	0.00302245	0.00115194	24	12	0.196449
AT1G07040	5.61842e-05	6.21274e-06	24	12	0.551888
AT1G07050	0.00587492	0.00255268	24	12	3.92975
AT1G07070	0.000712688	0.000190019	24	14	0.401567
AT1G07080	0.0195472	0.0105521	20	10	0.0242322
AT1G07090	0.0729463	0.0475564	24	12	0.0922822
AT1G07110	3.50394e-05	3.12721e-06	24	18	0.432226
AT1G07119	1	1	20	14	0.126776
AT1G07128	0.0569518	0.0359403	24	16	0.151628
AT1G07130	0.0569518	0.0359403	24	20	0.165031
AT1G07135	0.0010438	0.000307062	24	18	1.08979
AT1G07140	0.0259082	0.0145769	24	16	0.39044
AT1G07150	0.00806064	0.00371463	24	14	0.629716
AT1G07170	0.224505	0.167981	0	0	0
AT1G07180	5.61842e-05	6.21274e-06	24	0	1.8226
AT1G07200	0.000210374	3.91291e-05	20	0	0.518927
AT1G07210	0.000138796	2.18921e-05	24	18	0.41777
AT1G07220	0.000712688	0.000190019	24	16	0.50101
AT1G07230	0.0195472	0.0105521	20	0	0.10083
AT1G07240	0.407666	0.324227	24	4	0.162027
AT1G07250	0.00587492	0.00255268	20	10	0.12247
AT1G07260	0.970324	0.839459	20	14	0.0970077
AT1G07270	0.00587492	0.00255268	20	12	0.345725
AT1G07280	5.61842e-05	6.21274e-06	24	14	0.630401
AT1G07290	0.0109411	0.00533015	24	14	0.122606
AT1G07300	0.0569518	0.0359403	24	16	0.352384
AT1G07310	1	1	20	10	0.0756428
AT1G07320	0.489912	0.397664	0	0	0
AT1G07350	7.37329e-06	2.97234e-07	24	20	0.47685
AT1G07360	0.146531	0.104105	20	10	0.027158
AT1G07370	1.30091e-05	6.89058e-07	20	10	0.891756
AT1G07380	0.489912	0.397664	24	8	0.114443
AT1G07390	0.0195472	0.0105521	24	18	0.161774
AT1G07400	0.00149811	0.00048612	24	18	0.41144
AT1G07410	0.336837	0.262412	20	8	0.110939
AT1G07420	0.00806064	0.00371463	24	12	0.906884
AT1G07430	5.61842e-05	6.21274e-06	24	12	0.733652
AT1G07440	0.000483472	0.000115015	24	16	0.603169
AT1G07450	8.91787e-05	1.1868e-05	24	0	0.594114
AT1G07470	0.00421432	0.00172835	24	18	0.165515
AT1G07480	0.000210374	3.91291e-05	24	20	0.174409
AT1G07485	3.50394e-05	3.12721e-06	24	22	0.429705
AT1G07490	0.0195472	0.0105521	24	22	0.450235
AT1G07500	0.276238	0.210777	24	2	0.394903
AT1G07510	0.0441772	0.0268891	20	18	0.145831
AT1G07520	0.0441772	0.0268891	20	0	0.150334
AT1G07530	0.146531	0.104105	20	18	0.0687749
AT1G07570	7.37329e-06	2.97234e-07	20	0	0.698655
AT1G07590	0.0010438	0.000307062	20	4	0.336259
AT1G07600	0.00302245	0.00115194	20	4	0.453669
AT1G07610	0.826235	0.703462	0	0	0
AT1G07615	0.0109411	0.00533015	24	18	0.46211
AT1G07620	0.00421432	0.00172835	20	18	0.512891
AT1G07630	1	0.995356	20	14	0.0707577
AT1G07640	0.182164	0.132795	24	20	0.137669
AT1G07650	0.276238	0.210777	24	22	0.161333
AT1G07660	2.19552e-05	1.50573e-06	24	14	0.522208
AT1G07670	0.0927607	0.0623201	20	12	0.0590549
AT1G07700	0.00213974	0.000755029	24	0	0.365208
AT1G07705	0.276238	0.210777	24	14	0.113241
AT1G07710	0.00149811	0.00048612	24	22	0.266047
AT1G07720	0.00587492	0.00255268	20	0	0.367358
AT1G07728	0.407666	0.324227	20	0	0.0711659
AT1G07740	0.00806064	0.00371463	24	16	0.206196
AT1G07745	0.0927607	0.0623201	24	0	0.127747
AT1G07750	1	1	20	6	0.145445
AT1G07770	0.0195472	0.0105521	24	16	0.137813
AT1G07780	4.01482e-06	1.19439e-07	24	14	0.368652
AT1G07790	3.50394e-05	3.12721e-06	24	14	0.648275
AT1G07810	0.116862	0.0809096	20	0	0.0326907
AT1G07820	1.99537e-06	4.40881e-08	24	14	0.721879
AT1G07830	0.034003	0.0199069	24	18	0.300636
AT1G07840	0.00213974	0.000755029	24	14	0.296328
AT1G07870	0.970324	0.839459	20	18	0.0897337
AT1G07880	0.116862	0.0809096	20	0	0.0772496
AT1G07885	1	1	0	0	0
AT1G07890	5.61842e-05	6.21274e-06	24	12	0.802689
AT1G07900	0.166567	0.11845	20	12	0.125465
AT1G07901	1	1	20	8	0.268664
AT1G07910	3.50394e-05	3.12721e-06	24	12	0.375636
AT1G07920	1.99537e-06	4.40881e-08	24	14	0.463953
AT1G07930	5.61842e-05	6.21274e-06	24	14	0.432373
AT1G07940	8.91787e-05	1.1868e-05	24	14	0.45701
AT1G07950	0.0927607	0.0623201	24	20	0.109574
AT1G07960	0.034003	0.0199069	24	20	0.132698
AT1G07970	0.116862	0.0809096	0	0	0
AT1G07980	0.000712688	0.000190019	24	22	0.163016
AT1G07990	0.826235	0.703462	24	18	0.0326657
AT1G08000	0.000483472	0.000115015	24	16	0.214924
AT1G08005	0.970324	0.839459	20	14	0.965184
AT1G08010	0.0109411	0.00533015	24	12	0.126604
AT1G08030	0.00302245	0.00115194	20	6	0.208757
AT1G08035	0.276238	0.210777	20	16	0.141241
AT1G08040	0.00149811	0.00048612	24	14	0.112423
AT1G08050	0.0441772	0.0268891	24	16	0.131026
AT1G08060	0.0569518	0.0359403	20	0	0.101228
AT1G08070	0.000712688	0.000190019	24	16	0.174903
AT1G08110	8.91787e-05	1.1868e-05	20	0	0.120655
AT1G08125	0.0441772	0.0268891	24	16	0.181523
AT1G08130	0.000483472	0.000115015	24	14	0.344005
AT1G08160	1	1	24	22	0.0933516
AT1G08165	1	1	24	12	0.0763536
AT1G08170	0.0569518	0.0359403	24	6	0.113176
AT1G08180	0.00302245	0.00115194	24	0	0.608042
AT1G08190	0.00149811	0.00048612	20	0	0.229877
AT1G08200	0.00213974	0.000755029	24	16	0.238564
AT1G08210	0.69869	0.585635	24	0	0.142491
AT1G08220	0.000712688	0.000190019	24	16	0.364712
AT1G08230	0.182164	0.132795	24	18	0.193569
AT1G08250	0.00587492	0.00255268	20	16	0.367119
AT1G08260	0.000138796	2.18921e-05	24	10	0.357161
AT1G08270	0.489912	0.397664	20	12	0.0680904
AT1G08280	0.0441772	0.0268891	24	12	0.128368
AT1G08290	0.69869	0.585635	24	14	0.0375375
AT1G08300	0.0729463	0.0475564	24	0	0.171886
AT1G08310	1	0.995356	24	18	0.0683583
AT1G08315	0.00302245	0.00115194	24	20	0.236888
AT1G08340	0.224505	0.167981	24	4	0.113049
AT1G08350	0.276238	0.210777	24	18	0.0943911
AT1G08360	0.0569518	0.0359403	24	18	0.188938
AT1G08370	0.0010438	0.000307062	24	18	0.134089
AT1G08380	3.83506e-07	4.16833e-09	24	6	0.870889
AT1G08390	0.000322193	6.79668e-05	20	6	0.900261
AT1G08400	0.0441772	0.0268891	20	6	0.108826
AT1G08410	0.0441772	0.0268891	24	16	0.248665
AT1G08420	0.000322193	6.79668e-05	24	18	0.20813
AT1G08450	5.61842e-05	6.21274e-06	24	16	0.402801
AT1G08460	8.91787e-05	1.1868e-05	20	0	0.197129
AT1G08465	1	1	20	6	0.0747544
AT1G08470	0.000210374	3.91291e-05	24	20	0.370033
AT1G08480	0.00587492	0.00255268	24	18	0.223381
AT1G08490	0.000712688	0.000190019	24	20	0.279028
AT1G08500	0.0927607	0.0623201	20	12	0.289843
AT1G08510	0.0927607	0.0623201	20	0	0.0790545
AT1G08520	0.0195472	0.0105521	24	6	0.284974
AT1G08530	0.00421432	0.00172835	24	18	0.339996
AT1G08540	0.000138796	2.18921e-05	24	20	0.186865
AT1G08550	0.000712688	0.000190019	24	14	0.794273
AT1G08560	1	1	24	6	0.0882544
AT1G08570	0.0010438	0.000307062	20	0	1.06667
AT1G08580	3.50394e-05	3.12721e-06	24	14	0.426145
AT1G08592	0.407666	0.324227	24	0	0.151158
AT1G08600	0.0010438	0.000307062	24	18	0.147139
AT1G08610	1	1	20	10	0.231799
AT1G08620	0.0927607	0.0623201	20	18	0.0910442
AT1G08630	1	1	24	10	0.0273253
AT1G08640	0.000712688	0.000190019	24	14	0.191762
AT1G08650	0.00421432	0.00172835	20	10	0.487079
AT1G08660	0.00421432	0.00172835	20	10	0.220568
AT1G08680	5.61842e-05	6.21274e-06	24	0	0.201002
AT1G08700	0.0441772	0.0268891	20	0	0.0791372
AT1G08710	0.146531	0.104105	20	2	0.0983762
AT1G08720	0.000210374	3.91291e-05	24	2	0.180669
AT1G08750	0.116862	0.0809096	24	20	0.039583
AT1G08760	0.0147533	0.00754717	20	0	0.165338
AT1G08770	0.0195472	0.0105521	20	4	0.0707206
AT1G08780	0.0569518	0.0359403	24	14	0.134184
AT1G08800	5.61842e-05	6.21274e-06	24	4	0.265245
AT1G08810	0.00421432	0.00172835	24	4	0.2041
AT1G08820	0.00213974	0.000755029	24	14	0.12002
AT1G08830	0.00806064	0.00371463	24	16	0.367646
AT1G08840	1	0.995356	20	14	0.0988996
AT1G08845	0.0195472	0.0105521	24	16	0.2215
AT1G08860	1	1	0	0	0
AT1G08880	1.99537e-06	4.40881e-08	24	14	0.689586
AT1G08890	3.83506e-07	4.16833e-09	20	10	1.99183
AT1G08900	0.00421432	0.00172835	24	0	0.619326
AT1G08910	1	1	20	12	0.115859
AT1G08920	1	1	24	22	0.176119
AT1G08930	0.00149811	0.00048612	24	22	1.16506
AT1G08940	0.336837	0.262412	24	20	0.11621
AT1G08960	0.00213974	0.000755029	20	10	0.132275
AT1G08970	0.0441772	0.0268891	24	18	0.141252
AT1G08980	0.970324	0.839459	24	18	0.507212
AT1G09000	0.00806064	0.00371463	20	12	0.147599
AT1G09010	0.0441772	0.0268891	24	0	0.136206
AT1G09020	0.00806064	0.00371463	24	18	0.142429
AT1G09040	0.000712688	0.000190019	20	10	0.191252
AT1G09050	0.0010438	0.000307062	24	12	0.170219
AT1G09060	8.91787e-05	1.1868e-05	20	0	0.171607
AT1G09070	8.91787e-05	1.1868e-05	20	18	0.55638
AT1G09080	0.0515563	0.0314147	24	18	0.0142905
AT1G09100	0.0109411	0.00533015	24	18	0.19808
AT1G09130	0.00421432	0.00172835	24	20	0.0753977
AT1G09140	0.000210374	3.91291e-05	24	22	0.284156
AT1G09150	0.0109411	0.00533015	24	18	0.146764
AT1G09160	0.000322193	6.79668e-05	24	0	0.19712
AT1G09176	1	1	0	0	0
AT1G09180	0.224505	0.167981	24	6	0.484784
AT1G09190	0.0010438	0.000307062	24	16	0.382774
AT1G09195	0.970324	0.839459	24	22	0.0625117
AT1G09200	1.30091e-05	6.89058e-07	24	14	1.14242
AT1G09210	0.0441772	0.0268891	20	12	0.321939
AT1G09220	0.0729463	0.0475564	24	16	0.219499
AT1G09230	3.83506e-07	4.16833e-09	24	4	0.513755
AT1G09240	1	1	20	14	0.381762
AT1G09250	0.00213974	0.000755029	24	2	0.386945
AT1G09270	0.00302245	0.00115194	24	0	0.0848679
AT1G09280	0.0147533	0.00754717	20	0	0.00769773
AT1G09290	0.034003	0.0199069	24	20	0.0793203
AT1G09300	0.000210374	3.91291e-05	24	18	0.430021
AT1G09310	0.0109411	0.00533015	24	6	0.257198
AT1G09320	0.0927607	0.0623201	24	14	0.221428
AT1G09330	2.19552e-05	1.50573e-06	24	14	0.176109
AT1G09340	1.30091e-05	6.89058e-07	24	20	0.46427
AT1G09350	0.000712688	0.000190019	20	8	1.37308
AT1G09390	8.91787e-05	1.1868e-05	24	4	0.728389
AT1G09400	1	1	20	8	0.0178955
AT1G09415	0.146531	0.104105	0	0	0
AT1G09420	1	1	20	16	0.0764124
AT1G09421	0.0729463	0.0475564	24	18	0.20236
AT1G09430	0.0259082	0.0145769	20	16	0.335648
AT1G09440	2.19552e-05	1.50573e-06	20	0	0.154513
AT1G09450	0.00213974	0.000755029	20	14	0.1282
AT1G09460	0.336837	0.262412	20	0	0.0414409
AT1G09470	0.826235	0.703462	20	16	0.141833
AT1G09480	1	1	20	10	0.0924498
AT1G09490	0.0195472	0.0105521	24	16	0.164383
AT1G09500	1	1	20	14	0.0841398
AT1G09520	1	1	24	6	0.0921878
AT1G09530	0.000322193	6.79668e-05	24	8	0.572896
AT1G09560	5.61842e-05	6.21274e-06	20	18	0.565786
AT1G09570	0.0010438	0.000307062	24	4	0.562342
AT1G09575	0.000483472	0.000115015	24	2	0.358931
AT1G09580	0.182164	0.132795	20	10	0.163038
AT1G09590	0.000210374	3.91291e-05	24	14	0.32202
AT1G09600	1	1	20	0	0.0798174
AT1G09610	1	1	20	18	0.109454
AT1G09620	0.224505	0.167981	0	0	0
AT1G09630	0.0259082	0.0145769	24	14	0.179703
AT1G09640	5.61842e-05	6.21274e-06	24	14	0.327865
AT1G09645	0.0109411	0.00533015	24	18	0.147087
AT1G09660	0.00421432	0.00172835	24	18	0.306085
AT1G09680	0.0195472	0.0105521	24	16	0.144939
AT1G09690	0.0109411	0.00533015	24	16	0.391937
AT1G09700	0.00421432	0.00172835	24	20	0.146553
AT1G09710	8.91787e-05	1.1868e-05	24	22	0.15759
AT1G09730	0.586676	0.484262	20	16	0.0451682
AT1G09740	0.146531	0.104105	20	0	0.0700953
AT1G09750	1	1	20	10	0.336736
AT1G09760	2.19552e-05	1.50573e-06	24	16	0.273762
AT1G09770	0.00806064	0.00371463	24	12	0.137048
AT1G09780	0.00213974	0.000755029	24	16	0.249614
AT1G09794	0.0147533	0.00754717	24	18	0.313389
AT1G09795	1.30091e-05	6.89058e-07	24	16	0.343189
AT1G09800	0.00302245	0.00115194	24	14	0.299104
AT1G09810	0.0010438	0.000307062	24	18	0.31473
AT1G09812	0.586676	0.484262	24	20	0.163141
AT1G09815	0.00421432	0.00172835	24	14	0.215598
AT1G09820	0.0259082	0.0145769	24	20	0.1608
AT1G09830	0.000210374	3.91291e-05	24	16	0.336854
AT1G09840	0.00587492	0.00255268	24	20	0.139725
AT1G09850	0.00149811	0.00048612	24	18	0.476702
AT1G09870	0.00806064	0.00371463	24	14	0.114274
AT1G09890	1	1	20	16	0.133082
AT1G09900	0.970324	0.839459	24	18	0.214292
AT1G09910	0.0259082	0.0145769	24	22	0.118711
AT1G09920	1	1	20	0	0.0923065
AT1G09932	1	1	24	18	0.0548335
AT1G09935	1	1	0	0	0
AT1G09940	0.0441772	0.0268891	20	0	0.00440006
AT1G09950	0.0109411	0.00533015	24	12	0.119561
AT1G09960	0.586676	0.484262	0	0	0
AT1G09970	0.0569518	0.0359403	24	20	0.184826
AT1G09980	1	1	24	22	0.0358125
AT1G09995	1	1	20	4	0.100738
AT1G10020	0.00587492	0.00255268	20	0	0.297624
AT1G10030	0.0147533	0.00754717	20	16	0.157982
AT1G10040	0.000712688	0.000190019	24	14	0.311232
AT1G10050	0.0259082	0.0145769	24	12	0.0762832
AT1G10060	0.0729463	0.0475564	20	10	0.381199
AT1G10070	0.182164	0.132795	24	16	0.0122917
AT1G10090	9.07632e-07	1.45892e-08	20	10	0.577164
AT1G10095	0.489912	0.397664	24	14	0.075489
AT1G10120	0.000138796	2.18921e-05	20	18	0.29505
AT1G10130	0.0010438	0.000307062	24	14	0.165589
AT1G10140	0.0569518	0.0359403	24	2	0.208527
AT1G10150	0.00806064	0.00371463	20	0	0.570901
AT1G10155	8.91787e-05	1.1868e-05	20	18	1.21523
AT1G10170	0.0259082	0.0145769	24	0	0.10111
AT1G10180	0.586676	0.484262	20	8	0.0516762
AT1G10200	0.00149811	0.00048612	20	10	1.02115
AT1G10210	0.0195472	0.0105521	20	14	0.0694311
AT1G10230	3.50394e-05	3.12721e-06	24	14	0.383888
AT1G10240	0.00806064	0.00371463	20	2	0.071535
AT1G10270	0.00587492	0.00255268	24	18	0.234125
AT1G10280	1	1	20	16	0.0559865
AT1G10290	3.50394e-05	3.12721e-06	24	14	0.293964
AT1G10310	0.00149811	0.00048612	24	18	0.2159
AT1G10320	1	1	20	16	0.0815396
AT1G10330	1	1	24	0	0.0738497
AT1G10340	0.0927607	0.0623201	24	16	0.0444056
AT1G10350	0.489912	0.397664	0	0	0
AT1G10360	0.0010438	0.000307062	20	0	0.321683
AT1G10370	0.0569518	0.0359403	24	4	0.856283
AT1G10380	0.0927607	0.0623201	24	0	0.353263
AT1G10390	0.69869	0.585635	20	0	0.0312948
AT1G10410	0.00421432	0.00172835	24	14	0.16752
AT1G10417	1.30091e-05	6.89058e-07	24	12	0.226027
AT1G10430	0.0109411	0.00533015	24	16	0.0914242
AT1G10450	1	1	20	12	0.0961907
AT1G10470	0.224505	0.167981	0	0	0
AT1G10490	8.91787e-05	1.1868e-05	24	14	0.502223
AT1G10500	0.0147533	0.00754717	24	20	0.119916
AT1G10510	0.00421432	0.00172835	24	16	0.119667
AT1G10522	0.0569518	0.0359403	24	22	0.296588
AT1G10530	1	1	24	10	0.0322473
AT1G10540	0.336837	0.262412	24	10	0.0276155
AT1G10550	0.00421432	0.00172835	24	22	1.63553
AT1G10560	0.407666	0.324227	24	12	0.0573386
AT1G10570	0.69869	0.585635	20	8	0.06955
AT1G10580	0.000138796	2.18921e-05	24	12	0.239132
AT1G10585	1	1	24	6	0.113964
AT1G10590	0.000210374	3.91291e-05	24	14	0.276401
AT1G10600	0.276238	0.210777	24	0	0.136815
AT1G10610	7.37329e-06	2.97234e-07	24	2	0.365725
AT1G10630	0.0109411	0.00533015	24	14	0.179092
AT1G10640	0.0109411	0.00533015	24	4	0.666768
AT1G10650	0.000322193	6.79668e-05	20	18	0.627809
AT1G10657	0.224505	0.167981	20	6	0.979543
AT1G10660	3.50394e-05	3.12721e-06	20	0	0.394995
AT1G10670	0.00302245	0.00115194	20	18	0.179583
AT1G10682	0.000712688	0.000190019	24	4	0.758633
AT1G10690	0.586676	0.484262	24	22	0.145234
AT1G10700	0.00213974	0.000755029	20	2	0.200592
AT1G10720	0.0195472	0.0105521	24	2	0.125102
AT1G10730	0.00587492	0.00255268	24	14	0.12799
AT1G10740	4.36361e-08	1.60321e-10	20	0	0.772407
AT1G10750	0.224505	0.167981	20	16	0.114634
AT1G10760	0.000483472	0.000115015	24	12	1.64959
AT1G10770	0.0037756	0.00144015	20	10	0.170451
AT1G10780	0.00421432	0.00172835	20	14	0.188287
AT1G10790	0.0729463	0.0475564	24	16	0.0723618
AT1G10800	1	1	20	14	0.120348
AT1G10820	0.826235	0.703462	20	16	0.0358588
AT1G10830	0.00421432	0.00172835	24	22	0.12364
AT1G10840	0.00587492	0.00255268	24	14	0.188218
AT1G10850	0.000210374	3.91291e-05	20	18	0.363212
AT1G10865	0.00149811	0.00048612	24	22	0.452588
AT1G10870	0.0441772	0.0268891	24	8	0.0720237
AT1G10890	0.00806064	0.00371463	24	22	0.181867
AT1G10900	3.50394e-05	3.12721e-06	24	6	0.697183
AT1G10910	0.0195472	0.0105521	20	0	0.0549627
AT1G10920	0.00587492	0.00255268	24	18	0.187509
AT1G10930	7.37329e-06	2.97234e-07	24	12	0.689155
AT1G10940	0.034003	0.0199069	20	6	0.203837
AT1G10950	1	1	20	18	0.150564
AT1G10960	3.50394e-05	3.12721e-06	24	22	0.578672
AT1G10970	0.336837	0.262412	20	10	0.268497
AT1G10990	1	0.995356	24	22	0.277877
AT1G11000	0.407666	0.324227	20	0	0.0077409
AT1G11020	0.034003	0.0199069	20	0	0.104303
AT1G11050	0.00587492	0.00255268	20	18	0.293599
AT1G11060	0.0147533	0.00754717	20	18	0.131917
AT1G11070	0.000712688	0.000190019	20	8	0.95356
AT1G11090	0.489912	0.397664	20	18	0.10011
AT1G11120	1	1	24	6	0.210352
AT1G11130	4.01482e-06	1.19439e-07	24	16	0.531807
AT1G11160	0.0109411	0.00533015	24	14	0.135429
AT1G11170	0.0259082	0.0145769	20	10	0.539325
AT1G11175	0.000712688	0.000190019	24	4	0.343474
AT1G11180	0.0195472	0.0105521	20	2	0.0846351
AT1G11185	1	1	20	10	0.162422
AT1G11190	0.970324	0.839459	20	14	0.0318288
AT1G11200	0.0010438	0.000307062	24	16	0.324325
AT1G11210	0.000712688	0.000190019	20	10	2.27949
AT1G11220	0.034003	0.0199069	20	14	0.116565
AT1G11240	0.00302245	0.00115194	24	12	0.283784
AT1G11260	0.970324	0.839459	0	0	0
AT1G11270	1	1	20	4	0.0790738
AT1G11290	0.0109411	0.00533015	24	22	0.298041
AT1G11300	1	1	20	16	0.104106
AT1G11310	8.91787e-05	1.1868e-05	24	16	0.479
AT1G11320	0.0010438	0.000307062	24	14	0.280398
AT1G11330	0.000322193	6.79668e-05	24	16	0.887385
AT1G11340	0.224505	0.167981	0	0	0
AT1G11350	0.224505	0.167981	0	0	0
AT1G11360	1	1	20	4	0.0900834
AT1G11362	0.0259082	0.0145769	20	10	0.0541916
AT1G11370	1	0.995356	20	12	0.0493593
AT1G11380	0.00806064	0.00371463	20	0	0.194165
AT1G11390	0.000210374	3.91291e-05	24	14	0.143057
AT1G11400	0.0010438	0.000307062	20	0	0.111552
AT1G11410	0.0259082	0.0145769	20	0	0.206202
AT1G11430	0.00302245	0.00115194	24	14	0.18506
AT1G11440	0.826235	0.703462	24	12	0.0691211
AT1G11450	0.146531	0.104105	20	12	0.00927457
AT1G11475	0.000483472	0.000115015	24	16	0.492108
AT1G11480	1	1	24	22	0.0422394
AT1G11500	1	1	20	4	0.0698965
AT1G11530	0.146531	0.104105	20	0	0.0507201
AT1G11540	0.647482	0.534948	20	14	0.0407656
AT1G11545	1	1	24	22	0.249023
AT1G11570	1	1	20	16	0.167419
AT1G11572	1	0.917407	0	0	0
AT1G11580	0.224505	0.167981	24	14	0.18489
AT1G11592	0.034003	0.0199069	24	22	0.282145
AT1G11630	0.182164	0.132795	24	12	0.0855784
AT1G11650	2.19552e-05	1.50573e-06	24	14	0.233224
AT1G11660	0.69869	0.585635	24	14	0.0992675
AT1G11670	0.00421432	0.00172835	24	6	0.458047
AT1G11680	0.0195472	0.0105521	24	4	0.145809
AT1G11684	1	1	0	0	0
AT1G11700	1	1	20	0	0.420523
AT1G11710	0.586676	0.484262	24	20	0.0461526
AT1G11720	1	1	20	0	0.193136
AT1G11730	0.276238	0.210777	20	4	0.0584998
AT1G11740	0.0729463	0.0475564	24	22	1.00431
AT1G11750	0.407666	0.324227	24	22	0.0459247
AT1G11755	0.276238	0.210777	24	18	0.0966986
AT1G11760	0.970324	0.839459	20	18	0.0681883
AT1G11780	0.0729463	0.0475564	24	18	0.228399
AT1G11785	0.224505	0.167981	24	16	0.408125
AT1G11790	0.0010438	0.000307062	24	16	0.368756
AT1G11800	0.0441772	0.0268891	24	16	0.169334
AT1G11820	8.91787e-05	1.1868e-05	20	0	0.246512
AT1G11840	0.00806064	0.00371463	24	12	0.46442
AT1G11850	0.000138796	2.18921e-05	24	2	0.637961
AT1G11860	8.91787e-05	1.1868e-05	24	20	0.446805
AT1G11870	0.336837	0.262412	24	6	0.0951895
AT1G11880	0.146531	0.104105	24	20	0.0674099
AT1G11890	0.000712688	0.000190019	24	14	0.184177
AT1G11900	1	1	20	14	0.0554786
AT1G11905	0.00806064	0.00371463	20	18	0.261743
AT1G11910	0.0109411	0.00533015	20	4	0.163078
AT1G11930	0.224505	0.167981	24	20	0.0710654
AT1G11940	1	1	24	22	0.0841623
AT1G11950	0.0729463	0.0475564	24	14	0.535767
AT1G11960	0.00213974	0.000755029	24	12	0.424232
AT1G12000	9.07632e-07	1.45892e-08	24	16	0.479917
AT1G12020	0.146531	0.104105	24	22	0.35149
AT1G12030	0.00421432	0.00172835	24	20	0.278772
AT1G12050	1	0.995356	24	18	0.121013
AT1G12060	0.0109411	0.00533015	24	14	0.320836
AT1G12080	0.0195472	0.0105521	24	0	0.233624
AT1G12090	8.91787e-05	1.1868e-05	20	10	0.630101
AT1G12100	0.00302245	0.00115194	20	6	0.554174
AT1G12110	0.00302245	0.00115194	24	18	0.634364
AT1G12120	0.0927607	0.0623201	24	12	0.258912
AT1G12140	0.00587492	0.00255268	24	16	0.225691
AT1G12200	0.000483472	0.000115015	24	22	0.492572
AT1G12210	0.00587492	0.00255268	20	14	0.211751
AT1G12220	1	1	20	16	0.105204
AT1G12230	0.00302245	0.00115194	24	0	0.109084
AT1G12240	8.91787e-05	1.1868e-05	24	22	0.662506
AT1G12244	0.00149811	0.00048612	24	22	0.343477
AT1G12250	2.19552e-05	1.50573e-06	24	0	0.483308
AT1G12260	1	1	20	16	0.0876324
AT1G12270	0.276238	0.210777	24	12	0.286154
AT1G12280	1.30091e-05	6.89058e-07	20	18	0.485163
AT1G12290	0.336837	0.262412	20	4	0.0192462
AT1G12300	1	1	20	4	0.0597483
AT1G12310	0.000712688	0.000190019	24	16	0.29593
AT1G12320	0.00587492	0.00255268	20	0	0.238666
AT1G12330	8.91787e-05	1.1868e-05	20	0	0.2327
AT1G12340	0.00302245	0.00115194	20	0	0.241087
AT1G12350	0.0259082	0.0145769	24	20	0.13103
AT1G12360	0.182164	0.132795	20	0	0.04979
AT1G12370	0.407666	0.324227	24	2	0.174771
AT1G12380	0.0927607	0.0623201	20	12	0.049587
AT1G12390	0.0729463	0.0475564	20	18	0.268158
AT1G12400	0.0195472	0.0105521	24	18	0.371526
AT1G12410	0.0259082	0.0145769	24	20	0.0632966
AT1G12420	0.146531	0.104105	20	16	0.527437
AT1G12430	8.91787e-05	1.1868e-05	20	16	0.354766
AT1G12440	0.00587492	0.00255268	20	0	0.155003
AT1G12450	1	1	20	12	0.100723
AT1G12460	0.00302245	0.00115194	20	0	0.0972934
AT1G12470	0.0729463	0.0475564	20	16	0.0797193
AT1G12480	0.000483472	0.000115015	20	10	0.308534
AT1G12500	1.47272e-07	9.61923e-10	24	0	0.50656
AT1G12520	7.37329e-06	2.97234e-07	20	0	0.316195
AT1G12530	0.00421432	0.00172835	24	22	0.204887
AT1G12550	0.69869	0.585635	20	2	0.0799463
AT1G12580	9.07632e-07	1.45892e-08	20	0	0.44649
AT1G12610	1	1	20	14	0.0106708
AT1G12620	0.826235	0.703462	20	6	0.0626153
AT1G12630	1	1	20	2	0.138998
AT1G12640	8.91787e-05	1.1868e-05	20	18	0.257457
AT1G12650	1.30091e-05	6.89058e-07	24	14	0.36021
AT1G12670	1	1	0	0	0
AT1G12672	0.69869	0.585635	20	12	0.129698
AT1G12680	1	1	20	0	0.0426564
AT1G12700	1	1	20	10	0.0731857
AT1G12710	0.0729463	0.0475564	24	12	0.904244
AT1G12730	0.826235	0.703462	24	16	0.245864
AT1G12750	0.000138796	2.18921e-05	20	8	0.60557
AT1G12760	1.30091e-05	6.89058e-07	20	10	0.317217
AT1G12770	0.489912	0.397664	24	18	0.0924974
AT1G12775	0.146531	0.104105	20	2	0.0708565
AT1G12780	0.00421432	0.00172835	24	18	0.40175
AT1G12790	0.0259082	0.0145769	24	0	0.39346
AT1G12800	0.000138796	2.18921e-05	24	8	0.179736
AT1G12810	0.116862	0.0809096	20	2	0.0466791
AT1G12820	0.00302245	0.00115194	20	18	0.217253
AT1G12830	0.00421432	0.00172835	24	16	0.241929
AT1G12840	0.00302245	0.00115194	24	18	0.354404
AT1G12845	9.07632e-07	1.45892e-08	24	10	1.67407
AT1G12850	0.0927607	0.0623201	24	20	0.104704
AT1G12860	0.0569518	0.0359403	20	2	0.0382501
AT1G12880	1	1	20	6	0.143485
AT1G12900	8.91787e-05	1.1868e-05	24	2	0.163847
AT1G12910	0.0195472	0.0105521	20	0	0.108824
AT1G12920	0.00806064	0.00371463	24	18	0.239368
AT1G12930	0.0195472	0.0105521	20	18	0.147766
AT1G12970	0.034003	0.0199069	20	6	0.162218
AT1G12990	0.000322193	6.79668e-05	20	10	0.135002
AT1G13000	0.00302245	0.00115194	24	12	0.175612
AT1G13020	0.000712688	0.000190019	24	16	0.226498
AT1G13030	0.0147533	0.00754717	24	16	0.30431
AT1G13040	0.00213974	0.000755029	24	16	0.301088
AT1G13050	0.0010438	0.000307062	24	16	0.23998
AT1G13060	0.0147533	0.00754717	24	18	0.284557
AT1G13080	0.000483472	0.000115015	24	0	1.07026
AT1G13090	0.276238	0.210777	24	16	0.145886
AT1G13100	8.91787e-05	1.1868e-05	24	2	0.241676
AT1G13110	1	1	20	10	0.180417
AT1G13120	0.00213974	0.000755029	24	16	0.198143
AT1G13145	0.0441772	0.0268891	24	22	0.302412
AT1G13160	0.00302245	0.00115194	24	14	0.392653
AT1G13170	0.00302245	0.00115194	24	12	0.189126
AT1G13180	0.00149811	0.00048612	20	10	0.16569
AT1G13190	0.00213974	0.000755029	24	0	0.339201
AT1G13195	8.91787e-05	1.1868e-05	20	16	0.342405
AT1G13210	0.0729463	0.0475564	20	14	0.316798
AT1G13220	0.000210374	3.91291e-05	24	16	0.181347
AT1G13245	0.0259082	0.0145769	24	0	0.955825
AT1G13250	0.0147533	0.00754717	24	10	0.424377
AT1G13260	1	1	24	6	0.801931
AT1G13270	8.91787e-05	1.1868e-05	24	16	0.47692
AT1G13280	0.000712688	0.000190019	20	10	0.284738
AT1G13310	1	1	0	0	0
AT1G13320	0.000483472	0.000115015	24	20	0.107601
AT1G13330	0.00213974	0.000755029	24	12	0.443196
AT1G13340	0.146531	0.104105	24	6	0.227874
AT1G13350	1	1	20	14	0.0416763
AT1G13360	0.0195472	0.0105521	20	10	0.191719
AT1G13370	0.0109411	0.00533015	24	16	0.538877
AT1G13380	0.0010438	0.000307062	20	0	0.220761
AT1G13390	1	1	24	18	0.133238
AT1G13410	0.00213974	0.000755029	24	16	0.405589
AT1G13440	1	1	24	18	0.109207
AT1G13448	5.61842e-05	6.21274e-06	24	4	1.00674
AT1G13450	0.00302245	0.00115194	24	0	0.221739
AT1G13460	0.0569518	0.0359403	24	14	0.117205
AT1G13470	0.00028758	5.35479e-05	24	12	2.68982
AT1G13520	1	1	0	0	0
AT1G13530	1	1	20	6	0.0183515
AT1G13540	1	1	0	0	0
AT1G13550	0.224505	0.167981	24	16	0.0325402
AT1G13560	0.0010438	0.000307062	24	14	0.280106
AT1G13570	0.00587492	0.00255268	24	0	0.215593
AT1G13580	1	1	20	10	0.100823
AT1G13630	0.224505	0.167981	24	22	0.151518
AT1G13640	0.00149811	0.00048612	24	22	1.21415
AT1G13650	4.01482e-06	1.19439e-07	24	4	1.26016
AT1G13670	0.336837	0.262412	20	2	0.0536703
AT1G13690	0.586676	0.484262	24	14	0.0546078
AT1G13700	0.0010438	0.000307062	24	2	1.12722
AT1G13730	0.00213974	0.000755029	24	14	0.277134
AT1G13740	0.146531	0.104105	20	14	0.0601593
AT1G13750	3.50394e-05	3.12721e-06	24	14	0.58559
AT1G13770	0.0441772	0.0268891	24	22	0.0564665
AT1G13780	0.00302245	0.00115194	20	18	0.136781
AT1G13790	0.0729463	0.0475564	20	14	0.176021
AT1G13810	0.0010438	0.000307062	24	18	0.481717
AT1G13820	0.0259082	0.0145769	24	2	0.0868588
AT1G13830	1	1	20	10	0.0358983
AT1G13860	0.000210374	3.91291e-05	24	12	0.298374
AT1G13870	7.37329e-06	2.97234e-07	24	16	0.231397
AT1G13880	0.00149811	0.00048612	20	18	0.138914
AT1G13900	0.489912	0.397664	24	4	0.0860164
AT1G13910	0.0147533	0.00754717	20	6	0.239651
AT1G13920	0.146531	0.104105	20	8	0.146569
AT1G13930	4.36361e-08	1.60321e-10	20	10	1.67002
AT1G13940	0.000483472	0.000115015	24	2	0.279022
AT1G13950	0.826235	0.703462	20	14	0.0541191
AT1G13960	0.034003	0.0199069	20	18	0.170012
AT1G13970	0.407666	0.324227	20	10	0.015168
AT1G13980	0.146531	0.104105	24	0	0.165752
AT1G13990	0.000138796	2.18921e-05	24	12	0.779707
AT1G14000	0.000712688	0.000190019	24	16	0.185871
AT1G14010	0.00587492	0.00255268	24	16	0.272106
AT1G14020	0.0259082	0.0145769	24	16	0.09618
AT1G14030	0.0195472	0.0105521	20	8	0.153273
AT1G14040	0.0147533	0.00754717	24	16	0.297755
AT1G14060	8.91787e-05	1.1868e-05	24	14	0.546862
AT1G14070	1	1	20	12	0.0364894
AT1G14080	1	1	0	0	0
AT1G14090	0.0195472	0.0105521	24	20	0.130935
AT1G14100	4.01482e-06	1.19439e-07	24	20	0.296703
AT1G14130	0.69869	0.585635	24	12	0.058613
AT1G14140	0.00213974	0.000755029	24	18	0.25259
AT1G14150	5.61842e-05	6.21274e-06	24	20	0.419325
AT1G14170	0.0927607	0.0623201	24	12	0.686847
AT1G14180	0.0927607	0.0623201	24	16	0.0954675
AT1G14190	1	1	24	6	0.0756658
AT1G14200	0.000483472	0.000115015	24	20	0.997526
AT1G14205	1	0.995356	0	0	0
AT1G14210	0.0729463	0.0475564	24	0	0.309286
AT1G14230	1	1	20	10	0.109142
AT1G14250	3.50394e-05	3.12721e-06	20	10	0.607081
AT1G14260	1	1	20	16	0.0605062
AT1G14270	0.00806064	0.00371463	24	22	0.149948
AT1G14280	3.83506e-07	4.16833e-09	24	2	1.02609
AT1G14290	0.000483472	0.000115015	24	2	0.251296
AT1G14300	0.0729463	0.0475564	24	18	0.184169
AT1G14310	0.336837	0.262412	20	2	0.0669356
AT1G14320	0.000712688	0.000190019	24	14	0.316956
AT1G14330	0.000210374	3.91291e-05	24	20	0.208715
AT1G14340	8.91787e-05	1.1868e-05	20	0	0.223046
AT1G14345	8.91787e-05	1.1868e-05	24	18	0.478184
AT1G14350	9.07632e-07	1.45892e-08	24	18	0.498447
AT1G14360	1.30091e-05	6.89058e-07	20	14	0.704947
AT1G14370	0.0569518	0.0359403	24	10	0.106521
AT1G14380	0.276238	0.210777	24	6	0.102904
AT1G14400	0.0195472	0.0105521	24	0	0.111578
AT1G14410	0.00213974	0.000755029	24	14	0.190969
AT1G14430	0.0010438	0.000307062	20	0	0.126353
AT1G14440	0.00421432	0.00172835	20	8	0.328449
AT1G14450	0.407666	0.324227	24	20	0.0555827
AT1G14460	0.00421432	0.00172835	24	4	0.287664
AT1G14470	0.0195472	0.0105521	24	14	0.240341
AT1G14480	0.00806064	0.00371463	20	14	0.278651
AT1G14490	0.407666	0.324227	24	12	0.0948265
AT1G14510	0.0147533	0.00754717	20	0	0.0921097
AT1G14520	1.30091e-05	6.89058e-07	24	16	1.10081
AT1G14530	2.19552e-05	1.50573e-06	24	18	0.320256
AT1G14540	0.0841968	0.0549382	20	0	0.0237058
AT1G14560	0.00302245	0.00115194	24	18	0.145532
AT1G14570	0.826235	0.703462	24	0	0.048511
AT1G14580	2.19552e-05	1.50573e-06	24	8	0.990036
AT1G14590	0.0147533	0.00754717	24	18	0.233434
AT1G14600	1	1	20	6	0.197962
AT1G14610	0.0109411	0.00533015	24	16	0.201445
AT1G14620	1.30091e-05	6.89058e-07	24	16	0.511812
AT1G14630	1	1	20	10	0.100653
AT1G14640	0.0927607	0.0623201	24	2	0.157457
AT1G14642	0.768509	0.644548	20	2	0.722429
AT1G14650	0.0147533	0.00754717	24	20	0.130016
AT1G14660	0.0569518	0.0359403	20	8	0.103707
AT1G14670	0.000483472	0.000115015	24	14	0.410392
AT1G14680	0.0109411	0.00533015	24	14	0.333329
AT1G14685	0.970324	0.839459	0	0	0
AT1G14687	1	0.995356	24	16	0.189418
AT1G14690	0.00149811	0.00048612	24	0	0.126931
AT1G14700	4.01482e-06	1.19439e-07	24	2	0.586764
AT1G14710	1.30091e-05	6.89058e-07	24	12	0.192502
AT1G14720	0.0259082	0.0145769	24	18	0.457734
AT1G14730	0.826235	0.703462	24	8	0.077676
AT1G14740	1	1	20	16	0.0692094
AT1G14770	0.224505	0.167981	24	20	0.192476
AT1G14780	0.376092	0.29332	20	4	0.0192588
AT1G14790	5.61842e-05	6.21274e-06	24	14	0.314798
AT1G14810	2.19552e-05	1.50573e-06	24	16	0.465287
AT1G14820	0.000322193	6.79668e-05	24	18	0.629745
AT1G14830	0.0195472	0.0105521	24	16	0.0864628
AT1G14840	0.826235	0.703462	24	6	0.128363
AT1G14850	0.0147533	0.00754717	20	16	0.217805
AT1G14860	0.0195472	0.0105521	20	0	0.0739852
AT1G14870	1	1	24	6	0.0962048
AT1G14880	1.30091e-05	6.89058e-07	24	16	1.40965
AT1G14890	0.146531	0.104105	24	4	0.201072
AT1G14900	0.00213974	0.000755029	24	14	0.270806
AT1G14910	0.0109411	0.00533015	20	10	0.121392
AT1G14920	0.00587492	0.00255268	24	10	0.23709
AT1G14970	0.0927607	0.0623201	20	14	0.0807964
AT1G14980	0.000210374	3.91291e-05	24	18	0.781458
AT1G14990	3.50394e-05	3.12721e-06	24	16	0.350474
AT1G15000	0.000322193	6.79668e-05	24	14	0.465966
AT1G15002	0.0195472	0.0105521	24	14	0.251699
AT1G15010	0.542811	0.440963	20	2	0.126085
AT1G15020	3.50394e-05	3.12721e-06	24	4	0.577794
AT1G15030	0.489912	0.397664	24	4	0.145909
AT1G15040	1	1	24	18	0.00534685
AT1G15050	7.37329e-06	2.97234e-07	24	8	1.04578
AT1G15060	0.586676	0.484262	20	18	0.228296
AT1G15080	1	1	20	6	0.11853
AT1G15100	1	1	20	2	0.265282
AT1G15110	0.00149811	0.00048612	20	18	0.252841
AT1G15120	0.0259082	0.0145769	24	20	0.149135
AT1G15125	0.970324	0.839459	20	10	0.275019
AT1G15130	0.826235	0.703462	24	2	0.0535507
AT1G15140	4.01482e-06	1.19439e-07	24	16	0.406463
AT1G15150	3.50394e-05	3.12721e-06	24	14	0.462404
AT1G15165	0.69869	0.585635	20	16	0.192894
AT1G15170	0.0010438	0.000307062	24	18	0.488112
AT1G15175	1.99537e-06	4.40881e-08	24	4	0.66306
AT1G15180	7.37329e-06	2.97234e-07	24	0	0.301594
AT1G15200	0.224505	0.167981	24	18	0.177761
AT1G15215	0.407666	0.324227	24	16	0.112322
AT1G15220	0.0109411	0.00533015	24	18	0.104987
AT1G15230	0.000322193	6.79668e-05	24	22	0.25893
AT1G15240	0.00302245	0.00115194	24	0	0.0893585
AT1G15250	0.000138796	2.18921e-05	24	14	0.5837
AT1G15260	0.0010438	0.000307062	24	20	0.210066
AT1G15270	0.489912	0.397664	24	20	0.0490102
AT1G15280	0.0569518	0.0359403	24	20	0.157222
AT1G15290	0.00149811	0.00048612	20	0	0.626869
AT1G15300	0.00213974	0.000755029	24	18	0.142661
AT1G15310	0.0010438	0.000307062	24	14	0.153372
AT1G15340	0.00806064	0.00371463	24	0	0.203246
AT1G15350	0.00587492	0.00255268	24	2	0.184731
AT1G15370	0.407666	0.324227	24	18	0.140305
AT1G15380	1	1	0	0	0
AT1G15390	0.224505	0.167981	24	16	0.135644
AT1G15400	0.116862	0.0809096	20	18	0.223992
AT1G15405	1	1	24	0	0.525818
AT1G15410	0.000712688	0.000190019	20	18	0.546601
AT1G15415	1	1	24	18	0.0414081
AT1G15420	0.000712688	0.000190019	24	16	0.430944
AT1G15430	0.336837	0.262412	20	16	0.0751939
AT1G15440	0.00149811	0.00048612	24	16	0.565993
AT1G15470	0.000483472	0.000115015	24	16	0.397525
AT1G15480	0.0147533	0.00754717	20	14	0.373591
AT1G15490	0.000210374	3.91291e-05	20	16	0.19168
AT1G15500	1	1	20	18	0.0902091
AT1G15510	0.00302245	0.00115194	24	18	0.577723
AT1G15520	1	1	24	18	0.0136173
AT1G15530	0.000712688	0.000190019	24	0	0.242744
AT1G15550	9.07632e-07	1.45892e-08	24	0	1.09855
AT1G15570	0.970324	0.839459	24	4	0.14052
AT1G15580	0.00421432	0.00172835	24	8	0.657316
AT1G15660	3.50394e-05	3.12721e-06	20	12	0.535487
AT1G15670	0.0010438	0.000307062	20	18	0.325869
AT1G15690	1.99537e-06	4.40881e-08	24	16	0.656365
AT1G15700	0.0569518	0.0359403	24	0	0.188877
AT1G15710	0.000483472	0.000115015	24	16	0.378017
AT1G15720	0.276238	0.210777	20	14	0.0518673
AT1G15730	0.182164	0.132795	24	0	0.243964
AT1G15740	8.91787e-05	1.1868e-05	24	0	0.950518
AT1G15750	5.61842e-05	6.21274e-06	20	0	0.631935
AT1G15760	0.0259082	0.0145769	20	18	0.468426
AT1G15780	1	1	20	12	0.0393071
AT1G15790	0.0306115	0.0172419	24	14	0.147061
AT1G15800	0.489912	0.397664	24	12	0.193199
AT1G15810	0.000322193	6.79668e-05	24	18	0.678131
AT1G15820	1.47272e-07	9.61923e-10	24	6	1.66783
AT1G15830	5.61842e-05	6.21274e-06	24	2	1.30971
AT1G15860	0.0109411	0.00533015	20	4	0.0697326
AT1G15870	0.0147533	0.00754717	24	16	0.312116
AT1G15880	0.970324	0.839459	20	0	0.0551969
AT1G15900	0.586676	0.484262	24	6	0.118585
AT1G15910	1.30091e-05	6.89058e-07	20	10	0.176502
AT1G15920	0.0147533	0.00754717	24	0	0.206471
AT1G15930	0.034003	0.0199069	24	18	0.13863
AT1G15940	8.91787e-05	1.1868e-05	20	14	0.227621
AT1G15950	0.224505	0.167981	24	6	0.412228
AT1G15960	1	1	20	2	0.14332
AT1G15970	0.116862	0.0809096	24	18	0.078507
AT1G15980	1.99537e-06	4.40881e-08	24	20	0.358565
AT1G16000	0.0010438	0.000307062	24	16	0.682463
AT1G16010	0.034003	0.0199069	24	18	0.139807
AT1G16020	0.00302245	0.00115194	24	18	0.131495
AT1G16022	1	1	20	10	0.254163
AT1G16030	0.00806064	0.00371463	20	8	0.20421
AT1G16040	0.146531	0.104105	20	8	0.183716
AT1G16060	3.50394e-05	3.12721e-06	24	12	0.453401
AT1G16070	1	1	24	18	0.0695735
AT1G16080	0.000138796	2.18921e-05	24	20	0.282474
AT1G16090	0.00213974	0.000755029	24	0	0.462868
AT1G16110	0.0010438	0.000307062	20	10	0.538453
AT1G16130	0.00806064	0.00371463	24	20	0.128924
AT1G16170	0.000712688	0.000190019	20	0	0.402851
AT1G16180	0.000138796	2.18921e-05	20	2	0.139028
AT1G16190	0.000210374	3.91291e-05	24	14	0.285895
AT1G16210	0.00302245	0.00115194	24	20	0.130726
AT1G16220	0.224505	0.167981	20	16	0.208408
AT1G16240	0.000483472	0.000115015	24	0	0.152936
AT1G16250	1.30091e-05	6.89058e-07	24	0	0.370015
AT1G16260	0.0109411	0.00533015	24	14	0.432415
AT1G16270	0.407666	0.324227	20	18	0.0773108
AT1G16280	0.0147533	0.00754717	24	14	0.335703
AT1G16300	1	0.995356	0	0	0
AT1G16310	0.826235	0.703462	20	10	0.0727333
AT1G16320	8.91787e-05	1.1868e-05	24	18	0.378477
AT1G16340	0.0195472	0.0105521	24	16	0.165521
AT1G16350	0.0195472	0.0105521	24	18	0.340481
AT1G16360	0.69869	0.585635	24	16	0.0968107
AT1G16370	0.034003	0.0199069	20	18	0.225259
AT1G16390	0.0729463	0.0475564	20	18	0.144261
AT1G16400	0.000322193	6.79668e-05	24	12	1.20011
AT1G16410	4.01482e-06	1.19439e-07	24	12	1.75167
AT1G16420	0.0841968	0.0549382	20	18	0.0694131
AT1G16430	0.0729463	0.0475564	24	14	0.121238
AT1G16445	1	1	20	10	0.215461
AT1G16460	0.0010438	0.000307062	24	22	0.126353
AT1G16470	0.0010438	0.000307062	24	18	0.310865
AT1G16480	0.00302245	0.00115194	24	14	0.19395
AT1G16489	1	1	24	18	0.13481
AT1G16490	0.0569518	0.0359403	20	16	0.182657
AT1G16500	0.586676	0.484262	24	12	0.103341
AT1G16510	0.000138796	2.18921e-05	24	16	0.665532
AT1G16515	1	1	20	0	0.324308
AT1G16520	0.00149811	0.00048612	20	16	0.883849
AT1G16530	1	1	20	2	0.0820163
AT1G16540	0.0569518	0.0359403	24	14	0.0484741
AT1G16550	0.586676	0.484262	0	0	0
AT1G16560	0.0109411	0.00533015	24	18	0.166924
AT1G16570	0.0729463	0.0475564	20	2	0.0334557
AT1G16590	0.00149811	0.00048612	24	20	0.251346
AT1G16610	0.00806064	0.00371463	24	16	0.175586
AT1G16630	0.0927607	0.0623201	20	14	0.0437641
AT1G16635	0.0010438	0.000307062	24	12	0.44024
AT1G16640	0.00421432	0.00172835	20	0	0.241929
AT1G16650	0.000322193	6.79668e-05	24	16	0.249698
AT1G16670	0.0729463	0.0475564	20	12	0.256107
AT1G16680	0.00149811	0.00048612	20	18	0.117412
AT1G16690	0.69869	0.585635	24	16	0.0624375
AT1G16700	0.00149811	0.00048612	24	16	0.30639
AT1G16710	0.0927607	0.0623201	24	0	0.0568081
AT1G16720	7.37329e-06	2.97234e-07	24	0	1.14342
AT1G16730	0.0927607	0.0623201	20	4	1.15145
AT1G16740	0.0010438	0.000307062	24	14	0.283726
AT1G16750	0.0195472	0.0105521	20	16	0.146653
AT1G16780	0.00302245	0.00115194	24	18	0.116143
AT1G16790	0.0927607	0.0623201	20	6	0.147343
AT1G16800	1	1	20	10	0.0452242
AT1G16810	0.336837	0.262412	20	8	0.121331
AT1G16820	0.182164	0.132795	24	18	0.175571
AT1G16825	0.586676	0.484262	24	20	0.170191
AT1G16830	0.0147533	0.00754717	24	14	0.183071
AT1G16840	1	1	20	12	0.282715
AT1G16850	3.50394e-05	3.12721e-06	24	12	1.77238
AT1G16858	0.000483472	0.000115015	20	12	0.215226
AT1G16870	3.50394e-05	3.12721e-06	24	18	0.380654
AT1G16880	3.50394e-05	3.12721e-06	24	20	0.54441
AT1G16890	0.00149811	0.00048612	24	0	0.171596
AT1G16900	0.69869	0.585635	24	18	0.119255
AT1G16916	0.586676	0.484262	24	22	0.0850068
AT1G16920	0.0441772	0.0268891	20	18	0.21749
AT1G16930	1	1	20	10	0.0723038
AT1G16960	0.000138796	2.18921e-05	24	10	0.286118
AT1G16970	0.034003	0.0199069	24	16	0.190772
AT1G17020	1	1	20	12	0.0155587
AT1G17030	0.407666	0.324227	20	12	0.0648512
AT1G17040	0.00806064	0.00371463	20	18	0.153373
AT1G17050	0.0569518	0.0359403	20	18	0.553684
AT1G17060	0.0195472	0.0105521	20	0	0.0992838
AT1G17070	0.0569518	0.0359403	24	18	0.0786506
AT1G17080	0.000712688	0.000190019	24	20	0.159379
AT1G17090	1.30091e-05	6.89058e-07	24	16	1.44872
AT1G17100	0.000138796	2.18921e-05	24	18	1.39137
AT1G17110	0.0147533	0.00754717	24	0	0.0681358
AT1G17120	0.00149811	0.00048612	20	0	0.158527
AT1G17130	0.0259082	0.0145769	24	16	0.157034
AT1G17140	0.00213974	0.000755029	24	2	0.356728
AT1G17145	0.00149811	0.00048612	24	2	0.247045
AT1G17147	0.0729463	0.0475564	24	10	0.159942
AT1G17160	0.000712688	0.000190019	24	16	0.272145
AT1G17170	0.0259082	0.0145769	24	16	0.238312
AT1G17190	0.000483472	0.000115015	24	12	0.374878
AT1G17200	0.00806064	0.00371463	20	2	0.384811
AT1G17210	0.000483472	0.000115015	20	18	0.186474
AT1G17220	0.0010438	0.000307062	24	18	0.212923
AT1G17230	0.00302245	0.00115194	20	14	0.097095
AT1G17232	0.826235	0.703462	20	0	0.00954182
AT1G17250	0.0927607	0.0623201	20	18	0.14776
AT1G17255	0.116862	0.0809096	24	22	0.0675693
AT1G17270	0.826235	0.703462	20	2	0.0255232
AT1G17280	0.000712688	0.000190019	20	2	0.108427
AT1G17285	1	1	24	12	0.0111751
AT1G17290	0.000210374	3.91291e-05	20	10	0.196313
AT1G17330	0.116862	0.0809096	20	16	0.252214
AT1G17340	0.00302245	0.00115194	24	0	0.23223
AT1G17350	0.336837	0.262412	24	20	0.0611889
AT1G17360	3.83506e-07	4.16833e-09	20	0	0.839605
AT1G17370	0.0569518	0.0359403	24	18	0.161377
AT1G17380	0.0441772	0.0268891	24	12	0.28917
AT1G17410	0.0927607	0.0623201	20	0	0.0225645
AT1G17420	0.00149811	0.00048612	24	12	0.642906
AT1G17430	0.000210374	3.91291e-05	20	12	0.626032
AT1G17440	0.000322193	6.79668e-05	20	14	0.20963
AT1G17450	0.000712688	0.000190019	24	12	0.273751
AT1G17455	0.00213974	0.000755029	24	12	0.736058
AT1G17460	0.00587492	0.00255268	20	10	0.522663
AT1G17470	0.0569518	0.0359403	0	0	0
AT1G17480	1	1	20	10	0.156077
AT1G17490	0.00587492	0.00255268	24	14	0.190418
AT1G17500	1.30091e-05	6.89058e-07	20	10	0.401258
AT1G17510	0.000322193	6.79668e-05	20	14	0.501615
AT1G17520	0.00587492	0.00255268	20	0	0.0736768
AT1G17530	0.0109411	0.00533015	20	16	0.225795
AT1G17550	0.00806064	0.00371463	24	14	0.0974414
AT1G17560	0.00213974	0.000755029	24	14	0.26044
AT1G17580	0.00149811	0.00048612	24	0	0.243159
AT1G17590	0.000712688	0.000190019	20	14	0.274237
AT1G17600	0.00806064	0.00371463	20	16	0.576187
AT1G17610	0.00213974	0.000755029	24	20	0.612679
AT1G17615	1	1	0	0	0
AT1G17620	0.182164	0.132795	0	0	0
AT1G17630	0.000210374	3.91291e-05	24	16	0.347002
AT1G17640	0.00213974	0.000755029	24	0	0.328463
AT1G17650	0.0259082	0.0145769	24	22	0.125362
AT1G17665	0.0147533	0.00754717	24	12	2.69579
AT1G17680	0.182164	0.132795	24	20	0.113853
AT1G17690	0.0927607	0.0623201	24	16	0.29923
AT1G17700	0.224505	0.167981	24	8	0.0918435
AT1G17710	0.0259082	0.0145769	20	16	0.510002
AT1G17720	8.91787e-05	1.1868e-05	24	16	0.163456
AT1G17730	0.0569518	0.0359403	24	2	0.0801135
AT1G17744	0.00980585	0.00452239	24	16	0.0450117
AT1G17745	0.0010438	0.000307062	24	12	1.13909
AT1G17750	0.0195472	0.0105521	24	12	0.0912481
AT1G17760	0.0195472	0.0105521	24	14	0.158793
AT1G17780	0.000712688	0.000190019	24	20	0.185493
AT1G17790	0.0729463	0.0475564	20	18	0.0796156
AT1G17820	0.0927607	0.0623201	20	18	0.0754623
AT1G17830	0.0195472	0.0105521	24	12	0.330741
AT1G17840	0.407666	0.324227	24	22	0.327644
AT1G17850	0.336837	0.262412	20	2	0.105338
AT1G17860	0.00213974	0.000755029	20	0	0.421049
AT1G17870	0.000210374	3.91291e-05	24	0	0.831253
AT1G17880	0.276238	0.210777	24	14	0.130872
AT1G17890	0.116862	0.0809096	24	12	0.174099
AT1G17920	1	0.995356	0	0	0
AT1G17930	0.336837	0.262412	24	18	0.0183613
AT1G17940	0.00213974	0.000755029	24	12	0.304378
AT1G17960	0.69869	0.585635	24	20	0.0328029
AT1G17970	0.00302245	0.00115194	20	8	0.739333
AT1G17980	0.336837	0.262412	24	2	0.0676314
AT1G17990	0.000138796	2.18921e-05	24	4	0.603619
AT1G18000	1	1	20	18	0.330474
AT1G18010	1	1	20	0	0.131768
AT1G18020	0.000210374	3.91291e-05	24	4	0.604764
AT1G18030	0.000210374	3.91291e-05	20	2	0.174719
AT1G18040	0.0010438	0.000307062	24	16	0.196935
AT1G18060	0.0010438	0.000307062	20	4	0.451903
AT1G18070	0.0147533	0.00754717	24	16	0.201256
AT1G18080	0.000322193	6.79668e-05	24	14	0.322016
AT1G18090	1	1	20	12	0.0990646
AT1G18150	3.50394e-05	3.12721e-06	20	10	0.506858
AT1G18160	1	0.995356	24	0	0.0777717
AT1G18170	0.00806064	0.00371463	24	20	0.222418
AT1G18180	0.00213974	0.000755029	24	18	0.242273
AT1G18190	0.586676	0.484262	24	8	0.0717529
AT1G18191	1	1	0	0	0
AT1G18200	1	0.995356	20	18	0.0751174
AT1G18210	0.00213974	0.000755029	24	20	0.493087
AT1G18250	0.826235	0.703462	20	0	0.0446214
AT1G18260	0.0147533	0.00754717	20	18	0.204365
AT1G18265	0.00421432	0.00172835	24	12	0.330616
AT1G18270	0.000322193	6.79668e-05	24	20	0.175194
AT1G18300	0.00213974	0.000755029	24	0	0.245502
AT1G18320	0.0927607	0.0623201	24	14	0.236125
AT1G18330	0.000210374	3.91291e-05	24	6	1.61712
AT1G18335	0.000483472	0.000115015	24	8	0.241196
AT1G18340	1	1	20	6	0.0646826
AT1G18350	8.91787e-05	1.1868e-05	20	10	0.215728
AT1G18360	0.00302245	0.00115194	20	10	0.354667
AT1G18370	1	1	24	12	0.0931938
AT1G18382	1	1	0	0	0
AT1G18390	0.586676	0.484262	20	12	0.0273814
AT1G18400	1	0.995356	20	6	0.423391
AT1G18415	0.0729463	0.0475564	20	18	0.187558
AT1G18440	0.0259082	0.0145769	24	18	0.148389
AT1G18450	0.00421432	0.00172835	20	0	0.0673516
AT1G18460	4.01482e-06	1.19439e-07	24	2	1.0194
AT1G18470	0.00421432	0.00172835	20	10	0.346827
AT1G18480	3.50394e-05	3.12721e-06	24	14	0.430613
AT1G18485	3.50394e-05	3.12721e-06	24	18	0.187995
AT1G18490	0.000210374	3.91291e-05	24	20	0.246562
AT1G18500	0.0010438	0.000307062	24	20	0.261302
AT1G18530	0.905396	0.77146	24	18	0.0427228
AT1G18540	0.000712688	0.000190019	24	14	0.416896
AT1G18550	7.37329e-06	2.97234e-07	24	16	0.381083
AT1G18560	3.50394e-05	3.12721e-06	24	16	0.264837
AT1G18570	0.00421432	0.00172835	20	0	0.287545
AT1G18580	0.00421432	0.00172835	24	16	0.155921
AT1G18590	8.91787e-05	1.1868e-05	24	12	0.964468
AT1G18600	0.000322193	6.79668e-05	24	20	0.183955
AT1G18610	0.00149811	0.00048612	20	0	0.248113
AT1G18620	3.50394e-05	3.12721e-06	24	2	0.865662
AT1G18630	0.000322193	6.79668e-05	24	18	0.538277
AT1G18640	0.0729463	0.0475564	24	20	0.142199
AT1G18650	0.000322193	6.79668e-05	24	0	0.325776
AT1G18660	3.50394e-05	3.12721e-06	24	20	0.169363
AT1G18670	0.970324	0.839459	20	2	0.0209994
AT1G18680	0.00587492	0.00255268	20	0	0.139043
AT1G18690	0.00213974	0.000755029	24	2	0.212387
AT1G18700	0.0259082	0.0145769	24	20	0.18056
AT1G18710	0.000712688	0.000190019	24	14	0.692629
AT1G18720	3.50394e-05	3.12721e-06	24	16	0.724458
AT1G18730	0.000138796	2.18921e-05	24	18	0.368508
AT1G18735	1	1	24	18	0.0525783
AT1G18740	1	1	24	12	0.163929
AT1G18745	0.00421432	0.00172835	24	16	0.217888
AT1G18750	5.61842e-05	6.21274e-06	20	18	0.37279
AT1G18773	1.30091e-05	6.89058e-07	24	2	0.551596
AT1G18800	0.000322193	6.79668e-05	24	14	0.373442
AT1G18810	2.19552e-05	1.50573e-06	24	2	0.797877
AT1G18830	1	1	20	0	0.00885402
AT1G18835	0.0010438	0.000307062	24	4	0.708051
AT1G18840	0.0927607	0.0623201	24	8	0.0720195
AT1G18850	0.00149811	0.00048612	24	14	0.541924
AT1G18860	1	1	0	0	0
AT1G18870	3.50394e-05	3.12721e-06	20	10	0.474783
AT1G18880	0.224505	0.167981	24	4	0.0895239
AT1G18890	0.000483472	0.000115015	24	0	0.1771
AT1G18900	0.0259082	0.0145769	24	16	0.132121
AT1G18910	0.407666	0.324227	24	8	0.0950545
AT1G18940	0.69869	0.585635	20	18	0.0626226
AT1G18950	0.69869	0.585635	24	14	0.0783646
AT1G19000	0.000483472	0.000115015	24	0	0.365553
AT1G19010	8.91787e-05	1.1868e-05	24	22	0.218939
AT1G19020	0.0109411	0.00533015	20	0	0.671541
AT1G19025	0.0259082	0.0145769	24	12	0.106291
AT1G19050	0.000712688	0.000190019	24	8	0.345473
AT1G19070	0.970324	0.839459	24	18	0.376791
AT1G19080	0.0729463	0.0475564	24	18	0.162034
AT1G19100	0.0569518	0.0359403	24	18	0.0868877
AT1G19110	0.00302245	0.00115194	24	0	0.218049
AT1G19120	0.224505	0.167981	20	14	0.0734441
AT1G19130	0.0010438	0.000307062	24	18	0.218976
AT1G19140	0.00149811	0.00048612	24	20	0.277126
AT1G19150	0.0010438	0.000307062	20	0	0.364386
AT1G19170	0.586676	0.484262	24	8	0.0560942
AT1G19180	0.0147533	0.00754717	24	12	1.18112
AT1G19190	0.407666	0.324227	20	10	0.143813
AT1G19200	1	0.995356	20	10	0.10721
AT1G19220	0.00421432	0.00172835	20	2	0.315805
AT1G19240	0.00587492	0.00255268	24	16	0.414277
AT1G19250	1	1	0	0	0
AT1G19270	0.0569518	0.0359403	20	10	0.343998
AT1G19290	0.0195472	0.0105521	20	14	0.216716
AT1G19300	8.91787e-05	1.1868e-05	24	14	0.397705
AT1G19310	3.83506e-07	4.16833e-09	20	10	0.711927
AT1G19330	0.00149811	0.00048612	24	10	0.47317
AT1G19340	0.000483472	0.000115015	20	10	0.169542
AT1G19350	0.00421432	0.00172835	20	18	0.258728
AT1G19360	0.0259082	0.0145769	24	16	0.103103
AT1G19370	0.00149811	0.00048612	20	10	1.13898
AT1G19380	0.000210374	3.91291e-05	20	18	0.574125
AT1G19396	1	1	20	12	0.0801542
AT1G19397	0.206138	0.150388	24	12	0.0680617
AT1G19400	0.00149811	0.00048612	20	0	1.61086
AT1G19430	0.034003	0.0199069	24	22	0.1454
AT1G19440	7.37329e-06	2.97234e-07	24	16	0.258207
AT1G19450	2.19552e-05	1.50573e-06	24	0	1.05834
AT1G19480	1	1	20	0	0.121382
AT1G19485	0.0109411	0.00533015	24	20	0.132433
AT1G19490	0.116862	0.0809096	24	0	0.558926
AT1G19500	1	1	0	0	0
AT1G19510	0.000712688	0.000190019	24	22	0.70989
AT1G19520	0.000210374	3.91291e-05	24	14	0.302783
AT1G19550	0.00806064	0.00371463	24	12	1.02528
AT1G19570	0.0109411	0.00533015	24	12	1.05462
AT1G19580	0.00213974	0.000755029	24	14	0.217496
AT1G19600	0.407666	0.324227	0	0	0
AT1G19610	0.647482	0.534948	20	16	0.199269
AT1G19620	0.224505	0.167981	20	0	0.0331625
AT1G19630	0.00421432	0.00172835	24	14	0.24796
AT1G19640	1	1	20	8	0.341864
AT1G19650	1	1	24	6	0.113119
AT1G19660	8.91787e-05	1.1868e-05	20	0	0.624431
AT1G19670	0.034003	0.0199069	20	12	0.219456
AT1G19680	5.61842e-05	6.21274e-06	20	0	0.292998
AT1G19690	0.000210374	3.91291e-05	24	16	0.372961
AT1G19700	0.000322193	6.79668e-05	20	18	0.336055
AT1G19710	0.116862	0.0809096	24	16	0.154047
AT1G19715	5.61842e-05	6.21274e-06	24	2	0.256893
AT1G19720	0.000712688	0.000190019	24	2	0.240249
AT1G19730	0.0569518	0.0359403	24	4	0.126431
AT1G19740	0.0147533	0.00754717	24	18	0.359831
AT1G19770	0.00806064	0.00371463	24	0	0.452003
AT1G19800	0.000210374	3.91291e-05	24	18	0.27017
AT1G19835	0.0010438	0.000307062	24	20	0.545752
AT1G19840	0.276238	0.210777	20	10	0.081664
AT1G19850	0.0729463	0.0475564	24	10	0.150187
AT1G19860	0.586676	0.484262	24	12	0.197612
AT1G19870	0.00421432	0.00172835	20	0	0.0582397
AT1G19880	0.489912	0.397664	24	0	0.136441
AT1G19910	0.0729463	0.0475564	24	12	0.137869
AT1G19920	0.224505	0.167981	24	18	0.418914
AT1G19940	2.19552e-05	1.50573e-06	20	10	0.27879
AT1G19950	0.0569518	0.0359403	20	16	0.133205
AT1G19960	4.01482e-06	1.19439e-07	24	12	2.767
AT1G19970	0.0441772	0.0268891	20	12	0.138618
AT1G19980	1	1	20	2	0.11359
AT1G19990	0.116862	0.0809096	24	18	0.126117
AT1G20010	0.00302245	0.00115194	20	10	0.585005
AT1G20020	0.000483472	0.000115015	24	14	0.690963
AT1G20030	0.00149811	0.00048612	20	10	0.533293
AT1G20050	4.01482e-06	1.19439e-07	24	14	0.429316
AT1G20060	7.37329e-06	2.97234e-07	20	12	0.239898
AT1G20070	0.00149811	0.00048612	24	10	1.91859
AT1G20090	0.00302245	0.00115194	20	0	0.230332
AT1G20100	1.30091e-05	6.89058e-07	24	12	0.476983
AT1G20110	1	1	20	2	0.0354617
AT1G20120	0.224505	0.167981	20	18	0.0962632
AT1G20140	0.00421432	0.00172835	24	14	0.282563
AT1G20160	0.182164	0.132795	24	10	0.247966
AT1G20190	0.000210374	3.91291e-05	24	12	0.439982
AT1G20200	0.00421432	0.00172835	24	18	0.169214
AT1G20220	0.146531	0.104105	24	16	0.354977
AT1G20225	0.0441772	0.0268891	24	22	0.218335
AT1G20230	0.000210374	3.91291e-05	24	14	0.284208
AT1G20260	0.000712688	0.000190019	24	14	0.324064
AT1G20270	0.489912	0.397664	24	14	0.077074
AT1G20300	0.00587492	0.00255268	24	14	0.199138
AT1G20310	0.376092	0.29332	20	18	0.0496601
AT1G20330	0.0147533	0.00754717	24	0	0.328811
AT1G20340	0.00421432	0.00172835	24	2	0.250139
AT1G20350	1	1	20	0	0.0473979
AT1G20370	0.00587492	0.00255268	24	14	0.211343
AT1G20380	1.30091e-05	6.89058e-07	20	10	0.449779
AT1G20410	0.0259082	0.0145769	20	14	0.107666
AT1G20430	0.034003	0.0199069	24	14	0.134549
AT1G20440	0.000138796	2.18921e-05	20	8	1.19057
AT1G20450	3.83506e-07	4.16833e-09	20	10	1.53937
AT1G20460	1	1	20	18	0.251498
AT1G20470	0.0109411	0.00533015	20	0	0.945835
AT1G20480	2.19552e-05	1.50573e-06	24	6	0.316027
AT1G20490	0.00587492	0.00255268	24	16	0.500754
AT1G20510	2.19552e-05	1.50573e-06	24	12	1.07748
AT1G20515	0.00421432	0.00172835	20	14	0.102278
AT1G20540	0.000322193	6.79668e-05	24	0	0.20101
AT1G20550	1	1	20	0	0.0531068
AT1G20560	0.00213974	0.000755029	20	4	0.170255
AT1G20570	0.224505	0.167981	20	10	0.0772236
AT1G20575	0.00213974	0.000755029	24	22	0.103744
AT1G20580	0.000712688	0.000190019	24	16	0.264008
AT1G20590	1	1	20	12	0.092829
AT1G20610	1	1	24	6	0.0550478
AT1G20620	1.47272e-07	9.61923e-10	20	10	1.48975
AT1G20630	0.00421432	0.00172835	20	10	0.892661
AT1G20640	0.182164	0.132795	24	6	0.258134
AT1G20650	0.146531	0.104105	20	6	0.439874
AT1G20670	0.0441772	0.0268891	24	0	0.0848599
AT1G20691	0.224505	0.167981	24	16	0.0773523
AT1G20693	0.00149811	0.00048612	20	10	1.01305
AT1G20696	0.00149811	0.00048612	20	10	0.871787
AT1G20720	5.61842e-05	6.21274e-06	24	10	0.369171
AT1G20760	0.69869	0.585635	24	2	0.0191298
AT1G20770	0.116862	0.0809096	24	16	0.228927
AT1G20780	0.0109411	0.00533015	20	16	0.549002
AT1G20810	0.00806064	0.00371463	24	20	0.101603
AT1G20816	0.0010438	0.000307062	20	0	0.198275
AT1G20823	0.116862	0.0809096	20	12	0.21205
AT1G20830	0.000322193	6.79668e-05	24	20	0.249149
AT1G20840	0.0109411	0.00533015	24	14	1.0838
AT1G20850	1	1	24	6	0.184198
AT1G20870	0.00421432	0.00172835	24	18	0.168893
AT1G20880	0.0109411	0.00533015	24	0	0.198342
AT1G20890	0.00806064	0.00371463	24	0	0.22474
AT1G20910	0.116862	0.0809096	24	20	0.122164
AT1G20920	0.586676	0.484262	24	0	0.0874015
AT1G20930	0.0259082	0.0145769	20	14	0.0628935
AT1G20950	0.0010438	0.000307062	24	16	0.326382
AT1G20960	1	0.995356	20	16	0.100478
AT1G20970	0.0569518	0.0359403	20	0	0.0649881
AT1G20980	0.00213974	0.000755029	24	18	0.107046
AT1G21000	0.0010438	0.000307062	20	18	0.671734
AT1G21010	1	1	24	6	0.163409
AT1G21050	0.000712688	0.000190019	24	0	0.653144
AT1G21060	2.19552e-05	1.50573e-06	24	0	0.414632
AT1G21065	0.00213974	0.000755029	24	0	0.212417
AT1G21070	0.034003	0.0199069	24	14	0.138299
AT1G21080	0.407666	0.324227	24	22	0.128126
AT1G21090	0.182164	0.132795	24	12	0.184214
AT1G21100	1	1	20	0	0.0449722
AT1G21110	0.0729463	0.0475564	24	14	0.162824
AT1G21120	0.826235	0.703462	24	20	0.212845
AT1G21130	0.586676	0.484262	24	20	0.299013
AT1G21140	0.0441772	0.0268891	24	2	0.349868
AT1G21150	0.224505	0.167981	24	18	0.15958
AT1G21160	8.91787e-05	1.1868e-05	24	16	0.180966
AT1G21170	0.489912	0.397664	24	18	0.0476131
AT1G21190	0.00421432	0.00172835	24	14	0.225639
AT1G21200	0.224505	0.167981	20	10	0.0444779
AT1G21220	1	1	20	8	0.0293922
AT1G21240	0.0176745	0.00904963	24	16	0.0263418
AT1G21245	1	1	0	0	0
AT1G21250	1.47272e-07	9.61923e-10	24	14	2.61369
AT1G21260	0.0195472	0.0105521	24	12	0.127769
AT1G21270	1.30091e-05	6.89058e-07	24	12	0.671482
AT1G21280	1	0.995356	20	18	0.0656774
AT1G21310	1	0.995356	24	18	0.134528
AT1G21350	0.0259082	0.0145769	24	2	0.156828
AT1G21370	1	1	24	18	0.143189
AT1G21380	0.000138796	2.18921e-05	20	10	0.119044
AT1G21390	0.336837	0.262412	24	12	0.0821711
AT1G21400	0.826235	0.703462	20	12	0.186893
AT1G21410	0.00302245	0.00115194	20	18	0.434601
AT1G21440	9.07632e-07	1.45892e-08	24	14	0.687097
AT1G21450	0.00213974	0.000755029	24	0	0.287919
AT1G21460	0.224505	0.167981	24	18	0.487512
AT1G21480	0.0010438	0.000307062	20	0	0.17534
AT1G21500	3.50394e-05	3.12721e-06	24	6	1.16527
AT1G21520	8.91787e-05	1.1868e-05	24	14	0.749255
AT1G21525	0.182164	0.132795	20	10	0.159802
AT1G21540	0.489912	0.397664	20	10	0.264154
AT1G21550	0.034003	0.0199069	24	14	0.412157
AT1G21560	0.336837	0.262412	24	18	0.145797
AT1G21580	0.0010438	0.000307062	20	0	0.127955
AT1G21590	0.0441772	0.0268891	24	12	0.312428
AT1G21600	0.034003	0.0199069	24	16	0.574711
AT1G21610	2.19552e-05	1.50573e-06	24	14	0.385215
AT1G21630	1	1	20	18	0.113829
AT1G21640	0.0259082	0.0145769	20	6	0.426768
AT1G21650	5.61842e-05	6.21274e-06	24	18	0.291789
AT1G21651	0.182164	0.132795	20	0	0.0795929
AT1G21660	0.586676	0.484262	20	18	0.0920081
AT1G21670	3.50394e-05	3.12721e-06	24	12	1.05623
AT1G21680	0.000483472	0.000115015	24	14	0.987892
AT1G21690	0.489912	0.397664	24	18	0.185699
AT1G21695	1	1	20	8	0.0688177
AT1G21700	0.0729463	0.0475564	24	20	0.0770611
AT1G21710	0.0569518	0.0359403	20	0	0.043198
AT1G21720	0.000138796	2.18921e-05	24	18	0.23453
AT1G21730	5.61842e-05	6.21274e-06	20	10	0.284609
AT1G21740	0.224505	0.167981	24	6	0.0855536
AT1G21750	0.000322193	6.79668e-05	24	14	0.476865
AT1G21760	0.116862	0.0809096	24	4	0.191133
AT1G21770	0.0927607	0.0623201	24	20	0.0937941
AT1G21780	0.116862	0.0809096	24	22	0.0818198
AT1G21790	0.000712688	0.000190019	24	4	0.402004
AT1G21810	1	1	24	6	0.03796
AT1G21830	1.99537e-06	4.40881e-08	24	2	0.606972
AT1G21840	0.000322193	6.79668e-05	24	2	0.251992
AT1G21880	0.000322193	6.79668e-05	24	16	0.300322
AT1G21900	0.00149811	0.00048612	24	20	0.273779
AT1G21910	0.00302245	0.00115194	24	22	1.23502
AT1G21920	8.91787e-05	1.1868e-05	24	2	0.615896
AT1G21930	0.0010438	0.000307062	24	20	0.290171
AT1G21980	0.0927607	0.0623201	24	4	0.354824
AT1G22020	0.000138796	2.18921e-05	24	22	0.197593
AT1G22030	0.146531	0.104105	24	6	0.221295
AT1G22040	1	1	24	18	0.0342302
AT1G22050	0.000483472	0.000115015	20	2	0.199473
AT1G22060	0.336837	0.262412	24	2	0.0119721
AT1G22065	0.0441772	0.0268891	24	14	0.115026
AT1G22070	3.50394e-05	3.12721e-06	24	12	0.764789
AT1G22110	1	1	20	10	0.0256672
AT1G22140	0.0147533	0.00754717	24	20	0.209269
AT1G22160	0.826235	0.703462	24	10	0.270013
AT1G22170	0.224505	0.167981	24	12	0.212044
AT1G22180	0.0195472	0.0105521	20	10	0.33015
AT1G22190	5.61842e-05	6.21274e-06	24	18	0.511398
AT1G22200	0.000483472	0.000115015	24	14	0.156341
AT1G22230	0.0147533	0.00754717	24	22	0.212152
AT1G22250	0.69869	0.585635	0	0	0
AT1G22270	2.19552e-05	1.50573e-06	24	12	0.443222
AT1G22275	0.0109411	0.00533015	24	14	0.0751183
AT1G22280	0.0259082	0.0145769	20	16	0.484685
AT1G22300	3.50394e-05	3.12721e-06	24	12	0.228953
AT1G22310	0.034003	0.0199069	24	0	0.173239
AT1G22330	0.116862	0.0809096	24	0	0.395875
AT1G22340	0.000483472	0.000115015	24	14	0.357996
AT1G22350	0.000322193	6.79668e-05	24	16	0.410001
AT1G22360	1	1	20	8	0.170167
AT1G22370	0.034003	0.0199069	24	12	0.659624
AT1G22380	0.00149811	0.00048612	24	20	0.430528
AT1G22400	3.50394e-05	3.12721e-06	20	0	0.379559
AT1G22403	0.0147533	0.00754717	24	18	0.417544
AT1G22410	0.000483472	0.000115015	20	16	0.27156
AT1G22430	0.000322193	6.79668e-05	20	0	0.14729
AT1G22440	1	1	20	16	0.0722947
AT1G22450	0.000322193	6.79668e-05	24	16	0.207813
AT1G22470	0.034003	0.0199069	24	18	0.438733
AT1G22480	1	1	0	0	0
AT1G22490	0.0195472	0.0105521	20	10	0.169174
AT1G22500	0.0927607	0.0623201	24	0	0.101449
AT1G22510	0.000712688	0.000190019	24	18	0.227784
AT1G22520	0.0441772	0.0268891	24	16	0.208179
AT1G22530	0.00302245	0.00115194	24	22	1.31204
AT1G22540	0.0010438	0.000307062	20	10	0.224388
AT1G22550	0.0195472	0.0105521	20	6	0.398727
AT1G22570	0.00302245	0.00115194	20	8	0.651314
AT1G22590	0.0109411	0.00533015	24	18	0.311753
AT1G22610	0.0010438	0.000307062	20	0	0.0765274
AT1G22620	0.224505	0.167981	24	20	0.148143
AT1G22630	1.99537e-06	4.40881e-08	24	20	0.471002
AT1G22640	0.489912	0.397664	24	8	0.0532776
AT1G22650	0.116862	0.0809096	24	8	0.320238
AT1G22660	0.00302245	0.00115194	24	20	0.0848855
AT1G22690	1.99537e-06	4.40881e-08	24	0	0.795236
AT1G22700	1	1	20	10	0.106943
AT1G22710	0.489912	0.397664	20	6	0.185201
AT1G22730	0.826235	0.703462	0	0	0
AT1G22740	1	1	24	22	0.19393
AT1G22750	0.0010438	0.000307062	24	4	0.251337
AT1G22770	0.000138796	2.18921e-05	24	10	1.99531
AT1G22780	0.00149811	0.00048612	24	14	0.281581
AT1G22790	2.19552e-05	1.50573e-06	24	12	0.236499
AT1G22800	0.000712688	0.000190019	24	14	0.13604
AT1G22830	0.000322193	6.79668e-05	24	16	0.222019
AT1G22840	0.00587492	0.00255268	24	16	0.41267
AT1G22850	0.0441772	0.0268891	24	0	0.290692
AT1G22860	0.146531	0.104105	20	14	0.0712583
AT1G22870	0.116862	0.0809096	20	16	0.0653648
AT1G22882	0.0010438	0.000307062	24	20	0.441472
AT1G22885	0.0109411	0.00533015	20	0	0.282746
AT1G22890	1.30091e-05	6.89058e-07	20	0	0.291703
AT1G22900	1	1	20	16	0.120624
AT1G22910	0.0010438	0.000307062	24	0	0.276225
AT1G22920	0.0010438	0.000307062	24	18	0.234643
AT1G22930	2.19552e-05	1.50573e-06	20	0	0.592722
AT1G22940	0.000483472	0.000115015	24	20	0.180974
AT1G22950	9.07632e-07	1.45892e-08	24	14	0.464149
AT1G22960	0.00806064	0.00371463	24	16	0.158969
AT1G22970	0.489912	0.397664	24	14	0.0757348
AT1G22980	0.0441772	0.0268891	24	20	0.0693192
AT1G22985	0.0441772	0.0268891	20	0	0.261652
AT1G22990	1	1	0	0	0
AT1G23010	0.146531	0.104105	20	14	0.0447667
AT1G23020	0.00302245	0.00115194	24	22	0.458998
AT1G23030	0.000712688	0.000190019	20	0	0.459044
AT1G23040	0.336837	0.262412	24	20	0.14611
AT1G23050	1	1	20	16	0.122218
AT1G23052	0.0729463	0.0475564	24	22	0.104565
AT1G23060	0.166567	0.11845	24	8	0.0851031
AT1G23080	0.00421432	0.00172835	20	10	0.335417
AT1G23090	0.000322193	6.79668e-05	24	22	0.972424
AT1G23100	2.19552e-05	1.50573e-06	24	16	0.882303
AT1G23110	0.034003	0.0199069	24	16	0.851943
AT1G23120	0.586676	0.484262	24	16	0.242144
AT1G23130	0.489912	0.397664	24	22	0.13879
AT1G23140	0.116862	0.0809096	20	16	0.242083
AT1G23149	0.000483472	0.000115015	24	20	0.288794
AT1G23170	4.01482e-06	1.19439e-07	24	12	0.436606
AT1G23180	0.000712688	0.000190019	24	14	0.224311
AT1G23190	0.0109411	0.00533015	24	16	0.342079
AT1G23200	0.276238	0.210777	24	12	0.311664
AT1G23205	2.19552e-05	1.50573e-06	24	18	1.12454
AT1G23220	1	1	20	0	0.0669452
AT1G23230	0.0109411	0.00533015	20	0	0.0959026
AT1G23260	0.000210374	3.91291e-05	24	0	0.188162
AT1G23280	5.61842e-05	6.21274e-06	24	14	0.488752
AT1G23290	0.000712688	0.000190019	24	14	0.335018
AT1G23310	4.36361e-08	1.60321e-10	20	0	0.703792
AT1G23330	0.336837	0.262412	20	18	0.0983847
AT1G23340	0.0927607	0.0623201	20	12	0.107899
AT1G23360	0.0195472	0.0105521	24	20	0.159154
AT1G23390	0.000210374	3.91291e-05	24	0	0.608553
AT1G23400	0.0729463	0.0475564	24	20	0.100965
AT1G23410	0.000138796	2.18921e-05	24	14	0.792852
AT1G23440	0.000712688	0.000190019	20	2	0.199281
AT1G23450	0.0927607	0.0623201	24	16	0.109032
AT1G23460	1	1	20	16	0.18349
AT1G23465	0.69869	0.585635	20	0	0.136582
AT1G23470	1	1	20	18	0.0742699
AT1G23480	0.00149811	0.00048612	20	0	0.177279
AT1G23490	0.0109411	0.00533015	20	10	0.0591299
AT1G23510	1	1	20	16	0.0085991
AT1G23520	1	1	20	8	0.160126
AT1G23530	1	1	20	10	0.18487
AT1G23550	0.00421432	0.00172835	20	18	0.136057
AT1G23710	0.0259082	0.0145769	20	16	0.253112
AT1G23730	0.0195472	0.0105521	24	0	0.274712
AT1G23740	0.0109411	0.00533015	24	22	0.744106
AT1G23750	0.00806064	0.00371463	24	18	0.213066
AT1G23780	0.0927607	0.0623201	24	16	0.093421
AT1G23800	0.0109411	0.00533015	24	12	0.132668
AT1G23820	0.000483472	0.000115015	24	16	0.633011
AT1G23830	1	0.995356	24	2	0.0633303
AT1G23840	0.0569518	0.0359403	20	10	0.0568872
AT1G23850	0.00149811	0.00048612	20	14	0.258151
AT1G23860	0.0195472	0.0105521	20	0	0.0705959
AT1G23870	0.000210374	3.91291e-05	24	0	1.80041
AT1G23880	0.00149811	0.00048612	20	0	0.15268
AT1G23890	0.0195472	0.0105521	24	4	0.283102
AT1G23900	8.91787e-05	1.1868e-05	24	18	0.140241
AT1G23950	1	1	24	6	0.0917179
AT1G23970	0.146531	0.104105	20	2	0.0531866
AT1G23980	0.116862	0.0809096	24	22	0.160714
AT1G24020	0.0109411	0.00533015	24	12	0.856748
AT1G24030	0.69869	0.585635	24	8	0.0507328
AT1G24040	0.000712688	0.000190019	20	0	0.151466
AT1G24050	0.0927607	0.0623201	20	0	0.00918082
AT1G24070	0.0729463	0.0475564	24	12	1.22327
AT1G24090	0.00213974	0.000755029	24	16	0.641781
AT1G24095	0.0729463	0.0475564	24	20	0.193483
AT1G24100	7.37329e-06	2.97234e-07	24	12	0.827507
AT1G24120	0.000138796	2.18921e-05	24	12	0.143189
AT1G24140	0.00806064	0.00371463	24	16	0.204003
AT1G24145	1	1	24	6	0.0450347
AT1G24147	5.61842e-05	6.21274e-06	24	14	2.25021
AT1G24148	8.91787e-05	1.1868e-05	24	12	1.06336
AT1G24150	8.91787e-05	1.1868e-05	24	14	0.582567
AT1G24160	0.00806064	0.00371463	24	16	0.110682
AT1G24170	0.000322193	6.79668e-05	24	18	0.442371
AT1G24180	0.407666	0.324227	24	18	0.0921898
AT1G24190	1	1	20	6	0.0365117
AT1G24210	0.224505	0.167981	20	18	0.133551
AT1G24240	0.0195472	0.0105521	24	14	0.323136
AT1G24260	0.0010438	0.000307062	24	12	0.150033
AT1G24265	0.000138796	2.18921e-05	20	10	0.226745
AT1G24267	2.19552e-05	1.50573e-06	24	14	0.249959
AT1G24270	0.0037756	0.00144015	24	12	0.282809
AT1G24280	0.276238	0.210777	24	16	0.1413
AT1G24290	0.0441772	0.0268891	24	22	0.369604
AT1G24300	0.000712688	0.000190019	24	18	0.125799
AT1G24310	0.000210374	3.91291e-05	24	16	0.518098
AT1G24330	0.489912	0.397664	24	12	0.123241
AT1G24340	0.000138796	2.18921e-05	24	2	0.374452
AT1G24350	0.00302245	0.00115194	24	22	0.261009
AT1G24360	5.61842e-05	6.21274e-06	24	18	0.321291
AT1G24400	0.034003	0.0199069	24	12	0.184869
AT1G24405	0.826235	0.703462	20	10	0.105904
AT1G24440	0.0569518	0.0359403	24	14	0.138664
AT1G24450	0.00213974	0.000755029	24	0	0.374673
AT1G24460	0.182164	0.132795	20	18	0.0905144
AT1G24490	2.19552e-05	1.50573e-06	24	16	0.369434
AT1G24510	1.30091e-05	6.89058e-07	24	14	0.380607
AT1G24530	0.000138796	2.18921e-05	24	16	0.653699
AT1G24560	0.000483472	0.000115015	20	0	0.191786
AT1G24570	1	1	20	0	0.0522621
AT1G24575	0.0109411	0.00533015	24	16	0.51894
AT1G24577	0.0927607	0.0623201	20	12	0.131086
AT1G24580	4.01482e-06	1.19439e-07	20	18	0.815089
AT1G24600	1	1	20	18	0.103751
AT1G24610	0.336837	0.262412	24	22	0.146817
AT1G24625	0.0010438	0.000307062	24	12	0.545727
AT1G24706	1	1	24	22	0.0527772
AT1G24735	0.000712688	0.000190019	24	16	0.418116
AT1G24764	0.034003	0.0199069	24	12	0.164508
AT1G24793	0.116862	0.0809096	24	14	0.0678017
AT1G24909	1	1	24	10	0.0441254
AT1G25054	1	1	20	8	0.0833358
AT1G25210	1	1	24	12	0.139904
AT1G25220	0.00421432	0.00172835	24	14	0.168514
AT1G25230	0.00302245	0.00115194	24	0	1.16368
AT1G25250	4.01482e-06	1.19439e-07	24	14	1.22095
AT1G25260	8.91787e-05	1.1868e-05	24	14	0.403255
AT1G25275	0.0569518	0.0359403	24	18	0.390014
AT1G25280	0.00213974	0.000755029	20	18	0.181349
AT1G25290	0.0927607	0.0623201	20	16	0.070783
AT1G25320	0.00149811	0.00048612	24	12	0.420084
AT1G25350	0.00213974	0.000755029	24	18	0.182114
AT1G25360	0.00149811	0.00048612	24	14	0.378964
AT1G25370	0.182164	0.132795	0	0	0
AT1G25375	0.000712688	0.000190019	24	20	0.136334
AT1G25380	0.0441772	0.0268891	24	18	0.193079
AT1G25390	5.61842e-05	6.21274e-06	20	16	0.455084
AT1G25400	5.61842e-05	6.21274e-06	24	18	0.794682
AT1G25420	0.000322193	6.79668e-05	24	0	0.237284
AT1G25422	4.01482e-06	1.19439e-07	24	10	1.07482
AT1G25425	0.00587492	0.00255268	20	10	0.216157
AT1G25440	0.336837	0.262412	24	6	0.213867
AT1G25450	0.0147533	0.00754717	20	0	0.202411
AT1G25460	0.69869	0.585635	24	6	0.0122646
AT1G25470	0.336837	0.262412	24	0	0.108733
AT1G25480	0.000138796	2.18921e-05	20	4	0.276786
AT1G25490	0.0259082	0.0145769	24	16	0.100613
AT1G25500	0.336837	0.262412	24	18	0.182741
AT1G25510	0.00149811	0.00048612	20	18	0.530038
AT1G25520	0.00213974	0.000755029	24	2	0.384027
AT1G25530	1	0.995356	20	12	0.0288902
AT1G25540	0.00806064	0.00371463	24	22	0.203263
AT1G25550	8.91787e-05	1.1868e-05	24	18	0.351112
AT1G25560	2.19552e-05	1.50573e-06	24	18	0.762886
AT1G25570	1	1	20	16	0.0494252
AT1G25580	3.50394e-05	3.12721e-06	20	14	0.337585
AT1G25682	0.00806064	0.00371463	20	18	0.118319
AT1G25988	1	1	20	18	0.146423
AT1G26090	0.000138796	2.18921e-05	24	18	0.165117
AT1G26100	0.000138796	2.18921e-05	20	10	0.295439
AT1G26110	0.000322193	6.79668e-05	24	16	0.176341
AT1G26120	0.0010438	0.000307062	24	12	0.199993
AT1G26130	0.000483472	0.000115015	20	10	0.163944
AT1G26150	0.116862	0.0809096	20	6	0.222622
AT1G26160	0.00213974	0.000755029	24	18	0.222457
AT1G26170	0.116862	0.0809096	24	16	0.0582179
AT1G26180	0.0569518	0.0359403	20	0	0.0442267
AT1G26190	0.000210374	3.91291e-05	24	12	0.281518
AT1G26200	0.000210374	3.91291e-05	24	18	0.510814
AT1G26208	0.000483472	0.000115015	20	0	0.489777
AT1G26210	0.00213974	0.000755029	24	18	0.553988
AT1G26218	0.00213974	0.000755029	24	0	0.318294
AT1G26220	1.99537e-06	4.40881e-08	24	22	0.935373
AT1G26230	0.000483472	0.000115015	24	18	0.644804
AT1G26260	1	1	20	16	0.137035
AT1G26270	0.000322193	6.79668e-05	24	18	0.274419
AT1G26290	0.182164	0.132795	24	8	0.160925
AT1G26300	0.407666	0.324227	20	18	0.0941278
AT1G26330	0.00302245	0.00115194	20	10	0.210613
AT1G26340	0.0569518	0.0359403	24	18	0.301227
AT1G26355	1	1	0	0	0
AT1G26370	0.00806064	0.00371463	24	14	0.135149
AT1G26380	1	0.917407	20	4	0.0186338
AT1G26390	1	1	0	0	0
AT1G26410	1	1	0	0	0
AT1G26420	0.542811	0.440963	24	8	0.070668
AT1G26440	1	1	20	8	0.192228
AT1G26460	0.034003	0.0199069	24	16	0.231303
AT1G26470	0.00149811	0.00048612	24	16	0.360119
AT1G26500	0.0441772	0.0268891	24	18	0.152014
AT1G26520	0.00302245	0.00115194	24	14	0.156264
AT1G26530	0.00149811	0.00048612	24	14	0.347453
AT1G26540	0.00302245	0.00115194	20	14	0.160055
AT1G26550	0.0147533	0.00754717	24	14	0.132452
AT1G26558	1	1	20	0	0.155031
AT1G26560	0.0927607	0.0623201	20	0	0.508414
[truncated: 17,598 more rows]

## Sheet: 7th day
CycID	BH.Q	ADJ.P	PER	LAG	AMP
AT1G01010	0.0129436	0.00533015	24	14	0.395366
AT1G01020	0.10065	0.0623201	24	22	0.0893448
AT1G01030	0.351215	0.262412	20	18	0.37207
AT1G01040	0.00276773	0.000755029	24	0	0.185904
AT1G01050	0.000130077	1.1868e-05	24	18	0.538861
AT1G01060	8.97658e-08	1.60321e-10	24	0	3.40448
AT1G01070	0.000294588	3.91291e-05	24	0	0.580297
AT1G01080	0.10065	0.0623201	20	18	0.188646
AT1G01090	0.0494367	0.0268891	20	0	0.0888203
AT1G01100	0.0129436	0.00533015	24	18	0.598164
AT1G01110	1	1	20	4	0.128069
AT1G01120	0.0295871	0.0145769	24	2	0.844802
AT1G01130	0.00529392	0.00172835	20	0	0.585132
AT1G01140	0.290172	0.210777	20	18	0.115121
AT1G01160	0.000651995	0.000115015	24	22	0.326219
AT1G01170	0.0172199	0.00754717	24	2	0.286124
AT1G01180	0.00136823	0.000307062	24	0	0.636741
AT1G01190	0.00971645	0.00371463	20	12	0.14069
AT1G01200	1	1	20	0	0.0813412
AT1G01210	0.000949463	0.000190019	24	16	0.563534
AT1G01220	0.0129436	0.00533015	24	14	0.0941718
AT1G01225	0.194078	0.132795	20	8	0.160017
AT1G01230	0.0172199	0.00754717	20	8	0.409032
AT1G01240	0.00136823	0.000307062	20	6	1.88319
AT1G01250	0.0129436	0.00533015	24	12	1.31365
AT1G01260	0.00722799	0.00255268	20	10	0.135283
AT1G01290	0.00044148	6.79668e-05	20	2	0.156928
AT1G01300	2.01845e-05	6.89058e-07	24	12	0.781147
AT1G01320	1.17675e-05	2.97234e-07	20	16	0.377288
AT1G01340	0.0383595	0.0199069	24	18	1.0204
AT1G01350	0.000651995	0.000115015	24	22	0.295794
AT1G01355	0.00722799	0.00255268	24	0	0.2686
AT1G01360	0.10065	0.0623201	20	0	0.061687
AT1G01370	0.0295871	0.0145769	24	14	0.476972
AT1G01380	1	1	20	10	0.0729171
AT1G01390	0.00136823	0.000307062	24	2	0.204846
AT1G01420	1	1	24	12	0.168176
AT1G01430	0.00044148	6.79668e-05	24	2	0.448871
AT1G01440	0.42314	0.324227	20	2	0.0428717
AT1G01448	0.0172199	0.00754717	24	0	0.292994
AT1G01470	0.0227241	0.0105521	20	10	1.40839
AT1G01480	1	1	24	18	0.0295399
AT1G01490	0.000130077	1.1868e-05	24	0	0.603141
AT1G01500	3.38781e-05	1.50573e-06	20	10	0.763933
AT1G01510	0.12583	0.0809096	24	0	0.0669277
AT1G01520	0.00529392	0.00172835	20	0	1.35452
AT1G01530	0.0295871	0.0145769	24	14	0.153738
AT1G01540	0.00136823	0.000307062	20	0	0.440962
AT1G01550	0.97916	0.839459	20	10	0.131443
AT1G01560	0.97916	0.839459	24	16	1.3069
AT1G01570	1	1	20	8	0.0917159
AT1G01580	0.0798323	0.0475564	24	6	0.218672
AT1G01590	3.38781e-05	1.50573e-06	24	18	0.579544
AT1G01600	0.10065	0.0623201	20	18	0.0700208
AT1G01610	0.0383595	0.0199069	24	2	0.263824
AT1G01620	0.00529392	0.00172835	24	2	0.953377
AT1G01630	0.000949463	0.000190019	24	22	0.228648
AT1G01640	0.0295871	0.0145769	24	16	0.717839
AT1G01650	0.0129436	0.00533015	24	12	0.464235
AT1G01660	1	1	20	12	0.153567
AT1G01670	0.156585	0.104105	24	14	0.181053
AT1G01680	0.601971	0.484262	24	20	1.00939
AT1G01690	1	1	24	18	0.301601
AT1G01700	0.837377	0.703462	20	18	0.0426759
AT1G01710	0.00276773	0.000755029	20	10	0.094537
AT1G01720	0.0295871	0.0145769	20	16	0.362427
AT1G01725	0.290172	0.210777	24	20	0.133383
AT1G01730	0.0798323	0.0475564	24	16	0.413208
AT1G01740	1	0.995356	24	18	0.212221
AT1G01760	0.0494367	0.0268891	20	2	0.110185
AT1G01770	1	1	20	10	0.155762
AT1G01780	0.194078	0.132795	24	20	0.150574
AT1G01790	0.0630323	0.0359403	20	0	0.125737
AT1G01800	0.000651995	0.000115015	24	20	0.292528
AT1G01810	0.0295871	0.0145769	24	16	0.513779
AT1G01820	0.351215	0.262412	24	12	0.555758
AT1G01830	0.12583	0.0809096	24	0	0.131323
AT1G01840	0.000294588	3.91291e-05	20	0	0.504842
AT1G01860	1	1	24	6	0.0587626
AT1G01880	0.50591	0.397664	20	16	0.103551
AT1G01900	1	1	20	14	0.0397741
AT1G01910	1	1	20	12	0.222097
AT1G01920	0.000198528	2.18921e-05	24	20	0.345724
AT1G01930	5.23347e-05	3.12721e-06	24	22	0.193682
AT1G01940	0.00385233	0.00115194	24	16	0.562764
AT1G01950	3.38781e-05	1.50573e-06	24	0	0.54813
AT1G01960	0.194078	0.132795	20	8	0.137595
AT1G01970	0.12583	0.0809096	24	14	0.16806
AT1G01990	0.0494367	0.0268891	20	0	0.0825471
AT1G02000	0.00385233	0.00115194	20	0	0.224033
AT1G02010	0.0227241	0.0105521	20	0	0.149941
AT1G02020	0.00529392	0.00172835	20	0	0.0617681
AT1G02050	0.0129436	0.00533015	20	0	0.170011
AT1G02060	0.00136823	0.000307062	20	0	0.192449
AT1G02080	1	1	20	10	0.0624843
AT1G02090	0.000651995	0.000115015	24	18	0.313083
AT1G02100	0.0295871	0.0145769	20	0	0.066545
AT1G02110	0.000294588	3.91291e-05	20	0	0.381881
AT1G02120	0.837377	0.703462	24	18	0.174233
AT1G02130	0.194078	0.132795	24	22	0.0725076
AT1G02140	0.0295871	0.0145769	24	20	0.160815
AT1G02145	0.0494367	0.0268891	24	20	0.0613149
AT1G02150	0.238148	0.167981	20	0	0.0990537
AT1G02160	0.12583	0.0809096	24	20	0.159221
AT1G02170	0.601971	0.484262	24	20	0.112325
AT1G02180	0.0630323	0.0359403	20	0	0.347518
AT1G02205	0.0227241	0.0105521	24	6	0.725334
AT1G02220	0.0630323	0.0359403	20	4	0.0970528
AT1G02230	1	1	20	8	0.494936
AT1G02260	1	0.995356	20	10	0.225739
AT1G02270	1	1	20	8	0.380872
AT1G02280	0.000130077	1.1868e-05	20	0	0.4348
AT1G02290	1	1	20	12	0.117523
AT1G02300	0.00136823	0.000307062	20	10	0.566039
AT1G02305	0.0383595	0.0199069	24	20	0.15517
AT1G02310	0.00276773	0.000755029	24	14	0.197608
AT1G02330	0.0129436	0.00533015	20	2	0.144199
AT1G02335	1	1	24	6	0.384537
AT1G02340	0.000949463	0.000190019	24	2	0.707204
AT1G02350	0.00044148	6.79668e-05	24	4	1.00514
AT1G02360	0.837377	0.703462	24	22	0.172227
AT1G02370	0.00722799	0.00255268	24	14	0.264817
AT1G02380	0.000198528	2.18921e-05	24	0	0.953511
AT1G02390	0.0227241	0.0105521	24	18	0.399281
AT1G02400	0.0129436	0.00533015	20	10	0.379724
AT1G02405	0.42314	0.324227	20	8	0.182223
AT1G02410	0.000949463	0.000190019	24	22	0.297519
AT1G02420	0.42314	0.324227	24	16	0.109561
AT1G02430	1	1	24	18	0.0854892
AT1G02440	1	1	24	18	0.304922
AT1G02450	0.42314	0.324227	24	14	0.864515
AT1G02460	5.23347e-05	3.12721e-06	20	10	0.411058
AT1G02470	0.711071	0.585635	24	12	0.493887
AT1G02475	0.50591	0.397664	24	18	0.195863
AT1G02490	1	1	0	0	0
AT1G02500	0.0295871	0.0145769	24	22	0.367567
AT1G02560	0.0383595	0.0199069	24	14	0.292846
AT1G02610	0.000130077	1.1868e-05	24	2	1.30614
AT1G02640	0.0227241	0.0105521	24	2	0.198562
AT1G02660	0.0295871	0.0145769	20	6	0.647132
AT1G02670	0.00529392	0.00172835	24	14	0.183747
AT1G02680	0.0295871	0.0145769	24	20	0.128973
AT1G02690	0.00971645	0.00371463	24	14	0.213005
AT1G02720	0.00529392	0.00172835	24	0	0.237123
AT1G02730	0.00529392	0.00172835	20	16	0.160366
AT1G02740	1	1	24	18	0.233072
AT1G02750	2.01845e-05	6.89058e-07	24	20	0.405771
AT1G02770	0.156585	0.104105	24	20	0.127656
AT1G02780	0.0295871	0.0145769	24	16	0.626329
AT1G02816	0.0227241	0.0105521	24	22	0.529443
AT1G02820	0.97916	0.839459	20	6	1.04917
AT1G02840	0.00276773	0.000755029	20	0	0.164014
AT1G02850	0.00195335	0.00048612	24	16	1.68021
AT1G02860	0.0227241	0.0105521	24	0	0.548029
AT1G02870	0.0798323	0.0475564	24	18	0.698218
AT1G02880	0.00529392	0.00172835	24	14	0.37589
AT1G02890	1	1	24	0	0.0368046
AT1G02900	0.837377	0.703462	20	2	0.0200274
AT1G02910	1.17675e-05	2.97234e-07	24	20	0.289425
AT1G02920	0.351215	0.262412	24	14	0.627965
AT1G02930	0.42314	0.324227	24	14	0.735218
AT1G02940	0.0494367	0.0268891	24	18	0.26599
AT1G02950	1	1	20	12	0.12586
AT1G02960	0.0383595	0.0199069	20	2	0.144235
AT1G02970	3.38781e-05	1.50573e-06	24	14	0.601369
AT1G02990	0.0798323	0.0475564	20	6	0.13284
AT1G03000	0.000949463	0.000190019	20	6	0.178057
AT1G03020	0.0494367	0.0268891	24	16	0.489975
AT1G03030	0.00971645	0.00371463	24	20	0.16393
AT1G03040	0.00195335	0.00048612	24	18	0.26278
AT1G03055	0.00136823	0.000307062	20	18	1.18907
AT1G03060	0.0383595	0.0199069	24	18	0.222136
AT1G03070	0.290172	0.210777	24	10	0.0841021
AT1G03080	0.351215	0.262412	24	14	0.136642
AT1G03090	0.0129436	0.00533015	24	4	0.57612
AT1G03100	0.000198528	2.18921e-05	24	16	0.475117
AT1G03110	0.000651995	0.000115015	24	14	0.4198
AT1G03120	1	1	24	10	0.0585435
AT1G03130	8.97658e-08	1.60321e-10	24	6	2.61485
AT1G03140	0.000651995	0.000115015	24	2	0.39806
AT1G03150	0.156585	0.104105	20	6	0.195587
AT1G03160	1.17675e-05	2.97234e-07	24	12	0.354296
AT1G03180	1	1	24	18	0.164094
AT1G03190	0.42314	0.324227	24	22	0.0929816
AT1G03200	0.10065	0.0623201	20	8	0.264715
AT1G03210	0.0295871	0.0145769	24	14	0.612619
AT1G03220	0.0129436	0.00533015	20	6	0.481726
AT1G03230	0.000130077	1.1868e-05	20	8	0.565496
AT1G03250	1	1	20	6	0.143931
AT1G03260	0.0383595	0.0199069	24	20	0.129045
AT1G03270	1	1	20	0	0.27283
AT1G03280	0.00276773	0.000755029	24	22	0.233021
AT1G03290	0.0630323	0.0359403	24	14	0.328136
AT1G03300	0.000949463	0.000190019	20	0	0.188794
AT1G03310	0.0129436	0.00533015	24	12	0.63925
AT1G03320	1	1	24	18	0.089005
AT1G03330	5.23347e-05	3.12721e-06	24	20	0.332984
AT1G03340	1	0.995356	20	10	0.326577
AT1G03350	0.351215	0.262412	24	18	0.173354
AT1G03360	0.00385233	0.00115194	24	16	0.689427
AT1G03365	0.12583	0.0809096	24	18	0.085876
AT1G03370	1	1	20	12	0.475188
AT1G03380	0.0798323	0.0475564	24	4	0.116041
AT1G03400	1	1	24	18	0.174723
AT1G03410	0.156585	0.104105	20	18	0.101672
AT1G03420	0.711071	0.585635	20	0	0.0300273
AT1G03430	0.42314	0.324227	24	12	0.173808
AT1G03440	0.12583	0.0809096	20	0	0.319041
AT1G03457	0.00044148	6.79668e-05	20	0	0.217094
AT1G03470	0.0630323	0.0359403	24	20	0.291248
AT1G03475	1.17675e-05	2.97234e-07	24	14	0.308637
AT1G03495	0.0383595	0.0199069	24	18	0.539753
AT1G03510	3.38781e-05	1.50573e-06	24	16	0.360442
AT1G03520	0.97916	0.839459	24	4	0.113632
AT1G03530	0.00195335	0.00048612	24	16	0.557803
AT1G03540	0.42314	0.324227	24	16	0.104972
AT1G03545	0.97916	0.839459	24	18	0.180874
AT1G03550	1	1	20	10	0.152485
AT1G03560	1	1	20	12	0.0326671
AT1G03580	0.268251	0.189379	24	6	0.0862639
AT1G03590	0.000294588	3.91291e-05	24	0	0.4486
AT1G03600	0.000949463	0.000190019	24	4	0.425603
AT1G03610	0.000294588	3.91291e-05	24	2	0.3378
AT1G03620	1	1	20	10	0.0544146
AT1G03630	0.50591	0.397664	24	10	0.248103
AT1G03650	0.000949463	0.000190019	24	18	0.560902
AT1G03660	1	0.995356	24	20	0.185019
AT1G03680	0.000949463	0.000190019	24	16	0.236613
AT1G03687	0.00195335	0.00048612	24	20	0.239685
AT1G03730	0.837377	0.703462	24	14	0.328834
AT1G03740	0.0383595	0.0199069	20	8	0.70836
AT1G03750	0.238148	0.167981	20	6	0.0875646
AT1G03760	0.0494367	0.0268891	24	18	0.574717
AT1G03770	0.00722799	0.00255268	24	18	0.250823
AT1G03780	0.00385233	0.00115194	20	16	0.126093
AT1G03800	0.000949463	0.000190019	24	20	0.145989
AT1G03820	0.0383595	0.0199069	20	12	0.42308
AT1G03830	0.00529392	0.00172835	24	14	0.217321
AT1G03850	1	1	20	8	0.684785
AT1G03860	0.0227241	0.0105521	24	20	0.259663
AT1G03870	0.000651995	0.000115015	24	0	1.46969
AT1G03900	0.0227241	0.0105521	24	18	0.292034
AT1G03905	0.000651995	0.000115015	24	20	0.265256
AT1G03910	0.00971645	0.00371463	24	20	0.120993
AT1G03920	0.290172	0.210777	24	0	0.0569859
AT1G03930	0.000651995	0.000115015	20	6	0.202338
AT1G03940	0.238148	0.167981	24	18	0.267667
AT1G03950	0.837377	0.703462	24	14	0.078137
AT1G03960	0.00385233	0.00115194	20	10	0.395382
AT1G03970	0.194078	0.132795	20	10	0.224477
AT1G03980	0.0494367	0.0268891	24	18	0.120385
AT1G04000	0.290172	0.210777	20	16	0.138446
AT1G04010	5.23347e-05	3.12721e-06	24	16	0.443535
AT1G04020	1.17675e-05	2.97234e-07	24	14	1.07913
AT1G04030	0.00385233	0.00115194	24	16	0.189084
AT1G04040	0.0129436	0.00533015	20	0	0.317134
AT1G04050	0.00276773	0.000755029	20	0	0.194775
AT1G04070	0.0494367	0.0268891	24	18	0.365161
AT1G04080	0.000949463	0.000190019	24	18	0.233964
AT1G04090	0.42314	0.324227	20	4	0.00837794
AT1G04100	0.0129436	0.00533015	20	4	0.109793
AT1G04110	1	1	20	6	0.00943949
AT1G04120	0.0172199	0.00754717	24	16	0.135024
AT1G04130	0.00971645	0.00371463	24	18	0.397748
AT1G04140	0.601971	0.484262	20	10	0.135272
AT1G04160	1	1	24	18	0.0756149
AT1G04170	0.0129436	0.00533015	24	16	0.375188
AT1G04180	0.00044148	6.79668e-05	24	8	0.490891
AT1G04190	0.000651995	0.000115015	24	16	0.469253
AT1G04200	1	1	24	18	0.132654
AT1G04210	1	1	24	18	0.0308111
AT1G04220	0.00385233	0.00115194	24	2	0.606159
AT1G04230	0.0383595	0.0199069	24	22	0.171292
AT1G04240	0.0129436	0.00533015	24	8	0.844261
AT1G04250	0.00971645	0.00371463	24	6	0.667473
AT1G04260	0.97916	0.839459	24	14	0.0987375
AT1G04270	0.0227241	0.0105521	24	18	0.653951
AT1G04280	0.194078	0.132795	20	2	0.409123
AT1G04290	0.0227241	0.0105521	24	18	0.540287
AT1G04295	0.351215	0.262412	20	4	0.217163
AT1G04300	0.238148	0.167981	24	0	0.120097
AT1G04310	0.00971645	0.00371463	20	10	0.116902
AT1G04330	1	1	20	0	0.0957271
AT1G04340	0.000651995	0.000115015	24	18	0.33632
AT1G04350	6.80419e-06	1.19439e-07	20	0	0.584829
AT1G04360	0.000294588	3.91291e-05	24	2	0.381254
AT1G04390	0.00276773	0.000755029	20	6	0.156871
AT1G04400	1	1	20	10	0.349758
AT1G04410	0.0295871	0.0145769	24	14	0.197819
AT1G04420	0.0383595	0.0199069	20	0	0.221795
AT1G04425	0.0798323	0.0475564	20	18	0.273208
AT1G04430	0.156585	0.104105	24	20	0.440336
AT1G04440	0.0172199	0.00754717	20	6	0.269976
AT1G04445	1	1	20	10	0.0318898
AT1G04480	0.000949463	0.000190019	24	20	0.510815
AT1G04490	0.238148	0.167981	24	20	0.275903
AT1G04510	0.00971645	0.00371463	24	18	0.254944
AT1G04520	0.000651995	0.000115015	20	0	0.685226
AT1G04530	0.000198528	2.18921e-05	24	4	0.667013
AT1G04550	0.000130077	1.1868e-05	20	0	0.653145
AT1G04555	0.42314	0.324227	24	20	0.095204
AT1G04570	0.000651995	0.000115015	24	14	1.24881
AT1G04580	0.156585	0.104105	24	16	0.0459991
AT1G04590	2.01845e-05	6.89058e-07	24	20	0.36048
AT1G04600	1	1	24	18	0.142801
AT1G04620	0.00136823	0.000307062	24	16	0.39056
AT1G04630	0.000130077	1.1868e-05	24	20	0.229748
AT1G04635	5.23347e-05	3.12721e-06	24	14	0.463606
AT1G04640	0.00971645	0.00371463	20	0	0.181911
AT1G04645	0.392207	0.29332	24	14	0.0795435
AT1G04650	5.23347e-05	3.12721e-06	24	14	0.295139
AT1G04680	1	1	20	16	0.347887
AT1G04690	0.000198528	2.18921e-05	20	10	0.400171
AT1G04710	0.00529392	0.00172835	24	18	0.483751
AT1G04730	8.39663e-05	6.21274e-06	24	14	0.523442
AT1G04750	0.12583	0.0809096	24	12	0.369501
AT1G04760	0.00044148	6.79668e-05	24	10	0.453329
AT1G04770	0.000198528	2.18921e-05	24	18	0.831918
AT1G04778	0.219544	0.150388	24	12	0.187794
AT1G04780	1	1	20	6	0.20533
AT1G04790	0.00044148	6.79668e-05	24	20	0.182353
AT1G04800	0.238148	0.167981	24	4	0.588222
AT1G04810	0.238148	0.167981	24	20	0.10754
AT1G04820	0.000198528	2.18921e-05	24	14	0.643427
AT1G04830	0.238148	0.167981	20	0	0.0245935
AT1G04840	0.0494367	0.0268891	24	14	0.125116
AT1G04850	0.0129436	0.00533015	24	16	0.278224
AT1G04860	0.0295871	0.0145769	24	20	0.176977
AT1G04870	0.00971645	0.00371463	24	14	0.34861
AT1G04900	0.00044148	6.79668e-05	24	18	0.72313
AT1G04910	1	1	20	8	0.143438
AT1G04930	0.601971	0.484262	24	12	0.126933
AT1G04940	0.00195335	0.00048612	24	18	0.247831
AT1G04945	0.0129436	0.00533015	24	16	0.562812
AT1G04950	0.00971645	0.00371463	24	0	0.196444
AT1G04960	0.238148	0.167981	20	2	0.0165204
AT1G04970	0.156585	0.104105	20	4	0.194804
AT1G04980	0.10065	0.0623201	24	18	1.58852
AT1G04985	8.39663e-05	6.21274e-06	24	20	0.334308
AT1G04990	0.351215	0.262412	24	12	1.12474
AT1G05000	6.80419e-06	1.19439e-07	24	20	1.18275
AT1G05010	0.0295871	0.0145769	24	14	0.472255
AT1G05020	0.837377	0.703462	20	6	0.166827
AT1G05030	1	1	20	10	0.156368
AT1G05055	0.50591	0.397664	0	0	0
AT1G05060	0.0494367	0.0268891	24	14	0.168582
AT1G05061	0.42314	0.324227	20	18	0.111201
AT1G05065	0.0172199	0.00754717	20	8	1.1141
AT1G05070	0.601971	0.484262	20	12	0.0851891
AT1G05090	1	1	20	6	0.0604338
AT1G05100	0.238148	0.167981	24	14	0.145477
AT1G05120	0.0630323	0.0359403	24	12	0.212866
AT1G05135	0.00276773	0.000755029	24	0	1.27077
AT1G05140	0.00722799	0.00255268	24	20	0.166055
AT1G05150	0.0494367	0.0268891	20	0	0.0849675
AT1G05160	0.156585	0.104105	24	18	0.102385
AT1G05170	0.0383595	0.0199069	24	14	0.23077
AT1G05180	0.97916	0.839459	24	14	0.147457
AT1G05190	0.0630323	0.0359403	20	0	0.270305
AT1G05200	1.17675e-05	2.97234e-07	24	22	0.410989
AT1G05205	0.00971645	0.00371463	24	18	0.363269
AT1G05210	0.0295871	0.0145769	24	14	0.242157
AT1G05220	1	0.995356	24	18	0.374259
AT1G05230	0.0383595	0.0199069	24	20	0.147144
AT1G05270	0.000198528	2.18921e-05	24	18	0.204563
AT1G05300	0.0172199	0.00754717	20	10	1.00202
AT1G05310	0.10065	0.0623201	24	6	0.654087
AT1G05320	5.23347e-05	3.12721e-06	24	8	0.339945
AT1G05340	0.50591	0.397664	24	20	0.357508
AT1G05350	0.10065	0.0623201	24	14	0.258489
AT1G05360	0.42314	0.324227	24	20	0.0599054
AT1G05370	1	1	20	14	0.0504501
AT1G05380	1	1	20	6	0.0581006
AT1G05385	0.000198528	2.18921e-05	24	2	0.565763
AT1G05400	1	1	24	0	0.0514667
AT1G05410	0.0172199	0.00754717	24	22	0.142658
AT1G05420	1	1	20	8	0.178033
AT1G05430	0.0630323	0.0359403	24	18	0.178676
AT1G05460	0.97916	0.839459	24	14	0.115624
AT1G05470	1	1	20	0	0.174041
AT1G05500	0.00136823	0.000307062	20	6	0.200235
AT1G05520	0.238148	0.167981	24	12	0.230075
AT1G05540	0.00529392	0.00172835	20	18	0.350033
AT1G05550	0.000294588	3.91291e-05	20	4	0.227747
AT1G05560	0.000198528	2.18921e-05	20	14	0.378265
AT1G05562	0.000651995	0.000115015	20	16	0.654754
AT1G05570	0.12583	0.0809096	24	14	0.498374
AT1G05575	0.837377	0.703462	24	16	0.75103
AT1G05590	1	1	20	12	0.0961187
AT1G05600	0.000130077	1.1868e-05	24	0	0.313141
AT1G05620	0.12583	0.0809096	24	16	0.622738
AT1G05630	0.0630323	0.0359403	24	16	0.594262
AT1G05640	0.0798323	0.0475564	24	18	0.773426
AT1G05670	1	1	20	14	0.0941023
AT1G05675	0.601971	0.484262	24	18	0.527303
AT1G05680	0.0383595	0.0199069	20	2	0.0504273
AT1G05690	1.67195e-06	1.45892e-08	20	0	0.894301
AT1G05710	2.01845e-05	6.89058e-07	24	20	1.51307
AT1G05720	0.0630323	0.0359403	24	18	0.391938
AT1G05730	0.0172199	0.00754717	24	16	0.478257
AT1G05740	1	1	20	0	0.147297
AT1G05750	0.00195335	0.00048612	24	16	0.276958
AT1G05760	1	1	20	12	0.178671
AT1G05770	1	1	20	12	0.120429
AT1G05780	0.290172	0.210777	24	18	0.260404
AT1G05785	0.0630323	0.0359403	24	18	0.172372
AT1G05790	0.0383595	0.0199069	24	20	0.154021
AT1G05805	0.00971645	0.00371463	20	10	0.633813
AT1G05810	0.00971645	0.00371463	20	0	0.216642
AT1G05820	0.0172199	0.00754717	24	20	0.135909
AT1G05830	0.194078	0.132795	24	0	0.114194
AT1G05835	1	1	20	14	0.254084
AT1G05840	0.0295871	0.0145769	24	0	0.362367
AT1G05850	0.0172199	0.00754717	20	2	0.145783
AT1G05860	0.0798323	0.0475564	20	0	0.0885164
AT1G05870	0.0383595	0.0199069	24	2	0.397602
AT1G05880	1	1	24	18	0.320744
AT1G05890	0.194078	0.132795	20	0	0.0317242
AT1G05900	5.23347e-05	3.12721e-06	24	0	0.312598
AT1G05910	0.0630323	0.0359403	24	16	0.298966
AT1G05940	0.0129436	0.00533015	24	18	0.200795
AT1G05950	0.000198528	2.18921e-05	24	14	0.423988
AT1G05960	0.711071	0.585635	24	18	0.163501
AT1G05970	0.12583	0.0809096	20	0	0.0207466
AT1G06000	0.00136823	0.000307062	24	16	1.77675
AT1G06002	0.10065	0.0623201	24	14	1.13747
AT1G06010	0.0129436	0.00533015	24	18	0.398458
AT1G06040	0.000198528	2.18921e-05	24	6	1.86728
AT1G06050	0.156585	0.104105	24	2	0.183341
AT1G06060	2.01845e-05	6.89058e-07	24	2	0.218664
AT1G06070	1	1	20	6	0.0282354
AT1G06090	1	1	24	6	0.122883
AT1G06110	0.0494367	0.0268891	24	0	0.248887
AT1G06130	0.351215	0.262412	24	18	0.248468
AT1G06135	0.156585	0.104105	24	20	0.0744754
AT1G06137	1	1	0	0	0
AT1G06140	0.0295871	0.0145769	24	14	0.184344
AT1G06150	0.10065	0.0623201	20	16	0.124676
AT1G06160	0.711071	0.585635	24	14	0.337648
AT1G06180	0.0494367	0.0268891	24	16	0.210469
AT1G06190	0.0630323	0.0359403	24	20	0.145165
AT1G06200	1	0.995356	24	18	0.138162
AT1G06210	0.290172	0.210777	24	12	0.099035
AT1G06220	0.00722799	0.00255268	24	16	0.312369
AT1G06230	0.0494367	0.0268891	24	22	0.122732
AT1G06240	0.00136823	0.000307062	20	0	0.225704
AT1G06265	1	1	20	18	0.0821216
AT1G06270	8.39663e-05	6.21274e-06	24	16	0.310481
AT1G06290	1	1	24	18	0.112796
AT1G06360	0.781586	0.644548	24	0	0.0335012
AT1G06370	0.00136823	0.000307062	24	0	0.275112
AT1G06380	0.0227241	0.0105521	24	14	0.272912
AT1G06390	3.38781e-05	1.50573e-06	20	0	0.26641
AT1G06400	5.23347e-05	3.12721e-06	20	0	0.265518
AT1G06410	0.00195335	0.00048612	24	0	0.364537
AT1G06430	0.000651995	0.000115015	24	0	0.663129
AT1G06440	0.00529392	0.00172835	24	16	0.362681
AT1G06450	8.39663e-05	6.21274e-06	24	0	0.429127
AT1G06460	0.000130077	1.1868e-05	20	10	1.09019
AT1G06470	0.00385233	0.00115194	20	10	0.416709
AT1G06475	0.0129436	0.00533015	24	18	0.5661
AT1G06490	1	1	20	18	0.0342337
AT1G06500	0.238148	0.167981	24	14	0.0591345
AT1G06510	0.0227241	0.0105521	24	20	0.0998126
AT1G06515	0.0798323	0.0475564	20	2	0.0760917
AT1G06520	8.39663e-05	6.21274e-06	24	2	0.259609
AT1G06530	3.38781e-05	1.50573e-06	24	18	0.5004
AT1G06540	0.0156297	0.00643866	24	18	0.285877
AT1G06550	1	1	20	0	0.241559
AT1G06560	0.000198528	2.18921e-05	24	20	0.327833
AT1G06570	0.00529392	0.00172835	24	0	0.750036
AT1G06580	0.00385233	0.00115194	24	0	0.123284
AT1G06590	0.194078	0.132795	24	14	0.0615466
AT1G06620	0.0494367	0.0268891	24	14	0.493896
AT1G06630	0.00136823	0.000307062	20	2	0.0722534
AT1G06640	0.42314	0.324227	20	18	0.186356
AT1G06645	0.00971645	0.00371463	20	0	0.113627
AT1G06650	1	0.995356	24	16	0.217525
AT1G06670	0.000130077	1.1868e-05	24	16	0.286855
AT1G06680	0.000130077	1.1868e-05	24	6	0.840826
AT1G06690	1	1	20	0	0.27958
AT1G06700	0.0494367	0.0268891	20	0	0.0238084
AT1G06710	0.00722799	0.00255268	24	16	0.228
AT1G06720	0.0172199	0.00754717	24	16	0.65725
AT1G06730	0.000198528	2.18921e-05	24	20	0.236336
AT1G06740	1	1	24	22	0.052862
AT1G06760	0.12583	0.0809096	24	14	0.120147
AT1G06770	0.000651995	0.000115015	24	20	0.243012
AT1G06780	0.351215	0.262412	20	10	0.347422
AT1G06790	0.00276773	0.000755029	24	16	0.581234
AT1G06800	0.0383595	0.0199069	20	0	0.0833996
AT1G06820	0.0129436	0.00533015	20	18	0.155859
AT1G06830	8.39663e-05	6.21274e-06	20	0	0.542948
AT1G06840	0.0383595	0.0199069	24	0	0.375487
AT1G06850	0.290172	0.210777	20	0	0.0758522
AT1G06870	0.00276773	0.000755029	24	18	0.258354
AT1G06890	0.00276773	0.000755029	24	18	0.527464
AT1G06900	0.0129436	0.00533015	20	0	0.0853545
AT1G06910	0.156585	0.104105	24	14	0.059997
AT1G06950	0.0129436	0.00533015	24	18	0.223849
AT1G06960	0.00385233	0.00115194	24	22	0.314987
AT1G06980	0.0172199	0.00754717	20	12	0.418693
AT1G07000	1	0.995356	24	16	0.779802
AT1G07010	6.80419e-06	1.19439e-07	20	0	0.872073
AT1G07020	1	1	20	12	0.331471
AT1G07030	0.0227241	0.0105521	24	14	0.314567
AT1G07040	0.0172199	0.00754717	20	10	1.03581
AT1G07050	0.00971645	0.00371463	24	12	4.04508
AT1G07070	0.0172199	0.00754717	24	16	0.493777
AT1G07080	0.0295871	0.0145769	20	10	0.11954
AT1G07090	0.238148	0.167981	24	18	0.273392
AT1G07110	0.00385233	0.00115194	20	16	0.368664
AT1G07119	0.194078	0.132795	24	18	0.330712
AT1G07128	0.12583	0.0809096	24	18	0.47723
AT1G07130	0.00136823	0.000307062	24	18	0.518069
AT1G07135	0.12583	0.0809096	24	18	1.35019
AT1G07140	0.00529392	0.00172835	24	16	0.499186
AT1G07150	0.000949463	0.000190019	24	14	0.731296
AT1G07170	0.0383595	0.0199069	20	0	0.11266
AT1G07180	0.000651995	0.000115015	24	0	1.85238
AT1G07200	8.39663e-05	6.21274e-06	20	0	0.511631
AT1G07210	2.01845e-05	6.89058e-07	24	20	0.445772
AT1G07220	0.12583	0.0809096	24	20	0.260142
AT1G07230	0.837377	0.703462	20	8	0.167673
AT1G07240	1	0.995356	20	8	0.235575
AT1G07250	1.17675e-05	2.97234e-07	24	8	0.327711
AT1G07260	0.00276773	0.000755029	24	12	0.142034
AT1G07270	1.17675e-05	2.97234e-07	24	14	0.312687
AT1G07280	0.000949463	0.000190019	24	12	0.507029
AT1G07290	0.711071	0.585635	20	10	0.104805
AT1G07300	0.00385233	0.00115194	24	18	0.389306
AT1G07310	0.50591	0.397664	20	10	0.244281
AT1G07320	0.156585	0.104105	24	0	0.243987
AT1G07350	0.0129436	0.00533015	20	16	0.571993
AT1G07360	0.711071	0.585635	20	10	0.0673716
AT1G07370	2.01845e-05	6.89058e-07	24	14	1.00446
AT1G07380	0.0798323	0.0475564	20	8	0.273205
AT1G07390	0.0129436	0.00533015	24	18	0.2694
AT1G07400	0.10065	0.0623201	24	16	0.613449
AT1G07410	1	1	20	10	0.176853
AT1G07420	0.00529392	0.00172835	24	12	1.138
AT1G07430	1.17675e-05	2.97234e-07	24	12	1.5664
AT1G07440	0.000651995	0.000115015	24	16	0.514807
AT1G07450	0.00136823	0.000307062	24	0	0.920092
AT1G07470	0.00971645	0.00371463	24	18	0.243994
AT1G07480	0.0295871	0.0145769	24	20	0.131416
AT1G07485	0.00276773	0.000755029	24	22	0.307651
AT1G07490	0.00722799	0.00255268	20	0	0.452088
AT1G07500	1	1	20	2	0.400701
AT1G07510	0.0172199	0.00754717	24	20	0.119541
AT1G07520	1	1	24	22	0.215686
AT1G07530	0.0383595	0.0199069	24	20	0.130222
AT1G07570	3.1418e-07	9.61923e-10	24	0	0.899729
AT1G07590	0.0227241	0.0105521	20	0	0.425687
AT1G07600	0.00722799	0.00255268	24	2	0.398702
AT1G07610	0.0172199	0.00754717	20	18	0.322064
AT1G07615	0.000949463	0.000190019	24	20	0.334885
AT1G07620	0.0494367	0.0268891	24	20	0.525035
AT1G07630	1	1	20	12	0.241708
AT1G07640	0.00136823	0.000307062	24	16	0.322447
AT1G07650	1	1	24	22	0.284136
AT1G07660	0.00529392	0.00172835	24	18	0.837548
AT1G07670	0.601971	0.484262	24	18	0.173086
AT1G07700	0.000949463	0.000190019	24	2	0.405524
AT1G07705	1	0.995356	20	10	0.172918
AT1G07710	3.67658e-06	4.40881e-08	24	0	0.436606
AT1G07720	0.00722799	0.00255268	20	0	0.113299
AT1G07728	0.00529392	0.00172835	24	0	0.182746
AT1G07740	0.000651995	0.000115015	24	16	0.243556
AT1G07745	0.00136823	0.000307062	20	0	0.159962
AT1G07750	0.601971	0.484262	24	14	0.224494
AT1G07770	0.00385233	0.00115194	24	18	0.370465
AT1G07780	0.00722799	0.00255268	24	16	0.551891
AT1G07790	0.00276773	0.000755029	24	18	0.973504
AT1G07810	0.50591	0.397664	24	22	0.202834
AT1G07820	0.00276773	0.000755029	24	18	1.00386
AT1G07830	0.000949463	0.000190019	24	20	0.41279
AT1G07840	0.000130077	1.1868e-05	24	16	0.425931
AT1G07870	0.0630323	0.0359403	24	18	0.286634
AT1G07880	0.000294588	3.91291e-05	20	16	0.359855
AT1G07885	1	1	0	0	0
AT1G07890	0.000294588	3.91291e-05	24	14	0.884981
AT1G07900	0.50591	0.397664	24	16	0.795728
AT1G07901	0.325235	0.236595	20	2	0.588933
AT1G07910	0.00276773	0.000755029	24	12	0.305815
AT1G07920	0.0129436	0.00533015	24	16	0.604353
AT1G07930	0.00971645	0.00371463	24	16	0.497998
AT1G07940	0.00971645	0.00371463	24	14	0.357033
AT1G07950	0.00276773	0.000755029	24	20	0.193184
AT1G07960	0.00722799	0.00255268	24	20	0.200868
AT1G07970	0.000294588	3.91291e-05	24	18	0.256254
AT1G07980	0.0227241	0.0105521	24	20	0.128817
AT1G07990	0.0798323	0.0475564	20	10	0.19765
AT1G08000	0.00722799	0.00255268	24	16	0.250774
AT1G08005	1	1	20	18	0.194074
AT1G08010	0.156585	0.104105	24	12	0.139056
AT1G08030	0.0172199	0.00754717	20	8	0.116794
AT1G08035	0.219544	0.150388	20	4	0.0637161
AT1G08040	0.000651995	0.000115015	24	14	0.181803
AT1G08050	0.97916	0.839459	24	14	0.113667
AT1G08060	0.156585	0.104105	24	2	0.0672548
AT1G08070	8.39663e-05	6.21274e-06	24	16	0.211727
AT1G08110	0.0630323	0.0359403	20	0	0.115942
AT1G08125	0.42314	0.324227	24	18	0.209801
AT1G08130	0.000130077	1.1868e-05	24	14	0.477044
AT1G08160	1	1	24	12	0.115375
AT1G08165	0.0227241	0.0105521	20	12	0.235878
AT1G08170	1	1	20	0	0.165014
AT1G08180	0.000294588	3.91291e-05	24	0	0.743645
AT1G08190	0.0129436	0.00533015	20	0	0.0903793
AT1G08200	0.000949463	0.000190019	24	18	0.236567
AT1G08210	0.0129436	0.00533015	20	0	0.0903325
AT1G08220	0.0172199	0.00754717	24	14	0.310772
AT1G08230	0.00385233	0.00115194	24	16	0.303836
AT1G08250	0.0227241	0.0105521	20	16	0.49969
AT1G08260	1.17675e-05	2.97234e-07	24	14	0.404361
AT1G08270	1	0.995356	20	6	0.218297
AT1G08280	0.12583	0.0809096	24	16	0.15466
AT1G08290	0.00044148	6.79668e-05	24	18	0.17512
AT1G08300	0.00971645	0.00371463	24	0	0.260495
AT1G08310	0.0227241	0.0105521	24	16	0.260678
AT1G08315	0.0227241	0.0105521	24	22	0.380546
AT1G08340	1	1	24	6	0.0996033
AT1G08350	1	1	24	18	0.126194
AT1G08360	0.000651995	0.000115015	24	18	0.487666
AT1G08370	0.0383595	0.0199069	24	18	0.262541
AT1G08380	0.000294588	3.91291e-05	24	6	1.40129
AT1G08390	3.38781e-05	1.50573e-06	24	4	1.04352
AT1G08400	1	1	20	10	0.101356
AT1G08410	0.10065	0.0623201	24	18	0.290338
AT1G08420	0.00044148	6.79668e-05	24	18	0.193814
AT1G08450	0.97916	0.839459	24	16	0.986458
AT1G08460	0.290172	0.210777	20	2	0.0816589
AT1G08465	0.0494367	0.0268891	20	6	0.209116
AT1G08470	0.0630323	0.0359403	24	20	0.323067
AT1G08480	0.00529392	0.00172835	24	16	0.34847
AT1G08490	8.08781e-07	4.16833e-09	24	20	0.256926
AT1G08500	0.0630323	0.0359403	20	14	0.143032
AT1G08510	0.0129436	0.00533015	24	0	0.269841
AT1G08520	0.00971645	0.00371463	24	8	0.270152
AT1G08530	0.0798323	0.0475564	24	18	0.325503
AT1G08540	0.0630323	0.0359403	20	0	0.138542
AT1G08550	0.0630323	0.0359403	20	10	0.605486
AT1G08560	0.0129436	0.00533015	24	18	0.309161
AT1G08570	0.290172	0.210777	24	0	0.211097
AT1G08580	0.0129436	0.00533015	24	16	0.623275
AT1G08592	0.0129436	0.00533015	20	18	0.151482
AT1G08600	0.97916	0.839459	24	18	0.121785
AT1G08610	0.00385233	0.00115194	24	14	0.237228
AT1G08620	0.50591	0.397664	24	20	0.0496011
AT1G08630	0.00971645	0.00371463	24	16	0.109548
AT1G08640	0.00195335	0.00048612	24	16	0.344901
AT1G08650	0.00385233	0.00115194	20	10	0.666886
AT1G08660	0.238148	0.167981	20	10	0.271949
AT1G08680	0.00722799	0.00255268	20	6	0.13149
AT1G08700	0.0798323	0.0475564	24	22	0.222394
AT1G08710	0.00276773	0.000755029	24	20	0.20895
AT1G08720	0.12583	0.0809096	20	6	0.219949
AT1G08750	1	1	24	18	0.0790765
AT1G08760	0.156585	0.104105	20	2	0.024468
AT1G08770	0.0383595	0.0199069	20	2	0.0761972
AT1G08780	0.00385233	0.00115194	24	18	0.302749
AT1G08800	0.00529392	0.00172835	24	2	0.360732
AT1G08810	0.238148	0.167981	24	4	0.233255
AT1G08820	0.290172	0.210777	24	18	0.270593
AT1G08830	0.12583	0.0809096	24	16	0.405922
AT1G08840	0.00529392	0.00172835	24	14	0.161145
AT1G08845	0.0494367	0.0268891	24	20	0.0794227
AT1G08860	0.0270371	0.0125645	24	20	0.0986078
AT1G08880	0.000651995	0.000115015	24	14	0.61603
AT1G08890	3.38781e-05	1.50573e-06	20	10	1.85554
AT1G08900	0.0227241	0.0105521	24	0	0.366457
AT1G08910	0.711071	0.585635	24	18	0.162185
AT1G08920	1	1	20	12	0.428829
AT1G08930	0.238148	0.167981	24	20	0.751006
AT1G08940	0.156585	0.104105	24	18	0.37567
AT1G08960	1	1	20	12	0.175858
AT1G08970	0.0383595	0.0199069	24	14	0.156188
AT1G08980	1	1	20	10	0.592968
AT1G09000	0.00722799	0.00255268	24	14	0.17159
AT1G09010	0.12583	0.0809096	20	6	0.153864
AT1G09020	1	1	24	18	0.126102
AT1G09040	1	1	20	12	0.195605
AT1G09050	0.290172	0.210777	20	8	0.277238
AT1G09060	8.39663e-05	6.21274e-06	24	22	0.289349
AT1G09070	2.01845e-05	6.89058e-07	24	22	0.538449
AT1G09080	1	1	24	16	0.100422
AT1G09100	1	1	24	18	0.283036
AT1G09130	0.0227241	0.0105521	24	18	0.169261
AT1G09140	0.000198528	2.18921e-05	24	18	0.221155
AT1G09150	0.42314	0.324227	24	16	0.143374
AT1G09160	3.38781e-05	1.50573e-06	20	0	0.319891
AT1G09176	1	1	20	6	0.0252192
AT1G09180	0.0494367	0.0268891	24	4	0.553297
AT1G09190	0.000949463	0.000190019	24	16	0.431457
AT1G09195	1	1	20	10	0.167681
AT1G09200	0.00136823	0.000307062	24	14	0.891995
AT1G09210	0.0798323	0.0475564	24	14	0.343322
AT1G09220	0.00529392	0.00172835	24	16	0.275674
AT1G09230	0.0129436	0.00533015	20	6	0.570455
AT1G09240	0.711071	0.585635	0	0	0
AT1G09250	0.0295871	0.0145769	24	2	0.275462
AT1G09270	1	0.995356	20	6	0.0415967
AT1G09280	0.0172199	0.00754717	20	0	0.107672
AT1G09290	0.000949463	0.000190019	24	20	0.216057
AT1G09300	0.00722799	0.00255268	24	18	0.589458
AT1G09310	0.00136823	0.000307062	24	6	0.355477
AT1G09320	1	1	20	12	0.295047
AT1G09330	0.0172199	0.00754717	24	16	0.293721
AT1G09340	0.00276773	0.000755029	20	0	0.434127
AT1G09350	3.34273e-06	2.93387e-08	24	8	1.8658
AT1G09390	0.000130077	1.1868e-05	20	6	1.47739
AT1G09400	0.664136	0.534948	24	20	0.0423542
AT1G09415	0.156585	0.104105	24	14	0.159812
AT1G09420	0.10065	0.0623201	20	10	0.273891
AT1G09421	0.351215	0.262412	20	16	0.192569
AT1G09430	1	1	20	10	0.337861
AT1G09440	0.00044148	6.79668e-05	24	0	0.401265
AT1G09450	0.00044148	6.79668e-05	24	16	0.155561
AT1G09460	0.04506	0.023398	20	0	0.0292345
AT1G09470	0.000294588	3.91291e-05	24	16	0.350169
AT1G09480	1	1	24	18	0.12502
AT1G09490	0.000294588	3.91291e-05	20	10	0.260845
AT1G09500	0.0383595	0.0199069	24	12	0.161911
AT1G09520	1	1	20	8	0.125305
AT1G09530	5.23347e-05	3.12721e-06	24	8	0.713235
AT1G09560	0.0494367	0.0268891	24	20	0.377769
AT1G09570	0.0129436	0.00533015	24	4	0.804078
AT1G09575	2.01845e-05	6.89058e-07	24	2	0.447846
AT1G09580	1	1	20	6	0.177938
AT1G09590	0.0383595	0.0199069	24	16	0.790353
AT1G09600	0.837377	0.703462	24	6	0.058949
AT1G09610	1	1	20	18	0.0455509
AT1G09620	0.0172199	0.00754717	20	0	0.0571701
AT1G09630	0.10065	0.0623201	24	14	0.207974
AT1G09640	0.0227241	0.0105521	24	16	0.471586
AT1G09645	0.0383595	0.0199069	24	20	0.216893
AT1G09660	0.00971645	0.00371463	24	22	0.438608
AT1G09680	0.00529392	0.00172835	24	16	0.170732
AT1G09690	0.00276773	0.000755029	24	18	0.670836
AT1G09700	0.00529392	0.00172835	20	18	0.28063
AT1G09710	0.00385233	0.00115194	24	0	0.0982652
AT1G09730	0.711071	0.585635	20	2	0.0513113
AT1G09740	0.238148	0.167981	24	22	0.272661
AT1G09750	0.0383595	0.0199069	20	10	0.553797
AT1G09760	0.0172199	0.00754717	24	16	0.389581
AT1G09770	0.351215	0.262412	24	12	0.105283
AT1G09780	0.000294588	3.91291e-05	24	18	0.418213
AT1G09794	0.0494367	0.0268891	24	18	0.539343
AT1G09795	3.38781e-05	1.50573e-06	24	16	0.606905
AT1G09800	0.00195335	0.00048612	24	16	0.357258
AT1G09810	0.00529392	0.00172835	24	20	0.242962
AT1G09812	0.42314	0.324227	20	18	0.336869
AT1G09815	0.12583	0.0809096	24	14	0.194759
AT1G09820	0.00529392	0.00172835	24	22	0.166657
AT1G09830	0.10065	0.0623201	24	16	0.506229
AT1G09840	0.12583	0.0809096	24	16	0.124545
AT1G09850	8.39663e-05	6.21274e-06	24	16	0.65442
AT1G09870	1	1	20	12	0.174434
AT1G09890	0.194078	0.132795	24	2	0.0886531
AT1G09900	0.00971645	0.00371463	24	16	0.344317
AT1G09910	1	1	20	10	0.0801382
AT1G09920	0.711071	0.585635	24	20	0.058859
AT1G09932	1	0.995356	24	20	0.776225
AT1G09935	0.115595	0.0716149	24	20	0.0534832
AT1G09940	0.238148	0.167981	20	0	0.00675824
AT1G09950	0.238148	0.167981	20	8	0.163937
AT1G09960	0.0630323	0.0359403	24	18	0.133836
AT1G09970	0.42314	0.324227	24	16	0.536732
AT1G09980	1	1	24	18	0.12908
AT1G09995	1	1	24	18	0.262588
AT1G10020	0.0227241	0.0105521	24	0	0.566785
AT1G10030	1.17675e-05	2.97234e-07	20	0	0.277409
AT1G10040	0.0798323	0.0475564	24	14	0.349141
AT1G10050	1	0.995356	20	10	0.29835
AT1G10060	0.00136823	0.000307062	20	10	0.571858
AT1G10070	0.0295871	0.0145769	24	14	0.680375
AT1G10090	8.97658e-08	1.60321e-10	20	10	0.996643
AT1G10095	0.238148	0.167981	20	10	0.145436
AT1G10120	0.000651995	0.000115015	20	0	0.168575
AT1G10130	1	0.995356	24	14	0.12746
AT1G10140	0.837377	0.703462	20	8	0.228205
AT1G10150	0.000130077	1.1868e-05	24	2	0.466392
AT1G10155	0.000294588	3.91291e-05	20	0	1.11594
AT1G10170	0.837377	0.703462	20	2	0.0651963
AT1G10180	0.0630323	0.0359403	20	8	0.0932905
AT1G10200	0.000949463	0.000190019	24	12	0.791638
AT1G10210	0.97916	0.839459	20	10	0.224519
AT1G10230	0.0172199	0.00754717	24	14	0.328645
AT1G10240	0.00529392	0.00172835	20	2	0.0783885
AT1G10270	0.00195335	0.00048612	24	16	0.486985
AT1G10280	0.42314	0.324227	24	16	0.192651
AT1G10290	0.0630323	0.0359403	24	14	0.209454
AT1G10310	0.00276773	0.000755029	24	18	0.271534
AT1G10320	0.711071	0.585635	24	18	0.0942548
AT1G10330	1	1	20	6	0.0524343
AT1G10340	0.97916	0.839459	24	20	0.371509
AT1G10350	0.290172	0.210777	20	8	0.20953
AT1G10360	0.00136823	0.000307062	20	0	0.285924
AT1G10370	0.0630323	0.0359403	24	0	0.838288
AT1G10380	0.290172	0.210777	20	0	0.291843
AT1G10390	1	1	24	22	0.0497819
AT1G10410	0.351215	0.262412	24	16	0.430366
AT1G10417	1	1	24	18	0.262472
AT1G10430	0.000130077	1.1868e-05	24	18	0.245675
AT1G10450	0.156585	0.104105	24	18	0.159178
AT1G10470	0.711071	0.585635	0	0	0
AT1G10490	0.0129436	0.00533015	24	16	0.591117
AT1G10500	0.711071	0.585635	24	16	0.170808
AT1G10510	0.0227241	0.0105521	24	18	0.22761
AT1G10522	0.0383595	0.0199069	24	20	0.281291
AT1G10530	1	1	24	18	0.0811232
AT1G10540	0.351215	0.262412	24	20	0.0553515
AT1G10550	0.00136823	0.000307062	24	0	2.44815
AT1G10560	0.00722799	0.00255268	20	10	0.194903
AT1G10570	0.0383595	0.0199069	20	10	0.177963
AT1G10580	0.0630323	0.0359403	24	14	0.295788
AT1G10585	1	1	24	6	0.205826
AT1G10590	0.000949463	0.000190019	24	18	0.382091
AT1G10600	0.601971	0.484262	24	2	0.104944
AT1G10610	0.000294588	3.91291e-05	24	2	0.444247
AT1G10630	0.0172199	0.00754717	24	16	0.329407
AT1G10640	0.000949463	0.000190019	24	6	0.291523
AT1G10650	0.000294588	3.91291e-05	20	18	0.64677
AT1G10657	0.0172199	0.00754717	20	6	1.14578
AT1G10660	0.000130077	1.1868e-05	20	0	0.361727
AT1G10670	0.10065	0.0623201	20	0	0.024017
AT1G10682	0.000949463	0.000190019	24	4	0.76215
AT1G10690	0.10065	0.0623201	24	22	0.273368
AT1G10700	0.0227241	0.0105521	20	4	0.233948
AT1G10720	0.837377	0.703462	20	6	0.188385
AT1G10730	0.0383595	0.0199069	24	14	0.201191
AT1G10740	3.67658e-06	4.40881e-08	20	0	1.04893
AT1G10750	0.0494367	0.0268891	20	12	0.108792
AT1G10760	5.23347e-05	3.12721e-06	24	12	1.9837
AT1G10770	0.00654921	0.00214052	20	10	0.21471
AT1G10780	0.00722799	0.00255268	24	14	0.226479
AT1G10790	0.0494367	0.0268891	24	16	0.167394
AT1G10800	0.0577085	0.0314147	20	6	0.131
AT1G10820	0.00529392	0.00172835	24	18	0.0769692
AT1G10830	0.601971	0.484262	20	2	0.0250792
AT1G10840	0.000198528	2.18921e-05	24	18	0.234117
AT1G10850	0.000130077	1.1868e-05	20	18	0.485815
AT1G10865	0.000651995	0.000115015	24	22	0.550714
AT1G10870	0.10065	0.0623201	24	6	0.192098
AT1G10890	0.00971645	0.00371463	24	18	0.223426
AT1G10900	0.0172199	0.00754717	24	4	0.839384
AT1G10910	0.0383595	0.0199069	20	0	0.187569
AT1G10920	0.97916	0.839459	24	18	0.178855
AT1G10930	2.01845e-05	6.89058e-07	24	14	0.657373
AT1G10940	0.0227241	0.0105521	20	8	0.285027
AT1G10950	0.351215	0.262412	24	0	0.142691
AT1G10960	8.39663e-05	6.21274e-06	20	0	0.643224
AT1G10970	0.0129436	0.00533015	24	16	0.185289
AT1G10990	1	1	20	4	0.216712
AT1G11000	0.00385233	0.00115194	24	4	0.23857
AT1G11020	0.50591	0.397664	24	18	0.112061
AT1G11050	0.10065	0.0623201	24	22	0.296279
AT1G11060	1	1	24	0	0.0477151
AT1G11070	0.00971645	0.00371463	24	8	0.357331
AT1G11090	0.00195335	0.00048612	24	18	0.219447
AT1G11120	0.0227241	0.0105521	24	6	0.321699
AT1G11130	0.0129436	0.00533015	24	18	0.440154
AT1G11160	0.0295871	0.0145769	24	16	0.0875552
AT1G11170	0.837377	0.703462	20	10	0.670657
AT1G11175	0.0630323	0.0359403	24	2	0.299827
AT1G11180	0.837377	0.703462	20	8	0.111714
AT1G11185	0.10065	0.0623201	24	16	0.148221
AT1G11190	0.711071	0.585635	24	2	0.0552606
AT1G11200	0.194078	0.132795	24	14	0.229048
AT1G11210	8.39663e-05	6.21274e-06	24	12	2.87166
AT1G11220	0.0383595	0.0199069	20	10	0.567044
AT1G11240	0.00722799	0.00255268	24	18	0.350026
AT1G11260	0.42314	0.324227	24	4	0.739642
AT1G11270	1	1	20	4	0.127743
AT1G11290	0.238148	0.167981	20	16	0.161705
AT1G11300	0.156585	0.104105	24	22	0.112804
AT1G11310	0.0295871	0.0145769	24	16	0.569375
AT1G11320	0.10065	0.0623201	24	14	0.180354
AT1G11330	0.238148	0.167981	24	14	0.273199
AT1G11340	1	1	24	0	0.0392512
AT1G11350	1	1	20	10	0.144511
AT1G11360	0.12583	0.0809096	20	6	0.195937
AT1G11362	0.42314	0.324227	0	0	0
AT1G11370	1	1	20	6	0.0660511
AT1G11380	0.00529392	0.00172835	20	0	0.306875
AT1G11390	0.00385233	0.00115194	24	16	0.243008
AT1G11400	0.000294588	3.91291e-05	20	0	0.286737
AT1G11410	0.42314	0.324227	24	4	0.276309
AT1G11430	0.00971645	0.00371463	24	14	0.224536
AT1G11440	0.10065	0.0623201	24	10	0.0977319
AT1G11450	0.42314	0.324227	24	10	0.0762572
AT1G11475	0.0494367	0.0268891	24	16	0.738547
AT1G11480	0.50591	0.397664	20	2	3.25261e-19
AT1G11500	0.470654	0.360946	24	8	0.0996793
AT1G11530	1	1	24	22	0.169037
AT1G11540	0.916983	0.77146	24	16	0.0946817
AT1G11545	1	1	20	18	0.504332
AT1G11570	0.42314	0.324227	20	2	0.153571
AT1G11572	0.268251	0.189379	20	4	0.0357153
AT1G11580	0.50591	0.397664	20	12	0.228279
AT1G11592	0.00385233	0.00115194	24	22	0.216751
AT1G11630	0.50591	0.397664	24	18	0.0900607
AT1G11650	3.67658e-06	4.40881e-08	24	16	0.352825
AT1G11660	0.0798323	0.0475564	24	16	0.262974
AT1G11670	0.00136823	0.000307062	24	4	0.591009
AT1G11680	0.0383595	0.0199069	24	0	0.107426
AT1G11684	1	1	20	2	0.418837
AT1G11700	0.0630323	0.0359403	20	16	0.270307
AT1G11710	0.00195335	0.00048612	24	18	0.199417
AT1G11720	0.711071	0.585635	20	18	0.225071
AT1G11730	0.00276773	0.000755029	24	0	0.326822
AT1G11740	0.0630323	0.0359403	24	0	0.921329
AT1G11750	0.351215	0.262412	24	20	0.0489014
AT1G11755	0.000651995	0.000115015	24	16	0.375019
AT1G11760	0.0630323	0.0359403	20	0	0.0611967
AT1G11780	0.000294588	3.91291e-05	24	18	0.371035
AT1G11785	0.00136823	0.000307062	24	16	0.712678
AT1G11790	0.12583	0.0809096	24	20	0.197107
AT1G11800	0.0383595	0.0199069	24	16	0.277812
AT1G11820	0.00276773	0.000755029	20	0	0.275863
AT1G11840	0.00385233	0.00115194	24	16	0.83546
AT1G11850	0.50591	0.397664	24	2	0.376607
AT1G11860	0.000651995	0.000115015	20	18	0.514413
AT1G11870	0.00385233	0.00115194	24	2	0.204308
AT1G11880	0.0172199	0.00754717	24	20	0.155777
AT1G11890	0.0630323	0.0359403	24	14	0.167166
AT1G11900	1	1	24	18	0.0650277
AT1G11905	0.0172199	0.00754717	24	20	0.559494
AT1G11910	0.42314	0.324227	20	8	0.305663
AT1G11930	0.0383595	0.0199069	24	20	0.102696
AT1G11940	0.0494367	0.0268891	24	20	0.167186
AT1G11950	0.351215	0.262412	24	18	0.552381
AT1G11960	0.0383595	0.0199069	20	10	0.477453
AT1G12000	0.0494367	0.0268891	24	16	0.618514
AT1G12020	0.000294588	3.91291e-05	24	22	0.699225
AT1G12030	0.00195335	0.00048612	24	20	1.06388
AT1G12050	0.601971	0.484262	20	10	0.32098
AT1G12060	0.00529392	0.00172835	24	14	0.436906
AT1G12080	0.97916	0.839459	24	4	0.24543
AT1G12090	0.000651995	0.000115015	20	10	1.37794
AT1G12100	0.143742	0.0925074	24	8	0.126015
AT1G12110	0.00195335	0.00048612	24	18	0.685974
AT1G12120	1	0.995356	24	20	0.102225
AT1G12140	0.0630323	0.0359403	24	16	0.22269
AT1G12200	0.0630323	0.0359403	24	20	0.391297
AT1G12210	0.290172	0.210777	24	16	0.36438
AT1G12220	0.0630323	0.0359403	20	6	0.183892
AT1G12230	0.0383595	0.0199069	24	8	0.117196
AT1G12240	0.000130077	1.1868e-05	20	0	0.606163
AT1G12244	0.00385233	0.00115194	20	2	0.388646
AT1G12250	0.00044148	6.79668e-05	24	2	0.305278
AT1G12260	1	1	20	18	0.0660515
AT1G12270	0.351215	0.262412	24	16	0.24339
AT1G12280	0.00529392	0.00172835	20	18	0.545278
AT1G12290	1	1	24	18	0.331455
AT1G12300	0.12583	0.0809096	20	6	0.157016
AT1G12310	8.39663e-05	6.21274e-06	24	18	0.365547
AT1G12320	0.00722799	0.00255268	24	20	0.456486
AT1G12330	0.10065	0.0623201	24	22	0.23333
AT1G12340	0.0227241	0.0105521	20	0	0.0855777
AT1G12350	0.00722799	0.00255268	24	20	0.0899662
AT1G12360	0.837377	0.703462	24	22	0.130626
AT1G12370	0.000651995	0.000115015	20	16	0.47076
AT1G12380	0.351215	0.262412	24	14	0.157076
AT1G12390	0.000949463	0.000190019	20	0	0.350494
AT1G12400	0.0383595	0.0199069	24	20	0.284679
AT1G12410	0.000294588	3.91291e-05	24	22	0.118824
AT1G12420	0.50591	0.397664	24	20	0.39771
AT1G12430	0.000949463	0.000190019	20	18	0.476937
AT1G12440	0.00276773	0.000755029	20	0	0.154095
AT1G12450	1	1	20	4	0.33265
AT1G12460	0.0798323	0.0475564	20	18	0.397768
AT1G12470	1	1	20	4	0.108114
AT1G12480	0.00044148	6.79668e-05	24	12	0.348991
AT1G12500	0.000198528	2.18921e-05	24	0	0.496433
AT1G12520	0.00971645	0.00371463	24	0	0.457849
AT1G12530	0.50591	0.397664	24	22	0.0950784
AT1G12550	0.000198528	2.18921e-05	24	20	0.341642
AT1G12580	1.67195e-06	1.45892e-08	20	0	0.434377
AT1G12610	0.837377	0.703462	24	10	0.00703427
AT1G12620	1	1	24	22	0.0421713
AT1G12630	1	1	20	0	0.168629
AT1G12640	0.00722799	0.00255268	24	22	0.3159
AT1G12650	0.00195335	0.00048612	24	16	0.519042
AT1G12670	1	1	0	0	0
AT1G12672	0.837377	0.703462	20	18	0.183282
AT1G12680	0.711071	0.585635	20	8	0.107317
AT1G12700	0.194078	0.132795	20	6	0.0894131
AT1G12710	0.0630323	0.0359403	24	16	0.227893
AT1G12730	0.601971	0.484262	20	10	0.442795
AT1G12750	0.00044148	6.79668e-05	20	8	0.486639
AT1G12760	0.00136823	0.000307062	20	10	0.599426
AT1G12770	0.00276773	0.000755029	24	16	0.240931
AT1G12775	1	1	24	0	0.0535813
AT1G12780	0.0295871	0.0145769	24	22	0.438029
AT1G12790	0.0383595	0.0199069	24	4	0.401184
AT1G12800	0.711071	0.585635	24	6	0.124287
AT1G12810	0.238148	0.167981	24	18	0.186992
AT1G12820	2.01845e-05	6.89058e-07	20	18	0.296979
AT1G12830	0.000294588	3.91291e-05	24	20	0.296911
AT1G12840	0.0129436	0.00533015	24	18	0.394223
AT1G12845	6.80419e-06	1.19439e-07	24	10	1.42273
AT1G12850	1	0.995356	0	0	0
AT1G12860	1	1	20	4	0.154321
AT1G12880	0.238148	0.167981	24	20	0.128028
AT1G12900	0.156585	0.104105	24	2	0.331598
AT1G12910	0.12583	0.0809096	24	0	0.396351
AT1G12920	6.80419e-06	1.19439e-07	24	20	0.364859
AT1G12930	0.10065	0.0623201	20	0	0.0224568
AT1G12970	0.0383595	0.0199069	20	8	0.257131
AT1G12990	0.0494367	0.0268891	20	10	0.347623
AT1G13000	1	1	20	8	0.40676
AT1G13020	0.0798323	0.0475564	24	16	0.189947
AT1G13030	0.0494367	0.0268891	24	18	0.45512
AT1G13040	0.000651995	0.000115015	24	16	0.394065
AT1G13050	0.000198528	2.18921e-05	24	16	0.444883
AT1G13060	0.12583	0.0809096	24	16	0.385948
AT1G13080	0.00044148	6.79668e-05	24	2	1.16252
AT1G13090	0.00136823	0.000307062	24	14	0.182921
AT1G13100	0.00971645	0.00371463	20	2	0.291922
AT1G13110	0.12583	0.0809096	20	8	0.48695
AT1G13120	0.0798323	0.0475564	24	18	0.207293
AT1G13145	0.12583	0.0809096	24	22	0.297725
AT1G13160	0.00276773	0.000755029	24	16	0.404408
AT1G13170	0.711071	0.585635	20	10	0.192893
AT1G13180	0.837377	0.703462	20	10	0.349288
AT1G13190	0.0129436	0.00533015	20	2	0.262399
AT1G13195	0.00136823	0.000307062	24	18	0.385035
AT1G13210	0.601971	0.484262	20	10	1.00697
AT1G13220	0.0798323	0.0475564	24	18	0.165572
AT1G13245	0.00385233	0.00115194	24	2	0.939395
AT1G13250	0.238148	0.167981	20	10	0.0414746
AT1G13260	0.238148	0.167981	20	6	0.870378
AT1G13270	0.00971645	0.00371463	24	12	0.76527
AT1G13280	1.67195e-06	1.45892e-08	20	10	0.786897
AT1G13310	0.50591	0.397664	24	20	0.132756
AT1G13320	1	1	24	18	0.0336943
AT1G13330	0.000294588	3.91291e-05	24	14	0.449164
AT1G13340	1	1	24	18	1.21942
AT1G13350	0.00529392	0.00172835	20	18	0.113126
AT1G13360	0.0172199	0.00754717	20	10	0.55303
AT1G13370	0.0172199	0.00754717	24	18	0.911577
AT1G13380	8.39663e-05	6.21274e-06	20	0	0.461403
AT1G13390	0.50591	0.397664	24	22	0.285082
AT1G13410	0.000198528	2.18921e-05	24	14	0.37613
AT1G13440	0.50591	0.397664	24	18	0.315411
AT1G13448	0.000294588	3.91291e-05	24	6	1.0594
AT1G13450	0.0630323	0.0359403	24	0	0.356784
AT1G13460	0.0798323	0.0475564	24	14	0.103192
AT1G13470	0.290172	0.210777	24	14	0.980645
AT1G13520	0.560448	0.440963	0	0	0
AT1G13530	0.325235	0.236595	24	20	0.0322989
AT1G13540	0.351215	0.262412	24	20	0.14253
AT1G13550	0.781586	0.644548	24	20	0.303618
AT1G13560	0.00276773	0.000755029	24	18	0.315007
AT1G13570	0.00276773	0.000755029	24	0	0.392233
AT1G13580	0.0172199	0.00754717	20	2	0.0626607
AT1G13630	0.238148	0.167981	24	20	0.159185
AT1G13640	0.0494367	0.0268891	20	0	0.176106
AT1G13650	0.00529392	0.00172835	24	4	1.39637
AT1G13670	0.664136	0.534948	24	0	0.0584478
AT1G13690	0.290172	0.210777	24	16	0.12633
AT1G13700	0.00136823	0.000307062	24	4	1.57608
AT1G13730	0.0630323	0.0359403	24	16	0.242699
AT1G13740	0.50591	0.397664	24	10	0.14582
AT1G13750	0.0494367	0.0268891	24	14	0.69395
AT1G13770	1	1	20	6	0.059552
AT1G13780	0.10065	0.0623201	24	20	0.108521
AT1G13790	0.0630323	0.0359403	24	18	0.267798
AT1G13810	0.000651995	0.000115015	24	20	0.368838
AT1G13820	0.156585	0.104105	24	0	0.27869
AT1G13830	1	0.995356	24	20	0.258146
AT1G13860	0.238148	0.167981	20	10	0.277724
AT1G13870	0.00722799	0.00255268	24	16	0.226431
AT1G13880	0.0227241	0.0105521	24	22	0.184019
AT1G13900	0.50591	0.397664	20	6	0.154895
AT1G13910	0.0227241	0.0105521	20	8	0.265865
AT1G13920	0.0383595	0.0199069	24	8	0.195286
AT1G13930	3.67658e-06	4.40881e-08	20	10	2.21628
AT1G13940	3.38781e-05	1.50573e-06	24	2	0.176927
AT1G13950	0.00044148	6.79668e-05	24	18	0.441226
AT1G13960	0.601971	0.484262	20	2	0.0743251
AT1G13970	0.194078	0.132795	24	14	0.0783526
AT1G13980	0.194078	0.132795	24	0	0.304365
AT1G13990	0.0383595	0.0199069	20	10	1.06825
AT1G14000	0.711071	0.585635	24	14	0.0729259
AT1G14010	0.12583	0.0809096	24	16	0.500574
AT1G14020	0.711071	0.585635	24	18	0.0774373
AT1G14030	0.00195335	0.00048612	24	8	0.348306
AT1G14040	0.000949463	0.000190019	24	18	0.382602
AT1G14060	0.0172199	0.00754717	24	16	0.863876
AT1G14070	0.238148	0.167981	24	14	0.26726
AT1G14080	1	1	24	18	0.111633
AT1G14090	0.156585	0.104105	24	22	0.116802
AT1G14100	0.0630323	0.0359403	20	18	0.264468
AT1G14130	0.00722799	0.00255268	24	14	0.277474
AT1G14140	0.0494367	0.0268891	24	18	0.217772
AT1G14150	0.00971645	0.00371463	20	18	0.438039
AT1G14170	0.711071	0.585635	24	12	0.825217
AT1G14180	0.156585	0.104105	24	16	0.118498
AT1G14190	0.711071	0.585635	20	12	0.0274129
AT1G14200	0.50591	0.397664	24	16	0.330819
AT1G14205	1	1	24	22	0.220083
AT1G14210	0.00722799	0.00255268	20	2	0.161202
AT1G14230	1	1	20	6	0.114623
AT1G14250	0.00971645	0.00371463	24	12	0.877734
AT1G14260	0.156585	0.104105	24	18	0.304277
AT1G14270	0.00722799	0.00255268	24	20	0.15971
AT1G14280	3.67658e-06	4.40881e-08	24	2	1.28339
AT1G14290	0.00385233	0.00115194	24	2	0.306136
AT1G14300	0.000651995	0.000115015	24	20	0.439286
AT1G14310	0.601971	0.484262	20	2	0.0218311
AT1G14320	0.0798323	0.0475564	24	16	0.692653
AT1G14330	0.00385233	0.00115194	24	22	0.387761
AT1G14340	0.00385233	0.00115194	24	20	0.254892
AT1G14345	0.000294588	3.91291e-05	20	18	0.572807
AT1G14350	8.39663e-05	6.21274e-06	24	18	0.754583
AT1G14360	0.0383595	0.0199069	24	14	0.499425
AT1G14370	1	1	24	18	0.71142
AT1G14380	0.00722799	0.00255268	24	4	0.339703
AT1G14400	0.290172	0.210777	20	2	0.0643535
AT1G14410	0.10065	0.0623201	24	20	0.164112
AT1G14430	0.0798323	0.0475564	24	2	0.107651
AT1G14440	0.0798323	0.0475564	20	8	0.234373
AT1G14450	0.00195335	0.00048612	24	20	0.192602
AT1G14460	0.000130077	1.1868e-05	20	8	0.386578
AT1G14470	0.00385233	0.00115194	24	16	0.123591
AT1G14480	0.00385233	0.00115194	24	16	0.335141
AT1G14490	0.290172	0.210777	24	14	0.0661237
AT1G14510	5.23347e-05	3.12721e-06	24	20	0.38156
AT1G14520	0.0383595	0.0199069	24	16	0.741276
AT1G14530	0.00195335	0.00048612	24	18	0.526211
AT1G14540	0.143742	0.0925074	24	20	0.124189
AT1G14560	0.0227241	0.0105521	24	20	0.129477
AT1G14570	1	1	20	12	0.0742577
AT1G14580	0.000949463	0.000190019	20	8	0.88555
AT1G14590	0.00195335	0.00048612	24	18	0.208858
AT1G14600	0.156585	0.104105	24	10	0.267151
AT1G14610	0.00195335	0.00048612	24	16	0.247175
AT1G14620	0.00971645	0.00371463	24	16	0.784034
AT1G14630	1	1	20	0	0.211785
AT1G14640	1	1	20	4	0.0727286
AT1G14642	1	1	24	0	0.506484
AT1G14650	0.00276773	0.000755029	24	22	0.155485
AT1G14660	0.0494367	0.0268891	20	8	0.244981
AT1G14670	0.0630323	0.0359403	24	16	0.369055
AT1G14680	0.0630323	0.0359403	24	14	0.308939
AT1G14685	1	1	20	10	0.3932
AT1G14687	0.0798323	0.0475564	24	18	0.194371
AT1G14690	0.00044148	6.79668e-05	24	0	0.209083
AT1G14700	0.194078	0.132795	24	2	0.359223
AT1G14710	0.194078	0.132795	24	14	0.191163
AT1G14720	0.00529392	0.00172835	24	16	0.402354
AT1G14730	0.837377	0.703462	24	18	0.0431199
AT1G14740	0.711071	0.585635	20	2	0.119695
AT1G14770	0.00195335	0.00048612	24	20	0.212336
AT1G14780	0.97916	0.839459	20	2	0.057665
AT1G14790	0.0295871	0.0145769	20	10	0.680547
AT1G14810	0.000198528	2.18921e-05	24	14	0.532853
AT1G14820	0.000294588	3.91291e-05	24	18	0.733711
AT1G14830	0.156585	0.104105	24	20	0.145994
AT1G14840	0.97916	0.839459	24	0	0.139808
AT1G14850	0.00385233	0.00115194	24	18	0.272583
AT1G14860	0.12583	0.0809096	20	2	0.0533309
AT1G14870	1	1	24	18	0.540654
AT1G14880	1	0.995356	24	14	0.423704
AT1G14890	0.00385233	0.00115194	24	6	0.268668
AT1G14900	0.00195335	0.00048612	24	18	0.504782
AT1G14910	0.12583	0.0809096	20	10	0.272965
AT1G14920	0.12583	0.0809096	20	14	0.0881629
AT1G14970	0.290172	0.210777	24	18	0.206908
AT1G14980	0.00722799	0.00255268	24	16	1.0789
AT1G14990	0.00971645	0.00371463	24	16	0.628093
AT1G15000	0.00722799	0.00255268	24	14	0.275143
AT1G15002	0.0172199	0.00754717	24	16	0.465001
AT1G15010	0.837377	0.703462	20	4	0.219736
AT1G15020	0.00044148	6.79668e-05	24	2	0.54066
AT1G15030	0.0383595	0.0199069	20	4	0.0646431
AT1G15040	1	1	24	18	0.0154684
AT1G15050	0.000276174	3.05106e-05	24	8	0.410452
AT1G15060	1	1	20	6	0.0640394
AT1G15080	1	1	20	12	0.142007
AT1G15100	0.351215	0.262412	24	20	0.158589
AT1G15110	0.000294588	3.91291e-05	24	20	0.337963
AT1G15120	0.0295871	0.0145769	24	20	0.21548
AT1G15125	0.10065	0.0623201	20	8	1.11568
AT1G15130	1	1	20	10	0.196531
AT1G15140	1.17675e-05	2.97234e-07	24	16	0.298493
AT1G15150	0.000130077	1.1868e-05	24	12	0.843016
AT1G15165	0.0798323	0.0475564	20	18	0.25213
AT1G15170	0.000198528	2.18921e-05	20	18	0.480286
AT1G15175	0.00136823	0.000307062	24	6	0.830201
AT1G15180	0.00044148	6.79668e-05	20	0	0.630814
AT1G15200	0.00276773	0.000755029	24	20	0.190544
AT1G15215	0.194078	0.132795	24	14	0.14661
AT1G15220	0.0630323	0.0359403	24	22	0.228372
AT1G15230	0.00529392	0.00172835	24	20	0.174315
AT1G15240	0.10065	0.0623201	20	6	0.10029
AT1G15250	0.0172199	0.00754717	24	16	0.942107
AT1G15260	0.290172	0.210777	20	18	0.183751
AT1G15270	0.00971645	0.00371463	24	18	0.323315
AT1G15280	0.00529392	0.00172835	24	18	0.141702
AT1G15290	0.0798323	0.0475564	20	0	0.705425
AT1G15300	0.0172199	0.00754717	20	2	0.0277173
AT1G15310	0.00385233	0.00115194	24	12	0.562713
AT1G15340	0.0798323	0.0475564	24	6	0.213736
AT1G15350	0.0494367	0.0268891	24	0	0.303615
AT1G15370	0.000294588	3.91291e-05	24	20	0.227612
AT1G15380	0.916983	0.77146	20	10	0.0150548
AT1G15390	0.0295871	0.0145769	24	20	0.16154
AT1G15400	0.0630323	0.0359403	20	0	0.0731091
AT1G15405	0.00529392	0.00172835	24	20	0.80855
AT1G15410	0.00276773	0.000755029	20	18	0.724516
AT1G15415	1	1	24	18	0.151576
AT1G15420	0.000294588	3.91291e-05	24	16	0.541297
AT1G15430	0.0798323	0.0475564	24	16	0.295715
AT1G15440	0.00385233	0.00115194	24	16	0.704603
AT1G15470	0.000651995	0.000115015	24	16	0.431465
AT1G15480	0.0129436	0.00533015	24	16	0.547121
AT1G15490	0.0630323	0.0359403	24	18	0.116212
AT1G15500	0.290172	0.210777	20	0	0.23244
AT1G15510	0.00044148	6.79668e-05	24	18	0.60012
AT1G15520	1	1	24	18	0.688355
AT1G15530	0.290172	0.210777	20	2	0.123082
AT1G15550	5.23347e-05	3.12721e-06	24	2	1.07773
AT1G15570	1	1	20	0	0.108694
AT1G15580	0.000651995	0.000115015	24	8	1.2886
AT1G15660	1.17675e-05	2.97234e-07	24	14	0.438123
AT1G15670	1	1	20	10	0.236501
AT1G15690	1.17675e-05	2.97234e-07	24	16	0.534735
AT1G15700	0.000949463	0.000190019	20	4	0.209437
AT1G15710	0.0129436	0.00533015	24	16	0.363841
AT1G15720	0.238148	0.167981	24	14	0.114029
AT1G15730	0.000130077	1.1868e-05	24	2	0.324089
AT1G15740	2.01845e-05	6.89058e-07	24	2	0.739369
AT1G15750	5.23347e-05	3.12721e-06	20	0	0.605483
AT1G15760	6.80419e-06	1.19439e-07	20	18	0.951006
AT1G15780	0.194078	0.132795	20	10	0.19634
AT1G15790	0.50591	0.397664	24	14	0.294569
AT1G15800	1	1	20	10	0.366115
AT1G15810	6.80419e-06	1.19439e-07	24	18	0.735474
AT1G15820	0.000130077	1.1868e-05	24	6	2.30972
AT1G15830	3.38781e-05	1.50573e-06	24	4	2.34226
AT1G15860	0.00136823	0.000307062	24	22	0.141631
AT1G15870	0.0227241	0.0105521	24	18	0.491542
AT1G15880	0.00722799	0.00255268	20	2	0.109574
AT1G15900	1	1	20	6	0.199078
AT1G15910	1	1	20	6	0.123337
AT1G15920	0.00276773	0.000755029	24	0	0.427671
AT1G15930	0.000294588	3.91291e-05	24	20	0.431867
AT1G15940	0.000130077	1.1868e-05	24	18	0.243644
AT1G15950	0.42314	0.324227	24	0	0.240084
AT1G15960	0.10065	0.0623201	24	6	0.235166
AT1G15970	0.00276773	0.000755029	24	18	0.13199
AT1G15980	0.290172	0.210777	24	22	0.159576
AT1G16000	0.0494367	0.0268891	24	18	1.01619
AT1G16010	1	1	20	12	0.138335
AT1G16020	0.00722799	0.00255268	24	16	0.215509
AT1G16022	1	1	20	12	0.143566
AT1G16030	0.000130077	1.1868e-05	20	10	0.25412
AT1G16040	0.97916	0.839459	24	14	0.128346
AT1G16060	0.00722799	0.00255268	24	12	0.452871
AT1G16070	0.711071	0.585635	20	16	0.0962695
AT1G16080	0.0295871	0.0145769	20	18	0.310644
AT1G16090	0.000198528	2.18921e-05	24	22	0.485092
AT1G16110	0.0227241	0.0105521	20	10	0.738369
AT1G16130	0.0295871	0.0145769	24	22	0.245166
AT1G16170	3.38781e-05	1.50573e-06	20	0	0.498446
AT1G16180	1	1	20	10	0.145449
AT1G16190	0.00044148	6.79668e-05	24	18	0.329425
AT1G16210	0.0295871	0.0145769	24	20	0.211939
AT1G16220	0.00385233	0.00115194	24	18	0.44511
AT1G16240	0.0798323	0.0475564	20	2	0.1041
AT1G16250	0.000198528	2.18921e-05	24	0	0.499835
AT1G16260	0.290172	0.210777	24	14	0.312457
AT1G16270	0.290172	0.210777	24	20	0.1045
AT1G16280	0.000651995	0.000115015	24	14	0.322482
AT1G16300	0.711071	0.585635	24	16	0.379455
AT1G16310	0.238148	0.167981	24	12	0.169184
AT1G16320	0.000198528	2.18921e-05	24	20	0.412958
AT1G16340	0.0798323	0.0475564	24	16	0.190502
AT1G16350	0.00529392	0.00172835	24	18	0.49556
AT1G16360	0.0383595	0.0199069	20	18	0.199937
AT1G16370	1	1	24	12	0.232104
AT1G16390	0.50591	0.397664	24	8	0.0643544
AT1G16400	0.0227241	0.0105521	24	10	1.14006
AT1G16410	0.000651995	0.000115015	24	10	2.595
AT1G16420	0.10065	0.0623201	24	20	0.976886
AT1G16430	0.0129436	0.00533015	24	18	0.28404
AT1G16445	0.351215	0.262412	24	14	0.072236
AT1G16460	0.000651995	0.000115015	20	18	0.196843
AT1G16470	0.12583	0.0809096	24	14	0.153047
AT1G16480	0.00385233	0.00115194	24	16	0.273346
AT1G16489	0.97916	0.839459	24	14	0.089306
AT1G16490	0.42314	0.324227	20	18	0.13948
AT1G16500	0.0494367	0.0268891	24	14	0.292132
AT1G16510	0.0227241	0.0105521	24	16	1.4026
AT1G16515	0.0494367	0.0268891	24	14	0.324785
AT1G16520	0.000949463	0.000190019	24	20	0.746941
AT1G16530	0.42314	0.324227	24	20	0.233478
AT1G16540	0.97916	0.839459	20	10	0.209979
AT1G16550	0.00722799	0.00255268	20	0	0.0892502
AT1G16560	0.351215	0.262412	24	16	0.295916
AT1G16570	0.351215	0.262412	24	22	0.172738
AT1G16590	0.0295871	0.0145769	24	22	0.158533
AT1G16610	0.0172199	0.00754717	24	16	0.348365
AT1G16630	0.837377	0.703462	24	20	0.0284879
AT1G16635	0.00529392	0.00172835	24	16	0.511938
AT1G16640	8.39663e-05	6.21274e-06	24	22	0.916299
AT1G16650	0.000651995	0.000115015	24	16	0.242401
AT1G16670	0.711071	0.585635	24	14	0.110073
AT1G16680	0.00195335	0.00048612	20	18	0.156335
AT1G16690	0.00529392	0.00172835	24	18	0.149436
AT1G16700	0.00722799	0.00255268	24	18	0.409114
AT1G16710	0.12583	0.0809096	20	6	0.0946273
AT1G16720	1.67195e-06	1.45892e-08	24	2	0.997802
AT1G16730	0.0172199	0.00754717	24	0	1.00632
AT1G16740	0.000949463	0.000190019	24	16	0.405826
AT1G16750	0.000294588	3.91291e-05	24	18	0.249755
AT1G16780	0.601971	0.484262	24	18	0.093474
AT1G16790	0.97916	0.839459	24	16	0.175698
AT1G16800	0.0383595	0.0199069	24	16	0.0671067
AT1G16810	0.837377	0.703462	24	14	0.0812988
AT1G16820	1	0.995356	20	14	0.11706
AT1G16825	0.711071	0.585635	24	22	0.186719
AT1G16830	0.0630323	0.0359403	24	16	0.282117
AT1G16840	0.601971	0.484262	20	10	0.66941
AT1G16850	5.23347e-05	3.12721e-06	24	12	2.78753
AT1G16858	0.0630323	0.0359403	24	8	0.156975
AT1G16870	0.00385233	0.00115194	24	18	0.523019
AT1G16880	0.000294588	3.91291e-05	24	20	0.490365
AT1G16890	0.12583	0.0809096	24	20	0.136203
AT1G16900	0.0798323	0.0475564	24	18	0.310815
AT1G16916	0.0798323	0.0475564	24	18	0.230046
AT1G16920	5.23347e-05	3.12721e-06	20	0	0.383632
AT1G16930	0.0383595	0.0199069	24	6	0.171159
AT1G16960	0.000294588	3.91291e-05	24	10	0.332006
AT1G16970	0.42314	0.324227	24	14	0.0798267
AT1G17020	0.837377	0.703462	24	16	0.141924
AT1G17030	0.97916	0.839459	20	14	0.00726268
AT1G17040	0.0383595	0.0199069	24	22	0.13409
AT1G17050	0.00195335	0.00048612	20	18	0.704713
AT1G17060	0.0798323	0.0475564	20	0	0.0897721
AT1G17070	1	1	20	12	0.149503
AT1G17080	0.10065	0.0623201	24	18	0.358071
AT1G17090	8.39663e-05	6.21274e-06	24	16	1.43909
AT1G17100	0.00195335	0.00048612	20	16	1.531
AT1G17110	1	1	20	0	0.0557164
AT1G17120	0.0172199	0.00754717	24	0	0.364868
AT1G17130	0.12583	0.0809096	24	14	0.0894687
AT1G17140	0.000294588	3.91291e-05	24	4	0.969047
AT1G17145	0.00136823	0.000307062	20	2	0.228424
AT1G17147	1	1	20	8	0.809084
AT1G17160	0.156585	0.104105	24	16	0.320165
AT1G17170	0.0630323	0.0359403	24	16	1.49767
AT1G17190	0.12583	0.0809096	24	12	0.407747
AT1G17200	0.0295871	0.0145769	24	2	0.472413
AT1G17210	0.000949463	0.000190019	20	18	0.200974
AT1G17220	0.0172199	0.00754717	20	16	0.206336
AT1G17230	0.0172199	0.00754717	24	14	0.184381
AT1G17232	1	1	20	10	0.0809181
AT1G17250	0.351215	0.262412	20	2	0.0865652
AT1G17255	1	1	24	0	0.0380672
AT1G17270	0.0227241	0.0105521	20	2	0.0754308
AT1G17280	0.0630323	0.0359403	20	2	0.0400615
AT1G17285	0.325235	0.236595	24	22	0.0608946
AT1G17290	1	1	20	12	0.404019
AT1G17330	0.42314	0.324227	24	16	0.352256
AT1G17340	0.0383595	0.0199069	20	4	0.151608
AT1G17350	0.156585	0.104105	24	2	0.11492
AT1G17360	0.000294588	3.91291e-05	20	0	0.930248
AT1G17370	0.0129436	0.00533015	20	18	0.183537
AT1G17380	0.601971	0.484262	24	18	0.591844
AT1G17410	0.000294588	3.91291e-05	20	0	0.244222
AT1G17420	0.00971645	0.00371463	24	12	0.527946
AT1G17430	0.000294588	3.91291e-05	24	14	0.678476
AT1G17440	0.238148	0.167981	20	10	0.336906
AT1G17450	0.0295871	0.0145769	24	12	0.351018
AT1G17455	0.0227241	0.0105521	20	10	0.496079
AT1G17460	0.0494367	0.0268891	24	12	0.595174
AT1G17470	0.00195335	0.00048612	20	0	0.137201
AT1G17480	0.42314	0.324227	24	16	0.644667
AT1G17490	0.0630323	0.0359403	24	14	0.348744
AT1G17500	0.238148	0.167981	20	10	0.705103
AT1G17510	0.00136823	0.000307062	24	16	0.489703
AT1G17520	0.00529392	0.00172835	24	20	0.15024
AT1G17530	0.12583	0.0809096	20	16	0.294298
AT1G17550	0.0227241	0.0105521	24	14	0.145919
AT1G17560	0.00044148	6.79668e-05	24	18	0.436746
AT1G17580	0.00044148	6.79668e-05	24	2	0.219161
AT1G17590	0.0798323	0.0475564	24	14	0.235783
AT1G17600	0.0494367	0.0268891	24	18	0.629535
AT1G17610	0.00971645	0.00371463	24	18	0.67181
AT1G17615	0.916983	0.77146	24	20	0.0476701
AT1G17620	0.00529392	0.00172835	24	20	0.291235
AT1G17630	0.000130077	1.1868e-05	24	16	0.364314
AT1G17640	0.000651995	0.000115015	24	0	0.303368
AT1G17650	1	1	20	0	0.140789
AT1G17665	0.0172199	0.00754717	24	12	2.86809
AT1G17680	0.42314	0.324227	24	20	0.094227
AT1G17690	0.0227241	0.0105521	24	16	0.456119
AT1G17700	0.290172	0.210777	24	2	0.067409
AT1G17710	0.00276773	0.000755029	24	18	0.859692
AT1G17720	0.000949463	0.000190019	24	16	0.221499
AT1G17730	0.837377	0.703462	20	6	0.0773636
AT1G17744	0.0172199	0.00754717	24	14	0.257642
AT1G17745	0.00136823	0.000307062	24	14	1.5586
AT1G17750	0.0383595	0.0199069	24	16	0.208973
AT1G17760	0.0172199	0.00754717	24	14	0.179502
AT1G17780	0.000198528	2.18921e-05	24	20	0.39578
AT1G17790	1	1	24	18	0.0549379
AT1G17820	0.0227241	0.0105521	24	22	0.112366
AT1G17830	0.10065	0.0623201	24	16	0.543201
AT1G17840	1	1	20	4	0.220401
AT1G17850	0.00385233	0.00115194	24	2	0.363305
AT1G17860	0.00385233	0.00115194	20	2	0.519742
AT1G17870	0.000130077	1.1868e-05	24	4	1.1503
AT1G17880	0.0494367	0.0268891	24	18	0.422506
AT1G17890	0.601971	0.484262	24	12	0.14066
AT1G17920	0.50591	0.397664	20	14	0.0834258
AT1G17930	0.156585	0.104105	24	22	0.0420333
AT1G17940	0.0295871	0.0145769	20	14	0.13601
AT1G17960	0.194078	0.132795	24	18	0.0702082
AT1G17970	0.000130077	1.1868e-05	20	8	1.11694
AT1G17980	1	1	20	10	0.139961
AT1G17990	0.000651995	0.000115015	24	4	0.520464
AT1G18000	1	1	24	18	0.0447843
AT1G18010	1	0.995356	20	0	0.0834717
AT1G18020	0.00385233	0.00115194	20	6	0.516079
AT1G18030	0.00529392	0.00172835	20	2	0.186246
AT1G18040	0.000651995	0.000115015	24	14	0.275519
AT1G18060	0.00195335	0.00048612	24	2	0.476569
AT1G18070	0.00971645	0.00371463	24	18	0.332162
AT1G18080	0.00385233	0.00115194	24	16	0.630099
AT1G18090	0.0129436	0.00533015	24	16	0.228414
AT1G18150	5.23347e-05	3.12721e-06	20	10	0.55063
AT1G18160	0.238148	0.167981	20	2	0.101235
AT1G18170	0.0172199	0.00754717	20	16	0.350079
AT1G18180	0.0295871	0.0145769	24	18	0.202818
AT1G18190	0.0129436	0.00533015	20	4	0.0689523
AT1G18191	1	1	0	0	0
AT1G18200	1	1	24	0	0.112973
AT1G18210	0.00971645	0.00371463	24	18	0.630861
AT1G18250	0.601971	0.484262	20	16	0.160898
AT1G18260	1	1	24	0	0.149699
AT1G18265	0.000651995	0.000115015	24	12	0.717869
AT1G18270	1	1	20	10	0.119004
AT1G18300	0.000198528	2.18921e-05	24	22	0.634228
AT1G18320	0.00971645	0.00371463	24	16	0.339806
AT1G18330	6.80419e-06	1.19439e-07	24	6	1.95844
AT1G18335	0.0494367	0.0268891	24	6	0.138234
AT1G18340	1	1	24	18	0.127366
AT1G18350	0.00276773	0.000755029	20	10	0.157211
AT1G18360	0.00529392	0.00172835	20	10	0.413264
AT1G18370	0.0172199	0.00754717	24	16	0.101735
AT1G18382	1	1	24	18	0.235978
AT1G18390	1	1	20	12	0.554111
AT1G18400	0.0383595	0.0199069	24	4	0.915521
AT1G18415	0.00136823	0.000307062	20	0	0.169353
AT1G18440	0.000651995	0.000115015	24	22	0.16646
AT1G18450	5.23347e-05	3.12721e-06	24	22	0.331369
AT1G18460	2.01845e-05	6.89058e-07	24	4	0.975822
AT1G18470	0.351215	0.262412	20	8	0.272021
AT1G18480	0.0383595	0.0199069	24	14	0.223105
AT1G18485	0.00385233	0.00115194	24	16	0.258525
AT1G18490	0.000130077	1.1868e-05	24	18	0.255187
AT1G18500	0.12583	0.0809096	24	18	0.153016
AT1G18530	1	1	24	6	0.0927476
AT1G18540	0.0383595	0.0199069	24	18	0.844722
AT1G18550	6.80419e-06	1.19439e-07	24	18	0.39159
AT1G18560	0.0172199	0.00754717	24	16	0.28961
AT1G18570	0.97916	0.839459	24	20	0.308435
AT1G18580	0.0172199	0.00754717	24	18	0.254491
AT1G18590	0.000651995	0.000115015	20	10	0.625687
AT1G18600	0.00276773	0.000755029	24	18	0.253395
AT1G18610	0.00195335	0.00048612	20	0	0.418961
AT1G18620	0.00044148	6.79668e-05	24	2	1.26703
AT1G18630	0.00136823	0.000307062	24	20	0.426667
AT1G18640	0.194078	0.132795	24	0	0.257774
AT1G18650	0.00529392	0.00172835	24	2	0.502486
AT1G18660	0.000949463	0.000190019	20	18	0.153444
AT1G18670	0.0798323	0.0475564	24	2	0.169549
AT1G18680	0.000130077	1.1868e-05	24	0	0.405748
AT1G18690	0.00722799	0.00255268	20	2	0.0663342
AT1G18700	0.0172199	0.00754717	24	20	0.158906
AT1G18710	0.000651995	0.000115015	24	12	1.03428
AT1G18720	5.23347e-05	3.12721e-06	24	14	0.841321
AT1G18730	0.00971645	0.00371463	24	18	0.333727
AT1G18735	1	1	20	12	0.09634
AT1G18740	0.837377	0.703462	20	8	0.224205
AT1G18745	0.0227241	0.0105521	24	14	0.288042
AT1G18750	0.00195335	0.00048612	20	18	0.424774
AT1G18773	0.00276773	0.000755029	24	2	0.658016
AT1G18800	0.0227241	0.0105521	24	16	0.519093
AT1G18810	0.00044148	6.79668e-05	24	4	1.40487
AT1G18830	0.000130077	1.1868e-05	24	4	0.101969
AT1G18835	2.01845e-05	6.89058e-07	24	4	1.62067
AT1G18840	1	1	24	22	0.0578671
AT1G18850	0.0227241	0.0105521	24	16	0.613852
AT1G18860	1	1	0	0	0
AT1G18870	0.00136823	0.000307062	20	10	1.166
AT1G18880	0.50591	0.397664	20	4	0.0632018
AT1G18890	0.0227241	0.0105521	24	20	0.356469
AT1G18900	0.0798323	0.0475564	24	18	0.40308
AT1G18910	1	1	24	18	0.331458
AT1G18940	0.0383595	0.0199069	24	22	0.239028
AT1G18950	0.0129436	0.00533015	24	18	0.0618537
AT1G19000	0.0295871	0.0145769	24	2	0.398712
AT1G19010	0.00195335	0.00048612	24	22	0.228243
AT1G19020	0.351215	0.262412	24	20	0.687353
AT1G19025	1	1	20	8	0.0553843
AT1G19050	0.00136823	0.000307062	24	8	0.454131
AT1G19070	1	1	20	14	0.183888
AT1G19080	1	1	24	18	0.124972
AT1G19100	0.290172	0.210777	24	16	0.0895683
AT1G19110	0.0798323	0.0475564	24	4	0.211074
AT1G19120	0.00385233	0.00115194	24	20	0.13313
AT1G19130	0.156585	0.104105	24	18	0.307287
AT1G19140	3.38781e-05	1.50573e-06	20	18	0.607109
AT1G19150	0.0383595	0.0199069	20	0	0.293918
AT1G19170	1	1	20	12	0.0637373
AT1G19180	0.711071	0.585635	24	12	1.06513
AT1G19190	0.0295871	0.0145769	20	10	0.154687
AT1G19200	0.0494367	0.0268891	20	10	0.346915
AT1G19220	0.00136823	0.000307062	24	2	0.301408
AT1G19240	0.0172199	0.00754717	24	18	0.348146
AT1G19250	0.916983	0.77146	24	20	0.274763
AT1G19270	0.50591	0.397664	20	10	0.632389
AT1G19290	0.00971645	0.00371463	24	16	0.236962
AT1G19300	0.0630323	0.0359403	24	14	0.598331
AT1G19310	0.00529392	0.00172835	20	10	0.771704
AT1G19330	0.12583	0.0809096	24	12	0.24614
AT1G19340	0.000294588	3.91291e-05	20	10	0.230675
AT1G19350	0.0227241	0.0105521	24	2	0.197874
AT1G19360	1	1	20	10	0.140578
AT1G19370	0.00385233	0.00115194	20	10	1.49099
AT1G19380	0.00136823	0.000307062	24	22	1.08094
AT1G19396	1	0.995356	20	8	0.174546
AT1G19397	0.837377	0.703462	24	12	0.130269
AT1G19400	0.000949463	0.000190019	24	0	1.27144
AT1G19430	0.00722799	0.00255268	20	2	0.100264
AT1G19440	0.000294588	3.91291e-05	24	18	0.26581
AT1G19450	8.97658e-08	1.60321e-10	24	0	1.36497
AT1G19480	1	1	20	6	0.0752949
AT1G19485	0.00971645	0.00371463	24	20	0.0870024
AT1G19490	0.0227241	0.0105521	20	0	0.769811
AT1G19500	1	1	0	0	0
AT1G19510	0.00722799	0.00255268	20	0	0.447491
AT1G19520	0.0383595	0.0199069	24	16	0.374764
AT1G19550	0.000651995	0.000115015	24	14	1.24212
AT1G19570	0.00136823	0.000307062	24	14	1.19125
AT1G19580	0.00529392	0.00172835	24	16	0.231375
AT1G19600	0.000130077	1.1868e-05	20	0	0.176221
AT1G19610	1	1	20	16	0.0859115
AT1G19620	0.42314	0.324227	24	22	0.191544
AT1G19630	0.0172199	0.00754717	24	16	0.237026
AT1G19640	1	1	20	14	0.268564
AT1G19650	0.290172	0.210777	24	10	0.155085
AT1G19660	0.12583	0.0809096	24	4	0.275101
AT1G19670	0.0798323	0.0475564	20	12	0.538809
AT1G19680	0.000651995	0.000115015	20	0	0.267094
AT1G19690	0.00276773	0.000755029	24	16	0.261274
AT1G19700	0.00136823	0.000307062	24	18	0.217264
AT1G19710	0.0630323	0.0359403	24	16	0.449575
AT1G19715	0.00971645	0.00371463	24	4	0.439878
AT1G19720	0.00971645	0.00371463	24	4	0.577999
AT1G19730	0.00136823	0.000307062	24	2	0.245123
AT1G19740	1	1	20	12	0.286279
AT1G19770	0.0630323	0.0359403	20	6	0.447383
AT1G19800	0.10065	0.0623201	24	18	0.262304
AT1G19835	5.23347e-05	3.12721e-06	20	0	0.345411
AT1G19840	0.10065	0.0623201	24	16	0.354637
AT1G19850	0.0227241	0.0105521	24	14	0.237373
AT1G19860	0.351215	0.262412	0	0	0
AT1G19870	0.0798323	0.0475564	24	0	0.151807
AT1G19880	0.351215	0.262412	20	2	0.0379757
AT1G19910	1	1	20	10	0.0631322
AT1G19920	0.0172199	0.00754717	20	16	0.500096
AT1G19940	1	1	20	16	0.0326131
AT1G19950	0.194078	0.132795	20	18	0.158478
AT1G19960	5.23347e-05	3.12721e-06	24	12	1.73937
AT1G19970	1	1	20	0	0.205453
AT1G19980	1	1	20	6	0.0895772
AT1G19990	0.00044148	6.79668e-05	24	20	0.288673
AT1G20010	0.000294588	3.91291e-05	24	8	0.537938
AT1G20020	0.00195335	0.00048612	24	12	0.631966
AT1G20030	0.00136823	0.000307062	20	10	0.402004
AT1G20050	0.0129436	0.00533015	24	16	0.476992
AT1G20060	8.39663e-05	6.21274e-06	24	14	0.206817
AT1G20070	0.00971645	0.00371463	24	8	0.642505
AT1G20090	0.00529392	0.00172835	20	0	0.329947
AT1G20100	0.0227241	0.0105521	24	16	0.474882
AT1G20110	1	1	20	12	0.209113
AT1G20120	0.156585	0.104105	20	18	0.135158
AT1G20140	0.00722799	0.00255268	24	16	0.461999
AT1G20160	0.290172	0.210777	24	6	0.203337
AT1G20190	0.000198528	2.18921e-05	24	8	1.04928
AT1G20200	0.97916	0.839459	24	20	0.0688144
AT1G20220	0.0227241	0.0105521	24	18	0.358459
AT1G20225	0.238148	0.167981	24	20	0.114033
AT1G20230	2.01845e-05	6.89058e-07	24	14	0.355878
AT1G20260	0.000949463	0.000190019	24	14	0.280177
AT1G20270	0.0630323	0.0359403	24	14	0.111648
AT1G20300	0.0172199	0.00754717	24	16	0.371555
AT1G20310	0.0798323	0.0475564	24	20	0.388085
AT1G20330	8.08781e-07	4.16833e-09	24	0	0.627004
AT1G20340	0.0227241	0.0105521	24	4	0.344414
AT1G20350	1	1	24	18	0.25942
AT1G20370	0.000130077	1.1868e-05	24	14	0.241909
AT1G20380	0.00529392	0.00172835	20	10	0.10905
AT1G20410	0.00722799	0.00255268	24	14	0.193327
AT1G20430	0.0227241	0.0105521	24	20	0.155782
AT1G20440	5.23347e-05	3.12721e-06	20	10	1.90148
AT1G20450	1.67195e-06	1.45892e-08	20	10	1.92704
AT1G20460	0.12583	0.0809096	24	22	0.432713
AT1G20470	0.0295871	0.0145769	20	18	0.958766
AT1G20480	0.10065	0.0623201	24	8	0.163656
AT1G20490	0.00136823	0.000307062	24	16	0.529967
AT1G20510	0.10065	0.0623201	20	10	0.574993
AT1G20515	0.238148	0.167981	20	10	0.206011
AT1G20540	0.00971645	0.00371463	24	0	0.193343
AT1G20550	0.00385233	0.00115194	20	4	0.0761697
AT1G20560	0.0227241	0.0105521	20	6	0.275939
AT1G20570	1	1	20	6	0.0418122
AT1G20575	0.0494367	0.0268891	20	2	0.0395177
AT1G20580	0.156585	0.104105	24	20	0.0994499
AT1G20590	1	1	24	22	0.053822
AT1G20610	0.290172	0.210777	24	16	0.0778221
AT1G20620	1.67195e-06	1.45892e-08	20	10	1.88558
AT1G20630	0.0295871	0.0145769	20	10	1.0795
AT1G20640	0.00195335	0.00048612	24	6	0.361274
AT1G20650	0.00276773	0.000755029	24	4	0.639259
AT1G20670	0.00276773	0.000755029	24	0	0.17085
AT1G20691	1	0.995356	24	14	0.0399496
AT1G20693	0.0129436	0.00533015	20	10	1.1327
AT1G20696	0.000294588	3.91291e-05	24	12	0.884646
AT1G20720	3.67658e-06	4.40881e-08	24	14	0.400313
AT1G20760	0.0798323	0.0475564	24	2	0.140769
AT1G20770	0.0227241	0.0105521	24	16	0.460182
AT1G20780	0.601971	0.484262	24	18	0.416428
AT1G20810	0.42314	0.324227	20	18	0.113015
AT1G20816	3.38781e-05	1.50573e-06	24	0	0.419643
AT1G20823	0.000198528	2.18921e-05	24	20	0.340646
AT1G20830	0.0172199	0.00754717	24	18	0.265573
AT1G20840	1	1	20	12	1.01837
AT1G20850	0.837377	0.703462	24	4	0.367032
AT1G20870	0.12583	0.0809096	20	16	0.330203
AT1G20880	0.0383595	0.0199069	20	2	0.137392
AT1G20890	0.0383595	0.0199069	24	22	0.29851
AT1G20910	0.00136823	0.000307062	20	18	0.224654
AT1G20920	1	1	20	12	0.151065
AT1G20930	0.42314	0.324227	24	16	0.185804
AT1G20950	0.0227241	0.0105521	24	16	0.42573
AT1G20960	0.50591	0.397664	24	16	0.0797858
AT1G20970	0.00722799	0.00255268	24	0	0.472274
AT1G20980	0.97916	0.839459	24	16	0.133252
AT1G21000	0.0494367	0.0268891	20	18	0.414295
AT1G21010	0.238148	0.167981	20	10	0.175816
AT1G21050	8.39663e-05	6.21274e-06	24	0	1.078
AT1G21060	8.39663e-05	6.21274e-06	24	0	0.714617
AT1G21065	0.000294588	3.91291e-05	24	0	0.257731
AT1G21070	0.00276773	0.000755029	24	20	0.35526
AT1G21080	0.0494367	0.0268891	24	22	0.221718
AT1G21090	1	1	20	14	0.0809861
AT1G21100	0.42314	0.324227	24	18	0.645199
AT1G21110	0.837377	0.703462	24	18	1.07638
AT1G21120	1	1	20	6	0.456249
AT1G21130	1	1	20	6	0.434794
AT1G21140	0.10065	0.0623201	24	4	0.541825
AT1G21150	1	1	20	14	0.0999527
AT1G21160	0.0172199	0.00754717	24	18	0.184795
AT1G21170	1	1	20	8	0.0782754
AT1G21190	0.00722799	0.00255268	24	18	0.306716
AT1G21200	1	1	20	10	0.102038
AT1G21220	0.781586	0.644548	20	14	0.0990168
AT1G21240	0.601971	0.484262	24	20	0.775886
AT1G21245	1	1	0	0	0
AT1G21250	0.0630323	0.0359403	24	14	1.0055
AT1G21260	0.290172	0.210777	24	10	0.130959
AT1G21270	0.12583	0.0809096	20	10	0.536461
AT1G21280	0.00195335	0.00048612	24	20	0.142233
AT1G21310	0.156585	0.104105	24	18	0.740122
AT1G21350	0.601971	0.484262	24	2	0.150728
AT1G21370	1	1	24	18	0.36648
AT1G21380	0.711071	0.585635	24	12	0.178491
AT1G21390	1	1	24	18	0.442386
AT1G21400	0.0295871	0.0145769	24	14	0.599807
AT1G21410	0.00722799	0.00255268	20	18	0.401677
AT1G21440	0.000651995	0.000115015	24	12	1.25726
AT1G21450	0.000651995	0.000115015	20	4	0.253435
AT1G21460	0.00385233	0.00115194	24	16	0.872765
AT1G21480	0.000949463	0.000190019	20	2	0.155173
AT1G21500	8.97658e-08	1.60321e-10	24	6	2.39214
AT1G21520	1	1	20	10	0.979198
AT1G21525	1	1	24	18	1.66134
AT1G21540	0.97916	0.839459	24	18	0.429214
AT1G21550	0.00971645	0.00371463	24	16	1.53935
AT1G21560	0.351215	0.262412	24	16	0.152919
AT1G21580	0.290172	0.210777	24	4	0.0872122
AT1G21590	0.00971645	0.00371463	20	10	0.493327
AT1G21600	0.000198528	2.18921e-05	24	16	0.567493
AT1G21610	2.01845e-05	6.89058e-07	24	14	0.343092
AT1G21630	0.351215	0.262412	24	2	0.0462895
AT1G21640	6.80419e-06	1.19439e-07	20	6	0.563983
AT1G21650	0.000651995	0.000115015	24	18	0.532479
AT1G21651	1	1	20	10	0.159444
AT1G21660	0.00276773	0.000755029	20	16	0.136838
AT1G21670	0.00044148	6.79668e-05	24	12	1.08761
AT1G21680	0.0295871	0.0145769	20	10	1.3187
AT1G21690	0.00276773	0.000755029	24	18	0.367665
AT1G21695	1	1	24	18	0.0552736
AT1G21700	0.351215	0.262412	20	2	0.0210279
AT1G21710	0.0227241	0.0105521	20	0	0.0839705
AT1G21720	0.194078	0.132795	24	14	0.0434879
AT1G21730	0.000198528	2.18921e-05	20	10	0.250633
AT1G21740	0.601971	0.484262	24	20	0.0515796
AT1G21750	0.0227241	0.0105521	24	14	0.527749
AT1G21760	0.0630323	0.0359403	24	2	0.175164
AT1G21770	0.0798323	0.0475564	24	16	0.347807
AT1G21780	0.711071	0.585635	24	22	0.114975
AT1G21790	0.00276773	0.000755029	24	6	0.319169
AT1G21810	1	1	24	22	0.065155
AT1G21830	0.000198528	2.18921e-05	24	2	0.432095
AT1G21840	0.238148	0.167981	24	0	0.211762
AT1G21880	0.000130077	1.1868e-05	24	16	0.325791
AT1G21900	0.00971645	0.00371463	24	20	0.319525
AT1G21910	3.38781e-05	1.50573e-06	24	0	1.40248
AT1G21920	0.000198528	2.18921e-05	24	4	1.26035
AT1G21930	5.23347e-05	3.12721e-06	24	20	0.349519
AT1G21980	0.0172199	0.00754717	24	6	0.239351
AT1G22020	0.00971645	0.00371463	24	20	0.1158
AT1G22030	0.601971	0.484262	20	0	0.107853
AT1G22040	1	1	20	12	0.122988
AT1G22050	0.000949463	0.000190019	20	2	0.205133
AT1G22060	0.0227241	0.0105521	20	6	0.175461
AT1G22065	0.50591	0.397664	24	14	0.215939
AT1G22070	0.290172	0.210777	24	12	0.539529
AT1G22110	1	1	20	10	0.175916
AT1G22140	0.00529392	0.00172835	20	0	0.386478
AT1G22160	0.0798323	0.0475564	20	12	0.311949
AT1G22170	1	0.995356	24	14	0.114349
AT1G22180	0.711071	0.585635	20	10	0.530022
AT1G22190	0.00044148	6.79668e-05	20	18	1.02763
AT1G22200	0.0129436	0.00533015	24	18	0.269294
AT1G22230	0.00529392	0.00172835	20	18	0.185819
AT1G22250	1	1	20	12	0.167369
AT1G22270	0.000294588	3.91291e-05	24	14	0.372582
AT1G22275	0.156585	0.104105	20	10	0.0880744
AT1G22280	0.601971	0.484262	24	16	0.487446
AT1G22300	0.0798323	0.0475564	24	12	0.242485
AT1G22310	3.38781e-05	1.50573e-06	20	2	0.133018
AT1G22330	0.12583	0.0809096	24	0	0.305395
AT1G22340	0.00276773	0.000755029	20	12	0.451834
AT1G22350	1.17675e-05	2.97234e-07	24	14	0.551222
AT1G22360	1	1	20	14	0.230407
AT1G22370	8.97658e-08	1.60321e-10	24	12	1.01224
AT1G22380	0.0172199	0.00754717	20	0	0.137174
AT1G22400	0.0630323	0.0359403	24	22	1.05237
AT1G22403	0.00722799	0.00255268	24	20	0.654631
AT1G22410	0.12583	0.0809096	24	20	0.279686
AT1G22430	0.156585	0.104105	20	18	0.236926
AT1G22440	1	1	24	18	0.129659
AT1G22450	0.00044148	6.79668e-05	24	18	0.350713
AT1G22470	0.12583	0.0809096	24	18	0.221545
AT1G22480	1	1	0	0	0
AT1G22490	0.0129436	0.00533015	20	10	0.299537
AT1G22500	0.000651995	0.000115015	24	0	0.442866
AT1G22510	0.238148	0.167981	24	20	0.217156
AT1G22520	0.00385233	0.00115194	24	18	0.288608
AT1G22530	0.290172	0.210777	24	0	0.624663
AT1G22540	0.000130077	1.1868e-05	20	10	0.358501
AT1G22550	0.000651995	0.000115015	24	6	0.690697
AT1G22570	3.38781e-05	1.50573e-06	20	8	1.501
AT1G22590	0.00971645	0.00371463	20	16	0.410071
AT1G22610	0.00044148	6.79668e-05	20	2	0.256712
AT1G22620	1	1	20	10	0.233826
AT1G22630	0.000651995	0.000115015	24	20	0.308561
AT1G22640	0.000651995	0.000115015	24	8	0.53637
AT1G22650	0.42314	0.324227	24	18	0.342323
AT1G22660	0.50591	0.397664	24	18	0.179985
AT1G22690	0.0798323	0.0475564	24	0	0.788564
AT1G22700	1	0.995356	24	12	0.0364915
AT1G22710	0.0630323	0.0359403	24	8	0.132104
AT1G22730	0.0630323	0.0359403	24	22	0.211729
AT1G22740	1	1	20	10	0.54698
AT1G22750	0.351215	0.262412	24	4	0.138596
AT1G22770	1.67195e-06	1.45892e-08	20	10	2.28402
AT1G22780	0.0630323	0.0359403	24	16	0.685571
AT1G22790	0.00385233	0.00115194	24	14	0.216942
AT1G22800	0.0798323	0.0475564	24	20	0.114362
AT1G22830	0.000651995	0.000115015	24	16	0.228379
AT1G22840	0.00971645	0.00371463	24	20	0.362226
AT1G22850	0.0630323	0.0359403	24	0	0.360208
AT1G22860	0.97916	0.839459	24	14	0.095225
AT1G22870	1	1	20	12	0.137281
AT1G22882	0.00195335	0.00048612	24	22	0.468334
AT1G22885	0.0129436	0.00533015	20	0	0.149209
AT1G22890	0.12583	0.0809096	24	22	0.930773
AT1G22900	0.0630323	0.0359403	20	2	0.0720417
AT1G22910	0.601971	0.484262	24	2	0.0610551
AT1G22920	0.00971645	0.00371463	24	18	0.246944
AT1G22930	0.00276773	0.000755029	20	0	0.212848
AT1G22940	0.00276773	0.000755029	24	20	0.167322
AT1G22950	8.39663e-05	6.21274e-06	24	16	0.704864
AT1G22960	0.000651995	0.000115015	24	16	0.238168
AT1G22970	0.238148	0.167981	24	14	0.0483703
AT1G22980	0.290172	0.210777	24	20	0.0420837
AT1G22985	0.0129436	0.00533015	20	2	0.213024
AT1G22990	0.781586	0.644548	0	0	0
AT1G23010	0.0295871	0.0145769	24	16	0.200753
AT1G23020	0.194078	0.132795	24	22	0.529747
AT1G23030	5.23347e-05	3.12721e-06	24	0	1.059
AT1G23040	0.50591	0.397664	24	2	0.264525
AT1G23050	0.0295871	0.0145769	24	2	0.403365
AT1G23052	0.0129436	0.00533015	24	2	0.445329
AT1G23060	0.000651995	0.000115015	24	8	0.634499
AT1G23080	0.000198528	2.18921e-05	24	10	1.25575
AT1G23090	0.000130077	1.1868e-05	20	0	0.690927
AT1G23100	0.0494367	0.0268891	24	20	0.435474
AT1G23110	0.0227241	0.0105521	24	16	0.899444
AT1G23120	0.0129436	0.00533015	24	18	0.213521
AT1G23130	1	1	24	12	0.10577
AT1G23140	0.0630323	0.0359403	24	18	0.621387
AT1G23149	0.000294588	3.91291e-05	24	20	0.451295
AT1G23170	0.156585	0.104105	20	10	0.508602
AT1G23180	0.0630323	0.0359403	24	16	0.132313
AT1G23190	0.00385233	0.00115194	24	16	0.455218
AT1G23200	0.10065	0.0623201	20	10	0.134146
AT1G23205	0.00276773	0.000755029	20	16	1.17902
AT1G23220	0.194078	0.132795	24	22	0.116419
AT1G23230	0.351215	0.262412	24	16	0.16514
AT1G23260	0.601971	0.484262	20	2	0.0244061
AT1G23280	0.00276773	0.000755029	24	16	0.729126
AT1G23290	0.0129436	0.00533015	24	16	0.715897
AT1G23310	6.80419e-06	1.19439e-07	20	0	0.596348
AT1G23330	0.0383595	0.0199069	24	20	0.126139
AT1G23340	0.0383595	0.0199069	20	12	0.0985809
AT1G23360	0.000949463	0.000190019	24	20	0.213208
AT1G23390	0.0129436	0.00533015	24	2	0.391301
AT1G23400	1	0.995356	24	12	0.0558971
AT1G23410	0.00722799	0.00255268	24	16	0.815039
AT1G23440	1	1	24	0	0.109907
AT1G23450	0.00385233	0.00115194	24	14	0.133933
AT1G23460	1	1	20	18	0.124041
AT1G23465	0.0494367	0.0268891	20	6	0.215227
AT1G23470	1	1	24	18	0.119695
AT1G23480	6.80419e-06	1.19439e-07	24	0	0.677029
AT1G23490	0.711071	0.585635	24	20	0.0975923
AT1G23510	1	1	24	0	0.0240607
AT1G23520	0.351215	0.262412	24	10	0.0793724
AT1G23530	0.0383595	0.0199069	24	16	0.17521
AT1G23550	0.0494367	0.0268891	24	20	0.14418
AT1G23710	0.00195335	0.00048612	24	18	0.695472
AT1G23730	0.0494367	0.0268891	20	2	0.291484
AT1G23740	0.0129436	0.00533015	20	0	1.05775
AT1G23750	0.00529392	0.00172835	24	20	0.340995
AT1G23780	0.238148	0.167981	24	14	0.0746859
AT1G23800	0.0129436	0.00533015	24	12	0.173481
AT1G23820	3.67658e-06	4.40881e-08	24	16	0.624994
AT1G23830	1	1	24	18	0.393801
AT1G23840	1	1	24	18	0.686995
AT1G23850	0.601971	0.484262	24	14	0.371706
AT1G23860	0.00971645	0.00371463	20	0	0.144822
AT1G23870	0.000130077	1.1868e-05	24	0	1.36946
AT1G23880	5.23347e-05	3.12721e-06	20	0	0.308673
AT1G23890	0.00971645	0.00371463	24	6	0.233121
AT1G23900	0.601971	0.484262	24	14	0.105962
AT1G23950	0.42314	0.324227	20	8	0.0820934
AT1G23970	0.000130077	1.1868e-05	24	22	0.252723
AT1G23980	0.0494367	0.0268891	24	20	0.259907
AT1G24020	1	0.995356	20	12	0.123779
AT1G24030	1	0.995356	20	18	0.0779932
AT1G24040	0.0172199	0.00754717	20	0	0.0782028
AT1G24050	0.00276773	0.000755029	24	22	0.299516
AT1G24070	0.0295871	0.0145769	24	12	1.45523
AT1G24090	0.0798323	0.0475564	24	16	0.638895
AT1G24095	0.0630323	0.0359403	24	20	0.236852
AT1G24100	8.39663e-05	6.21274e-06	20	10	0.484633
AT1G24120	0.97916	0.839459	24	20	0.0185928
AT1G24140	0.238148	0.167981	24	18	1.34462
AT1G24145	0.97916	0.839459	24	20	0.350075
AT1G24147	0.156585	0.104105	24	14	1.0924
AT1G24148	0.0172199	0.00754717	24	14	0.652897
AT1G24150	0.97916	0.839459	24	16	0.646234
AT1G24160	0.97916	0.839459	20	8	0.0756162
AT1G24170	0.0129436	0.00533015	24	22	0.776541
AT1G24180	0.194078	0.132795	24	18	0.190883
AT1G24190	0.12583	0.0809096	20	4	0.0789435
AT1G24210	0.351215	0.262412	24	20	0.104813
AT1G24240	0.0129436	0.00533015	24	14	0.292537
AT1G24260	0.00971645	0.00371463	24	12	0.328642
AT1G24265	0.00385233	0.00115194	20	10	0.246492
AT1G24267	0.00385233	0.00115194	24	16	0.267668
AT1G24270	0.00195335	0.00048612	24	12	0.5359
AT1G24280	0.00044148	6.79668e-05	24	18	0.660057
AT1G24290	0.00276773	0.000755029	24	0	0.203689
AT1G24300	0.601971	0.484262	24	16	0.0730384
AT1G24310	0.00529392	0.00172835	24	16	0.600699
AT1G24330	1	0.995356	20	12	0.117392
AT1G24340	2.01845e-05	6.89058e-07	24	0	0.576005
AT1G24350	0.0129436	0.00533015	24	22	0.272988
AT1G24360	0.00971645	0.00371463	24	18	0.501193
AT1G24400	1	1	20	10	0.187013
AT1G24405	1	1	20	6	0.0330414
AT1G24440	0.601971	0.484262	20	10	0.221213
AT1G24450	0.0295871	0.0145769	24	0	0.261134
AT1G24460	0.601971	0.484262	24	22	0.0725708
AT1G24490	0.00529392	0.00172835	24	16	0.404245
AT1G24510	0.0129436	0.00533015	24	16	0.426474
AT1G24530	0.000294588	3.91291e-05	24	20	1.35413
AT1G24560	0.00385233	0.00115194	24	0	0.251465
AT1G24570	0.290172	0.210777	24	18	0.0703327
AT1G24575	0.0227241	0.0105521	24	18	0.696382
AT1G24577	0.0383595	0.0199069	20	12	0.0574008
AT1G24580	0.000949463	0.000190019	20	18	1.28121
AT1G24600	1	1	20	12	0.0986801
AT1G24610	0.0227241	0.0105521	20	2	0.0748888
AT1G24625	0.000949463	0.000190019	24	14	0.597533
AT1G24706	1	1	24	18	0.0428305
AT1G24735	0.238148	0.167981	24	16	0.237999
AT1G24764	1	1	20	12	0.152753
AT1G24793	0.97916	0.839459	24	20	0.0820811
AT1G24909	0.97916	0.839459	24	20	0.0566397
AT1G25054	1	1	0	0	0
AT1G25210	1	1	20	18	0.205485
AT1G25220	0.10065	0.0623201	24	14	0.256603
AT1G25230	0.0494367	0.0268891	24	4	1.32159
AT1G25250	2.01845e-05	6.89058e-07	24	14	1.48844
AT1G25260	0.00971645	0.00371463	24	18	0.662756
AT1G25275	0.0798323	0.0475564	24	18	0.616273
AT1G25280	0.238148	0.167981	24	18	0.185867
AT1G25290	1	1	24	6	0.110871
AT1G25320	0.00722799	0.00255268	20	10	0.561925
AT1G25350	0.194078	0.132795	24	16	0.246894
AT1G25360	0.000949463	0.000190019	24	14	0.299996
AT1G25370	0.12583	0.0809096	24	16	0.498633
AT1G25375	1	1	24	18	0.0920521
AT1G25380	0.00971645	0.00371463	24	18	0.318852
AT1G25390	0.000651995	0.000115015	24	18	0.521751
AT1G25400	0.000294588	3.91291e-05	24	20	1.13218
AT1G25420	1.67195e-06	1.45892e-08	20	2	0.294555
AT1G25422	1.17675e-05	2.97234e-07	24	10	0.776855
AT1G25425	0.42314	0.324227	24	14	0.219971
AT1G25440	0.00136823	0.000307062	24	6	0.474879
AT1G25450	1	1	24	22	0.199858
AT1G25460	0.781586	0.644548	24	18	0.0673839
AT1G25470	1	1	20	4	0.0748591
AT1G25480	0.97916	0.839459	20	4	0.0435053
AT1G25490	0.00971645	0.00371463	24	16	0.140332
AT1G25500	0.12583	0.0809096	24	14	0.205087
AT1G25510	0.0383595	0.0199069	20	18	0.136594
AT1G25520	0.00136823	0.000307062	24	0	0.385654
AT1G25530	0.601971	0.484262	20	16	0.148216
AT1G25540	0.601971	0.484262	0	0	0
AT1G25550	0.000651995	0.000115015	24	20	0.36992
AT1G25560	0.12583	0.0809096	24	18	0.537015
AT1G25570	1	1	24	22	0.0625364
AT1G25580	0.0129436	0.00533015	24	14	0.423426
AT1G25682	0.00722799	0.00255268	20	2	0.0804138
AT1G25988	0.97916	0.839459	20	6	0.132124
AT1G26090	0.0630323	0.0359403	24	18	0.250918
AT1G26100	0.50591	0.397664	24	12	0.315226
AT1G26110	0.00195335	0.00048612	24	14	0.213823
AT1G26120	1	0.995356	20	8	0.128013
AT1G26130	0.290172	0.210777	20	10	0.295381
AT1G26150	0.156585	0.104105	20	6	0.321193
AT1G26160	5.23347e-05	3.12721e-06	24	18	0.253283
AT1G26170	0.12583	0.0809096	24	16	0.098684
AT1G26180	0.00136823	0.000307062	20	0	0.16844
AT1G26190	0.000198528	2.18921e-05	20	10	0.256137
AT1G26200	0.238148	0.167981	24	16	0.905553
AT1G26208	1	1	20	18	0.272867
AT1G26210	0.156585	0.104105	24	20	0.593735
AT1G26218	0.0630323	0.0359403	20	2	0.108294
AT1G26220	8.08781e-07	4.16833e-09	20	0	0.657406
AT1G26230	5.23347e-05	3.12721e-06	24	16	0.657253
AT1G26260	1	1	20	10	0.36985
AT1G26270	0.290172	0.210777	24	16	0.440839
AT1G26290	0.42314	0.324227	20	10	0.130954
AT1G26300	0.10065	0.0623201	24	20	0.220201
AT1G26330	0.000130077	1.1868e-05	24	14	0.198685
AT1G26340	0.00529392	0.00172835	24	18	0.43996
AT1G26355	1	1	24	18	0.265558
AT1G26370	0.194078	0.132795	24	16	0.141932
AT1G26380	1	1	24	18	0.738666
AT1G26390	0.97916	0.839459	24	20	0.134931
AT1G26410	1	1	24	18	0.0135771
AT1G26420	0.711071	0.585635	24	20	0.254057
AT1G26440	0.0295871	0.0145769	20	6	0.387223
AT1G26460	0.12583	0.0809096	24	14	0.105909
AT1G26470	0.0798323	0.0475564	24	16	0.781722
AT1G26500	0.00529392	0.00172835	24	18	0.206882
AT1G26520	0.0383595	0.0199069	24	16	0.298477
AT1G26530	0.0630323	0.0359403	24	16	0.500447
AT1G26540	0.000651995	0.000115015	24	16	0.276807
AT1G26550	0.0383595	0.0199069	24	16	0.329034
AT1G26558	0.42314	0.324227	24	22	0.218772
AT1G26560	0.42314	0.324227	24	2	0.337117
[truncated: 17,598 more rows]

## Sheet: 12th day
CycID	BH.Q	ADJ.P	PER	LAG	AMP
AT1G01010	1	0.995356	20	16	0.167708
AT1G01020	0.219815	0.132795	24	0	0.126276
AT1G01030	0.0606172	0.0268891	20	2	0.190329
AT1G01040	0.766083	0.585635	24	22	0.0611204
AT1G01050	0.000601422	3.91291e-05	24	20	0.644379
AT1G01060	3.92725e-07	1.60321e-10	24	0	3.11377
AT1G01070	0.00314717	0.00048612	24	2	0.363
AT1G01080	0.0606172	0.0268891	20	16	0.620014
AT1G01090	0.029361	0.0105521	24	20	0.221241
AT1G01100	0.00764226	0.00172835	20	18	0.395556
AT1G01110	1	1	20	4	0.0375215
AT1G01120	0.04792	0.0199069	24	2	0.940712
AT1G01130	0.029361	0.0105521	20	0	0.385777
AT1G01140	0.551914	0.397664	24	18	0.247274
AT1G01160	0.0226392	0.00754717	24	22	0.135026
AT1G01170	0.267766	0.167981	24	2	0.239833
AT1G01180	0.00573543	0.00115194	24	0	0.611235
AT1G01190	1	1	20	16	0.103102
AT1G01200	1	1	20	16	0.0364754
AT1G01210	0.766083	0.585635	20	16	0.121878
AT1G01220	0.010106	0.00255268	24	16	0.224309
AT1G01225	1	1	20	6	0.081629
AT1G01230	0.00314717	0.00048612	20	8	0.256751
AT1G01240	0.000145223	3.12721e-06	20	6	1.60124
AT1G01250	0.146651	0.0809096	24	10	0.826895
AT1G01260	1	1	20	8	0.079126
AT1G01290	0.04792	0.0199069	20	2	0.122656
AT1G01300	2.08986e-05	1.19439e-07	24	14	0.965663
AT1G01320	0.00168193	0.000190019	20	16	0.452517
AT1G01340	0.04792	0.0199069	24	20	0.529037
AT1G01350	0.0226392	0.00754717	20	2	0.127813
AT1G01355	0.118549	0.0623201	20	4	0.237459
AT1G01360	0.00231977	0.000307062	24	20	0.467673
AT1G01370	0.551914	0.397664	24	20	0.187876
AT1G01380	1	1	20	6	0.0757191
AT1G01390	1	0.839459	24	6	0.183132
AT1G01420	1	1	24	10	0.0941081
AT1G01430	0.000854907	6.79668e-05	24	0	0.548374
AT1G01440	0.387323	0.262412	24	0	0.126886
AT1G01448	0.0376965	0.0145769	20	0	0.108051
AT1G01470	0.00314717	0.00048612	20	10	0.589227
AT1G01480	0.652015	0.484262	20	10	0.153245
AT1G01490	0.00168193	0.000190019	24	2	0.329532
AT1G01500	0.000145223	3.12721e-06	20	10	0.764661
AT1G01510	0.000313871	1.1868e-05	24	22	0.276247
AT1G01520	0.00764226	0.00172835	20	0	1.42056
AT1G01530	1	1	20	16	0.114426
AT1G01540	0.000433353	2.18921e-05	24	22	0.825457
AT1G01550	1	1	20	6	0.114594
AT1G01560	0.00314717	0.00048612	24	22	0.834576
AT1G01570	0.387323	0.262412	20	8	0.139055
AT1G01580	0.146651	0.0809096	24	2	0.172609
AT1G01590	0.0226392	0.00754717	24	20	0.88276
AT1G01600	1	0.995356	24	20	0.0350776
AT1G01610	0.146651	0.0809096	20	16	0.427861
AT1G01620	0.180241	0.104105	24	0	0.942129
AT1G01630	0.00231977	0.000307062	24	20	0.270217
AT1G01640	0.00428506	0.000755029	24	16	0.615453
AT1G01650	0.0226392	0.00754717	20	10	0.173454
AT1G01660	1	0.839459	24	10	0.0618658
AT1G01670	0.766083	0.585635	20	6	0.0967788
AT1G01680	0.010106	0.00255268	24	0	1.64526
AT1G01690	1	1	20	6	0.113009
AT1G01700	1	1	24	22	0.026484
AT1G01710	0.387323	0.262412	20	10	0.0569621
AT1G01720	0.462773	0.324227	20	16	0.254794
AT1G01725	0.387323	0.262412	20	6	0.221568
AT1G01730	1	1	24	18	0.080621
AT1G01740	0.0173744	0.00533015	24	14	0.217258
AT1G01760	0.387323	0.262412	20	4	0.113714
AT1G01770	1	1	20	10	0.333246
AT1G01780	1	1	20	10	0.252126
AT1G01790	0.0173744	0.00533015	24	18	0.464035
AT1G01800	0.000433353	2.18921e-05	24	20	0.27122
AT1G01810	1	1	20	0	0.117589
AT1G01820	0.00314717	0.00048612	24	12	0.349784
AT1G01830	1	0.839459	24	18	0.228998
AT1G01840	1	1	20	0	0.193075
AT1G01860	1	0.839459	20	14	0.0481627
AT1G01880	0.897567	0.703462	24	20	0.0630897
AT1G01900	1	0.839459	20	10	0.0274134
AT1G01910	0.387323	0.262412	20	6	0.136047
AT1G01920	0.0606172	0.0268891	20	0	0.146102
AT1G01930	0.000313871	1.1868e-05	24	22	0.148513
AT1G01940	0.029361	0.0105521	24	14	0.232172
AT1G01950	3.59562e-05	2.97234e-07	24	22	0.377957
AT1G01960	0.0376965	0.0145769	24	18	0.284001
AT1G01970	0.00428506	0.000755029	20	16	0.436457
AT1G01990	0.00314717	0.00048612	20	2	0.223747
AT1G02000	0.00231977	0.000307062	20	2	0.197181
AT1G02010	0.387323	0.262412	20	16	0.104476
AT1G02020	0.219815	0.132795	24	20	0.1091
AT1G02050	0.0173744	0.00533015	20	0	0.0618593
AT1G02060	0.00231977	0.000307062	20	0	0.254131
AT1G02080	0.0761265	0.0359403	24	18	0.254011
AT1G02090	0.322652	0.210777	24	20	0.0785354
AT1G02100	0.00314717	0.00048612	24	0	0.254346
AT1G02110	0.00764226	0.00172835	20	0	0.249283
AT1G02120	1	1	20	16	0.0882387
AT1G02130	0.029361	0.0105521	24	22	0.128195
AT1G02140	0.0173744	0.00533015	24	18	0.119826
AT1G02145	0.04792	0.0199069	24	20	0.063007
AT1G02150	0.462773	0.324227	24	20	0.202311
AT1G02160	1	1	20	4	0.102359
AT1G02170	0.267766	0.167981	20	2	0.122961
AT1G02180	0.766083	0.585635	20	2	0.214277
AT1G02205	0.652015	0.484262	20	6	1.37079
AT1G02220	1	1	20	6	0.359136
AT1G02230	1	0.995356	24	4	0.372485
AT1G02260	0.387323	0.262412	24	16	0.171879
AT1G02270	0.118549	0.0623201	20	2	0.337138
AT1G02280	0.00764226	0.00172835	20	0	0.184555
AT1G02290	1	1	24	18	0.170963
AT1G02300	0.000433353	2.18921e-05	20	8	0.713095
AT1G02305	1	1	24	18	0.0860348
AT1G02310	0.029361	0.0105521	20	10	0.202856
AT1G02330	0.0226392	0.00754717	24	2	0.292631
AT1G02335	1	0.995356	24	4	0.202019
AT1G02340	0.00168193	0.000190019	24	4	1.35682
AT1G02350	0.000601422	3.91291e-05	24	4	0.754047
AT1G02360	0.766083	0.585635	24	2	0.403024
AT1G02370	1	1	20	2	0.0832252
AT1G02380	0.000433353	2.18921e-05	24	0	0.76516
AT1G02390	0.387323	0.262412	20	2	0.165545
AT1G02400	0.219815	0.132795	20	6	0.715826
AT1G02405	0.219815	0.132795	24	14	0.178603
AT1G02410	0.000854907	6.79668e-05	24	0	0.304589
AT1G02420	0.146651	0.0809096	20	12	0.0843244
AT1G02430	1	1	20	0	0.214861
AT1G02440	1	1	20	2	0.435625
AT1G02450	1	1	20	2	0.633731
AT1G02460	0.0761265	0.0359403	24	10	0.234457
AT1G02470	0.219815	0.132795	24	10	0.701177
AT1G02475	0.000145223	3.12721e-06	20	10	0.178567
AT1G02490	1	1	0	0	0
AT1G02500	0.029361	0.0105521	20	0	0.164072
AT1G02560	0.00764226	0.00172835	20	10	0.297149
AT1G02610	0.00122165	0.000115015	24	4	1.14503
AT1G02640	0.00314717	0.00048612	24	2	0.335002
AT1G02660	0.0376965	0.0145769	20	6	0.763287
AT1G02670	0.322652	0.210777	24	12	0.121907
AT1G02680	0.00314717	0.00048612	24	22	0.157706
AT1G02690	0.0606172	0.0268891	20	16	0.142625
AT1G02720	0.010106	0.00255268	20	0	0.116554
AT1G02730	1	0.839459	20	16	0.100099
AT1G02740	0.551914	0.397664	24	22	0.152755
AT1G02750	0.00428506	0.000755029	24	20	0.269643
AT1G02770	1	1	20	6	0.164878
AT1G02780	0.029361	0.0105521	20	18	0.174351
AT1G02816	0.267766	0.167981	24	0	0.27644
AT1G02820	0.267766	0.167981	24	4	1.23358
AT1G02840	0.00314717	0.00048612	24	22	0.294101
AT1G02850	0.0226392	0.00754717	24	16	0.624977
AT1G02860	0.04792	0.0199069	24	4	0.52912
AT1G02870	0.652015	0.484262	24	20	0.122442
AT1G02880	0.0173744	0.00533015	24	16	0.481426
AT1G02890	0.180241	0.104105	24	18	0.201626
AT1G02900	1	0.917407	24	4	0.120377
AT1G02910	0.013335	0.00371463	24	20	0.250783
AT1G02920	1	1	20	14	0.437294
AT1G02930	1	1	20	14	0.327341
AT1G02940	0.0376965	0.0145769	24	14	0.148514
AT1G02950	1	1	20	18	0.205208
AT1G02960	0.766083	0.585635	20	2	0.000396681
AT1G02970	0.00428506	0.000755029	24	16	0.377283
AT1G02990	1	1	24	10	0.100771
AT1G03000	0.387323	0.262412	20	2	0.0402504
AT1G03020	0.652015	0.484262	20	16	0.355206
AT1G03030	0.0953024	0.0475564	24	20	0.119292
AT1G03040	0.00231977	0.000307062	24	18	0.308407
AT1G03055	0.00122165	0.000115015	20	0	0.893909
AT1G03060	0.0953024	0.0475564	20	16	0.483541
AT1G03070	0.766083	0.585635	24	6	0.0598332
AT1G03080	0.118549	0.0623201	24	14	0.239629
AT1G03090	0.219815	0.132795	20	8	0.191229
AT1G03100	0.010106	0.00255268	20	14	0.264272
AT1G03110	0.0226392	0.00754717	24	14	0.206281
AT1G03120	0.204896	0.11845	24	4	0.0768605
AT1G03130	0.000313871	1.1868e-05	24	6	1.89369
AT1G03140	0.010106	0.00255268	24	4	0.417104
AT1G03150	0.0761265	0.0359403	20	6	0.403644
AT1G03160	2.63506e-06	4.16833e-09	24	14	0.518283
AT1G03180	0.146651	0.0809096	20	4	0.152036
AT1G03190	1	0.839459	24	20	0.0414454
AT1G03200	0.897567	0.703462	24	14	0.194874
AT1G03210	0.387323	0.262412	20	12	0.232478
AT1G03220	0.219815	0.132795	20	6	1.04763
AT1G03230	0.0953024	0.0475564	20	8	0.38954
AT1G03250	0.0606172	0.0268891	24	12	0.266896
AT1G03260	0.0606172	0.0268891	24	20	0.135675
AT1G03270	0.766083	0.585635	24	18	0.132215
AT1G03280	0.897567	0.703462	20	4	0.0276351
AT1G03290	1	1	20	14	0.182396
AT1G03300	0.00428506	0.000755029	24	22	0.343017
AT1G03310	0.010106	0.00255268	24	12	0.528708
AT1G03320	1	1	24	18	0.0505851
AT1G03330	0.0376965	0.0145769	20	2	0.126729
AT1G03340	0.766083	0.585635	0	0	0
AT1G03350	1	1	20	12	0.0457795
AT1G03360	0.146651	0.0809096	20	16	0.409671
AT1G03365	0.0376965	0.0145769	24	18	0.121428
AT1G03370	0.897567	0.703462	24	20	0.133336
AT1G03380	1	0.995356	20	10	0.101845
AT1G03400	1	1	20	0	0.313775
AT1G03410	0.897567	0.703462	20	2	0.11896
AT1G03420	0.387323	0.262412	20	0	0.00830881
AT1G03430	0.219815	0.132795	24	10	0.214362
AT1G03440	0.322652	0.210777	20	0	0.216796
AT1G03457	0.013335	0.00371463	20	0	0.14481
AT1G03470	0.118549	0.0623201	24	20	0.322024
AT1G03475	0.000313871	1.1868e-05	20	14	0.247856
AT1G03495	1	0.995356	24	18	0.686802
AT1G03510	0.551914	0.397664	24	16	0.161377
AT1G03520	0.0953024	0.0475564	20	6	0.173092
AT1G03530	0.322652	0.210777	20	16	0.216557
AT1G03540	0.0761265	0.0359403	24	18	0.150608
AT1G03545	0.0226392	0.00754717	24	16	0.0923672
AT1G03550	1	1	20	12	0.238657
AT1G03560	1	1	20	10	0.0667915
AT1G03580	0.219815	0.132795	24	6	0.197474
AT1G03590	0.000145223	3.12721e-06	20	0	0.395901
AT1G03600	1	0.839459	24	6	0.240016
AT1G03610	0.00573543	0.00115194	24	2	0.353401
AT1G03620	0.551914	0.397664	20	10	0.07991
AT1G03630	0.010106	0.00255268	20	14	0.233592
AT1G03650	0.00314717	0.00048612	24	22	0.272602
AT1G03660	0.04792	0.0199069	24	0	1.03172
AT1G03680	0.0226392	0.00754717	24	16	0.278849
AT1G03687	0.000313871	1.1868e-05	24	22	0.37438
AT1G03730	1	1	24	18	0.110941
AT1G03740	0.029361	0.0105521	20	8	0.41338
AT1G03750	0.766083	0.585635	20	8	0.0696832
AT1G03760	0.0953024	0.0475564	20	2	0.308043
AT1G03770	0.118549	0.0623201	24	22	0.256659
AT1G03780	1	0.995356	20	16	0.041276
AT1G03800	1	1	20	18	0.0807318
AT1G03820	0.0376965	0.0145769	24	12	0.349872
AT1G03830	0.462773	0.324227	24	20	0.136912
AT1G03850	0.652015	0.484262	24	4	0.728185
AT1G03860	0.180241	0.104105	20	0	0.144861
AT1G03870	0.00231977	0.000307062	20	0	1.0168
AT1G03900	0.118549	0.0623201	24	20	0.150234
AT1G03905	0.0226392	0.00754717	24	16	0.323512
AT1G03910	0.146651	0.0809096	24	20	0.0837367
AT1G03920	1	1	20	6	0.0380826
AT1G03930	0.462773	0.324227	20	10	0.13453
AT1G03940	1	1	20	14	0.919926
AT1G03950	1	1	20	6	0.100054
AT1G03960	0.000145223	3.12721e-06	20	10	0.285321
AT1G03970	0.0376965	0.0145769	20	8	0.260287
AT1G03980	0.0173744	0.00533015	20	6	0.144813
AT1G04000	0.322652	0.210777	20	16	0.343328
AT1G04010	0.000433353	2.18921e-05	24	18	0.368103
AT1G04020	0.00168193	0.000190019	24	18	0.703553
AT1G04030	0.0761265	0.0359403	24	16	0.183051
AT1G04040	0.00314717	0.00048612	20	0	0.527256
AT1G04050	0.00168193	0.000190019	24	20	0.320793
AT1G04070	1	1	20	6	0.0564083
AT1G04080	0.00428506	0.000755029	24	16	0.202404
AT1G04090	1	1	20	10	0.0586552
AT1G04100	0.766083	0.585635	24	10	0.146701
AT1G04110	1	1	0	0	0
AT1G04120	0.0953024	0.0475564	20	16	0.365586
AT1G04130	0.0173744	0.00533015	24	20	0.260201
AT1G04140	0.0953024	0.0475564	24	18	0.211068
AT1G04160	0.267766	0.167981	24	22	0.149895
AT1G04170	0.04792	0.0199069	20	16	0.402791
AT1G04180	0.0173744	0.00533015	24	8	0.0793367
AT1G04190	0.013335	0.00371463	24	16	0.160525
AT1G04200	0.010106	0.00255268	24	22	0.274213
AT1G04210	0.897567	0.703462	20	16	0.140768
AT1G04220	0.0953024	0.0475564	20	6	0.526644
AT1G04230	0.462773	0.324227	20	4	0.00077521
AT1G04240	0.387323	0.262412	24	6	0.527508
AT1G04250	0.00231977	0.000307062	24	4	1.00372
AT1G04260	0.766083	0.585635	20	18	0.0949628
AT1G04270	0.00428506	0.000755029	24	20	0.325234
AT1G04280	1	1	20	0	0.129129
AT1G04290	0.029361	0.0105521	24	18	0.207008
AT1G04295	0.00764226	0.00172835	20	2	0.158114
AT1G04300	0.0226392	0.00754717	24	22	0.183051
AT1G04310	1	1	20	2	0.100794
AT1G04330	1	1	20	0	0.0479323
AT1G04340	0.000601422	3.91291e-05	24	20	0.212543
AT1G04350	0.00428506	0.000755029	20	18	0.374239
AT1G04360	0.0376965	0.0145769	20	4	0.270695
AT1G04390	0.0226392	0.00754717	20	4	0.149091
AT1G04400	0.146651	0.0809096	20	10	0.225666
AT1G04410	0.000854907	6.79668e-05	24	14	0.311963
AT1G04420	1	1	24	22	0.331612
AT1G04425	1	1	24	0	0.151968
AT1G04430	0.00764226	0.00172835	24	22	0.724525
AT1G04440	0.146651	0.0809096	20	6	0.225475
AT1G04445	0.322652	0.210777	20	2	0.110467
AT1G04480	0.00168193	0.000190019	20	0	0.272475
AT1G04490	1	0.839459	24	0	0.235922
AT1G04510	0.219815	0.132795	20	16	0.255662
AT1G04520	0.180241	0.104105	20	0	0.251098
AT1G04530	0.652015	0.484262	24	4	0.309755
AT1G04550	0.000313871	1.1868e-05	20	0	0.465898
AT1G04555	0.652015	0.484262	24	20	0.0648349
AT1G04570	0.0761265	0.0359403	24	14	0.725056
AT1G04580	1	1	20	6	0.409947
AT1G04590	0.0761265	0.0359403	20	18	0.159971
AT1G04600	1	1	24	18	0.148922
AT1G04620	0.00231977	0.000307062	24	16	0.662111
AT1G04630	0.00231977	0.000307062	24	20	0.286289
AT1G04635	0.00764226	0.00172835	24	12	0.267455
AT1G04640	0.029361	0.0105521	20	0	0.114527
AT1G04645	1	1	24	10	0.15359
AT1G04650	0.462773	0.324227	24	12	0.113862
AT1G04680	1	1	24	18	0.127677
AT1G04690	0.00168193	0.000190019	20	10	0.0863488
AT1G04710	0.00231977	0.000307062	20	16	0.444291
AT1G04730	0.00764226	0.00172835	24	18	0.380009
AT1G04750	1	0.995356	24	16	0.102719
AT1G04760	0.0226392	0.00754717	20	8	0.294296
AT1G04770	0.118549	0.0623201	24	20	0.18375
AT1G04778	1	0.995356	24	14	0.200325
AT1G04780	0.897567	0.703462	20	6	0.243906
AT1G04790	0.00428506	0.000755029	24	20	0.177815
AT1G04800	0.0226392	0.00754717	24	2	0.27771
AT1G04810	0.00168193	0.000190019	24	20	0.238494
AT1G04820	0.118549	0.0623201	20	16	0.606135
AT1G04830	1	1	20	4	0.100223
AT1G04840	0.013335	0.00371463	20	14	0.157192
AT1G04850	1	0.839459	24	18	0.112677
AT1G04860	0.04792	0.0199069	24	20	0.146219
AT1G04870	0.897567	0.703462	20	18	0.188541
AT1G04900	0.652015	0.484262	24	20	0.127898
AT1G04910	0.897567	0.703462	24	14	0.0812173
AT1G04930	0.0606172	0.0268891	20	8	0.238048
AT1G04940	0.0226392	0.00754717	20	16	0.321171
AT1G04945	1	1	20	14	0.144404
AT1G04950	0.013335	0.00371463	24	22	0.208982
AT1G04960	0.387323	0.262412	20	4	0.0986711
AT1G04970	0.897567	0.703462	20	6	0.203099
AT1G04980	0.322652	0.210777	24	16	0.409087
AT1G04985	0.000219767	6.21274e-06	20	2	0.191909
AT1G04990	0.00168193	0.000190019	24	14	0.956116
AT1G05000	0.0173744	0.00533015	24	18	0.675621
AT1G05010	0.013335	0.00371463	20	14	0.932075
AT1G05020	0.267766	0.167981	24	20	0.095156
AT1G05030	0.766083	0.585635	20	14	0.11427
AT1G05055	0.0953024	0.0475564	24	16	0.131836
AT1G05060	0.766083	0.585635	20	10	0.0493379
AT1G05061	0.0761265	0.0359403	20	12	0.0872757
AT1G05065	0.462773	0.324227	24	10	0.191498
AT1G05070	0.0606172	0.0268891	20	10	0.0733544
AT1G05090	1	1	20	8	0.0355524
AT1G05100	0.322652	0.210777	0	0	0
AT1G05120	0.010106	0.00255268	24	12	0.170952
AT1G05135	1	1	20	16	0.55408
AT1G05140	0.013335	0.00371463	24	16	0.300421
AT1G05150	0.013335	0.00371463	24	20	0.203578
AT1G05160	0.029361	0.0105521	24	20	0.210441
AT1G05170	1	1	24	10	0.115516
AT1G05180	1	1	24	18	0.0835732
AT1G05190	0.267766	0.167981	20	0	0.0107797
AT1G05200	9.77079e-05	1.50573e-06	24	18	0.400923
AT1G05205	1	1	24	18	0.0930989
AT1G05210	0.387323	0.262412	20	0	0.159508
AT1G05220	1	1	20	2	0.136965
AT1G05230	0.00168193	0.000190019	24	16	0.501293
AT1G05270	0.0226392	0.00754717	24	18	0.217112
AT1G05300	0.000854907	6.79668e-05	24	12	0.826992
AT1G05310	0.0606172	0.0268891	20	6	0.610969
AT1G05320	0.0173744	0.00533015	20	10	0.243212
AT1G05340	1	1	20	6	0.680673
AT1G05350	0.387323	0.262412	20	16	0.259083
AT1G05360	0.322652	0.210777	24	22	0.0923587
AT1G05370	0.146651	0.0809096	24	20	0.10893
AT1G05380	0.0173744	0.00533015	24	18	0.196608
AT1G05385	0.029361	0.0105521	20	0	0.21094
AT1G05400	1	1	20	8	0.123548
AT1G05410	0.013335	0.00371463	20	2	0.108664
AT1G05420	1	1	20	6	0.175606
AT1G05430	0.180241	0.104105	20	2	0.0396087
AT1G05460	0.00573543	0.00115194	24	16	0.226508
AT1G05470	0.180241	0.104105	20	16	0.142935
AT1G05500	0.0953024	0.0475564	24	16	0.0831396
AT1G05520	0.0376965	0.0145769	24	16	0.217049
AT1G05540	0.387323	0.262412	20	0	0.0778997
AT1G05550	0.0953024	0.0475564	24	2	0.216256
AT1G05560	0.462773	0.324227	24	18	0.243085
AT1G05562	0.04792	0.0199069	24	18	0.643325
AT1G05570	0.652015	0.484262	20	14	0.406041
AT1G05575	0.118549	0.0623201	24	20	0.314777
AT1G05590	1	0.995356	24	20	0.0223596
AT1G05600	0.0953024	0.0475564	24	0	0.148926
AT1G05620	0.387323	0.262412	24	14	0.287332
AT1G05630	0.00573543	0.00115194	24	20	0.367724
AT1G05640	0.010106	0.00255268	24	18	0.793166
AT1G05670	1	0.839459	20	16	0.0883452
AT1G05675	0.013335	0.00371463	24	22	0.423807
AT1G05680	1	1	24	10	0.213076
AT1G05690	2.08986e-05	1.19439e-07	20	0	0.59479
AT1G05710	0.000433353	2.18921e-05	24	22	1.28897
AT1G05720	0.462773	0.324227	24	18	0.1298
AT1G05730	1	1	24	10	0.0898152
AT1G05740	1	1	24	10	0.129031
AT1G05750	0.897567	0.703462	24	20	0.0773055
AT1G05760	0.652015	0.484262	20	0	0.123971
AT1G05770	0.387323	0.262412	20	2	0.080789
AT1G05780	0.267766	0.167981	20	2	0.0119346
AT1G05785	1	0.839459	20	18	0.06499
AT1G05790	0.0173744	0.00533015	24	20	0.183518
AT1G05805	0.00122165	0.000115015	20	10	0.200066
AT1G05810	0.00573543	0.00115194	20	0	0.394677
AT1G05820	0.0226392	0.00754717	24	22	0.33454
AT1G05830	0.00168193	0.000190019	24	22	0.17812
AT1G05835	0.514845	0.360946	24	22	0.0973852
AT1G05840	0.00314717	0.00048612	24	22	0.47105
AT1G05850	0.0953024	0.0475564	20	2	0.135277
AT1G05860	0.010106	0.00255268	20	18	0.260462
AT1G05870	0.00314717	0.00048612	24	2	0.381534
AT1G05880	0.219815	0.132795	24	0	0.931038
AT1G05890	0.04792	0.0199069	20	2	0.198576
AT1G05900	0.04792	0.0199069	20	0	0.190027
AT1G05910	0.322652	0.210777	24	12	0.235826
AT1G05940	0.00231977	0.000307062	24	18	0.269857
AT1G05950	0.00428506	0.000755029	24	16	0.249794
AT1G05960	0.04792	0.0199069	24	18	0.361723
AT1G05970	0.0953024	0.0475564	20	0	0.0163223
AT1G06000	1	0.839459	20	16	0.350857
AT1G06002	0.000313871	1.1868e-05	24	14	0.507866
AT1G06010	0.146651	0.0809096	24	18	0.142007
AT1G06040	1.12207e-05	4.40881e-08	24	6	1.50339
AT1G06050	0.029361	0.0105521	24	6	0.347966
AT1G06060	0.0376965	0.0145769	20	6	0.16343
AT1G06070	1	1	24	16	0.0330446
AT1G06090	0.0562822	0.023398	24	4	0.0683704
AT1G06110	0.013335	0.00371463	20	2	0.278398
AT1G06130	0.322652	0.210777	24	20	0.107815
AT1G06135	0.766083	0.585635	20	2	0.23542
AT1G06137	1	1	20	8	0.00562057
AT1G06140	0.029361	0.0105521	20	16	0.187715
AT1G06150	0.180241	0.104105	24	20	0.0711718
AT1G06160	0.146651	0.0809096	24	14	0.801834
AT1G06180	1	1	20	14	0.398768
AT1G06190	0.652015	0.484262	24	18	0.0673986
AT1G06200	0.0953024	0.0475564	20	6	0.131019
AT1G06210	0.0376965	0.0145769	20	10	0.112158
AT1G06220	0.00428506	0.000755029	20	16	0.360481
AT1G06230	0.219815	0.132795	24	22	0.103435
AT1G06240	0.0226392	0.00754717	24	20	0.439282
AT1G06265	0.180241	0.104105	24	22	0.228816
AT1G06270	0.267766	0.167981	24	16	0.22328
AT1G06290	1	0.995356	24	16	0.197996
AT1G06360	1	1	0	0	0
AT1G06370	0.0606172	0.0268891	24	22	0.378393
AT1G06380	1	1	20	10	0.134815
AT1G06390	0.00231977	0.000307062	20	0	0.277251
AT1G06400	0.04792	0.0199069	20	2	0.146727
AT1G06410	0.00428506	0.000755029	20	2	0.141938
AT1G06430	0.219815	0.132795	20	4	0.144162
AT1G06440	0.180241	0.104105	24	16	0.158684
AT1G06450	0.0173744	0.00533015	20	0	0.429657
AT1G06460	0.000145223	3.12721e-06	20	10	1.02682
AT1G06470	3.59562e-05	2.97234e-07	20	10	0.512215
AT1G06475	1	1	20	12	0.29273
AT1G06490	1	1	24	0	0.00631915
AT1G06500	1	1	20	6	0.1568
AT1G06510	0.0761265	0.0359403	20	0	0.0774145
AT1G06515	0.180241	0.104105	24	22	0.205085
AT1G06520	0.0606172	0.0268891	24	6	0.188108
AT1G06530	0.0761265	0.0359403	24	16	0.128637
AT1G06540	1	1	20	14	0.131956
AT1G06550	0.897567	0.703462	20	10	0.111505
AT1G06560	0.000601422	3.91291e-05	20	0	0.244139
AT1G06570	0.0606172	0.0268891	24	4	0.467479
AT1G06580	0.0376965	0.0145769	24	2	0.0828306
AT1G06590	0.0761265	0.0359403	24	18	0.200637
AT1G06620	0.322652	0.210777	24	14	0.551169
AT1G06630	0.010106	0.00255268	24	22	0.208403
AT1G06640	1	1	20	4	0.130221
AT1G06645	0.0173744	0.00533015	24	18	0.516638
AT1G06650	0.219815	0.132795	20	16	0.150904
AT1G06670	0.00573543	0.00115194	20	16	0.397868
AT1G06680	0.000601422	3.91291e-05	24	6	0.514532
AT1G06690	0.387323	0.262412	20	16	0.25947
AT1G06700	0.146651	0.0809096	20	0	0.0456028
AT1G06710	0.897567	0.703462	20	16	0.0720629
AT1G06720	0.219815	0.132795	20	16	0.37357
AT1G06730	0.04792	0.0199069	24	22	0.307067
AT1G06740	0.180241	0.104105	24	20	0.0826058
AT1G06760	0.013335	0.00371463	20	10	0.291229
AT1G06770	0.000433353	2.18921e-05	24	22	0.345457
AT1G06780	0.04792	0.0199069	20	10	0.177957
AT1G06790	0.0606172	0.0268891	20	16	0.180436
AT1G06800	0.0376965	0.0145769	24	20	0.314714
AT1G06820	0.0606172	0.0268891	24	20	0.112387
AT1G06830	0.00573543	0.00115194	20	0	0.336708
AT1G06840	0.0376965	0.0145769	24	22	0.220868
AT1G06850	0.322652	0.210777	24	20	0.259073
AT1G06870	0.04792	0.0199069	24	22	0.189974
AT1G06890	0.000601422	3.91291e-05	24	18	0.467081
AT1G06900	0.013335	0.00371463	24	22	0.442995
AT1G06910	0.267766	0.167981	24	18	0.162643
AT1G06950	0.00428506	0.000755029	20	16	0.638697
AT1G06960	0.00122165	0.000115015	20	0	0.205966
AT1G06980	0.322652	0.210777	24	10	0.235022
AT1G07000	0.0226392	0.00754717	20	0	0.258514
AT1G07010	0.000313871	1.1868e-05	20	0	0.547545
AT1G07020	0.146651	0.0809096	24	4	0.185819
AT1G07030	0.267766	0.167981	20	14	0.194514
AT1G07040	0.000433353	2.18921e-05	20	10	0.606098
AT1G07050	0.00428506	0.000755029	24	12	3.70972
AT1G07070	0.00314717	0.00048612	20	16	0.364705
AT1G07080	0.0606172	0.0268891	20	10	0.0848045
AT1G07090	1	0.995356	20	14	0.220395
AT1G07110	0.00168193	0.000190019	24	18	0.469547
AT1G07119	0.00314717	0.00048612	24	16	0.212495
AT1G07128	0.322652	0.210777	24	20	0.210713
AT1G07130	0.0761265	0.0359403	24	20	0.175849
AT1G07135	0.00314717	0.00048612	24	22	1.29627
AT1G07140	0.00573543	0.00115194	24	20	0.282285
AT1G07150	0.000433353	2.18921e-05	24	12	0.631705
AT1G07170	0.00428506	0.000755029	20	2	0.275551
AT1G07180	0.000433353	2.18921e-05	24	0	1.37335
AT1G07200	0.000433353	2.18921e-05	24	20	0.939454
AT1G07210	0.00428506	0.000755029	24	22	0.180451
AT1G07220	0.04792	0.0199069	20	16	0.426366
AT1G07230	1	1	20	12	0.145881
AT1G07240	0.219815	0.132795	24	12	0.223105
AT1G07250	0.013335	0.00371463	20	8	0.306816
AT1G07260	0.04792	0.0199069	24	14	0.41736
AT1G07270	0.013335	0.00371463	24	16	0.208305
AT1G07280	0.00122165	0.000115015	24	12	0.415801
AT1G07290	1	0.839459	20	8	0.136907
AT1G07300	0.652015	0.484262	20	18	0.133351
AT1G07310	1	0.839459	20	4	0.0474248
AT1G07320	0.04792	0.0199069	20	0	0.0610428
AT1G07350	1	1	20	14	0.227537
AT1G07360	0.0606172	0.0268891	24	14	0.171278
AT1G07370	0.0226392	0.00754717	24	16	0.550077
AT1G07380	0.146651	0.0809096	20	10	0.147649
AT1G07390	0.551914	0.397664	20	16	0.268762
AT1G07400	0.766083	0.585635	24	2	0.675473
AT1G07410	1	1	24	18	0.130668
AT1G07420	0.00168193	0.000190019	20	10	0.988029
AT1G07430	0.013335	0.00371463	20	10	0.830283
AT1G07440	0.267766	0.167981	24	18	0.255543
AT1G07450	0.04792	0.0199069	24	2	0.186983
AT1G07470	0.267766	0.167981	24	20	0.0577795
AT1G07480	0.219815	0.132795	24	20	0.0914313
AT1G07485	1	1	24	22	0.0364204
AT1G07490	1	1	24	0	0.167761
AT1G07500	0.04792	0.0199069	24	0	1.06236
AT1G07510	0.387323	0.262412	24	16	0.169224
AT1G07520	0.322652	0.210777	24	22	0.173067
AT1G07530	0.0226392	0.00754717	24	20	0.179907
AT1G07570	0.00122165	0.000115015	24	2	0.659178
AT1G07590	0.04792	0.0199069	20	4	0.598713
AT1G07600	0.010106	0.00255268	20	4	0.582793
AT1G07610	0.462773	0.324227	20	6	0.478655
AT1G07615	0.118549	0.0623201	20	0	0.124937
AT1G07620	0.322652	0.210777	20	18	0.380925
AT1G07630	1	1	24	10	0.0871213
AT1G07640	0.0376965	0.0145769	20	14	0.374732
AT1G07650	0.0606172	0.0268891	20	0	0.139475
AT1G07660	0.00428506	0.000755029	24	18	0.251746
AT1G07670	0.267766	0.167981	20	18	0.14199
AT1G07700	0.000433353	2.18921e-05	24	2	0.370624
AT1G07705	0.387323	0.262412	24	12	0.104106
AT1G07710	0.180241	0.104105	24	22	0.163856
AT1G07720	0.462773	0.324227	20	2	0.293228
AT1G07728	0.000854907	6.79668e-05	20	2	0.223534
AT1G07740	0.118549	0.0623201	24	20	0.0861822
AT1G07745	0.462773	0.324227	20	2	0.138134
AT1G07750	0.766083	0.585635	24	12	0.269698
AT1G07770	0.00231977	0.000307062	20	0	0.245023
AT1G07780	0.0226392	0.00754717	20	16	0.221289
AT1G07790	0.0376965	0.0145769	24	16	0.516283
AT1G07810	1	0.995356	24	20	0.109222
AT1G07820	0.462773	0.324227	24	18	0.181308
AT1G07830	0.00573543	0.00115194	24	22	0.328377
AT1G07840	0.146651	0.0809096	24	20	0.186137
AT1G07870	1	1	24	12	0.0540884
AT1G07880	0.897567	0.703462	24	16	0.104429
AT1G07885	1	1	0	0	0
AT1G07890	0.00428506	0.000755029	24	14	0.813684
AT1G07900	1	1	20	6	0.351911
AT1G07901	1	1	20	6	0.352997
AT1G07910	0.029361	0.0105521	24	12	0.132942
AT1G07920	0.013335	0.00371463	20	16	0.444312
AT1G07930	0.00764226	0.00172835	20	16	0.515074
AT1G07940	0.04792	0.0199069	24	16	0.366779
AT1G07950	0.00573543	0.00115194	20	2	0.17394
AT1G07960	1	1	24	22	0.0452267
AT1G07970	0.00231977	0.000307062	24	22	0.306473
AT1G07980	1	1	20	6	0.0513784
AT1G07990	0.0376965	0.0145769	20	10	0.0852737
AT1G08000	0.551914	0.397664	24	20	0.100739
AT1G08005	1	1	0	0	0
AT1G08010	0.322652	0.210777	24	20	0.0766527
AT1G08030	0.0953024	0.0475564	20	10	0.0963274
AT1G08035	0.897567	0.703462	24	16	0.171567
AT1G08040	0.219815	0.132795	24	14	0.138297
AT1G08050	0.0606172	0.0268891	24	22	0.521221
AT1G08060	0.219815	0.132795	24	20	0.0775822
AT1G08070	0.267766	0.167981	20	12	0.0674705
AT1G08110	0.652015	0.484262	20	4	0.0869638
AT1G08125	1	1	20	6	0.0843852
AT1G08130	0.00314717	0.00048612	24	14	0.372211
AT1G08160	1	1	24	6	0.0860458
AT1G08165	0.766083	0.585635	24	14	0.226715
AT1G08170	0.167563	0.0925074	20	10	0.0269126
AT1G08180	0.219815	0.132795	20	4	0.0233765
AT1G08190	0.0173744	0.00533015	24	16	0.204498
AT1G08200	0.322652	0.210777	24	20	0.183026
AT1G08210	0.00573543	0.00115194	24	22	0.264447
AT1G08220	0.0953024	0.0475564	20	16	0.229463
AT1G08230	1	1	24	18	0.143235
AT1G08250	0.180241	0.104105	20	16	0.329543
AT1G08260	0.000854907	6.79668e-05	24	16	0.384604
AT1G08270	0.04792	0.0199069	24	8	0.384314
AT1G08280	0.267766	0.167981	24	18	0.252456
AT1G08290	1	1	24	18	0.0697188
AT1G08300	0.013335	0.00371463	20	0	0.182375
AT1G08310	0.0953024	0.0475564	24	18	0.522966
AT1G08315	0.652015	0.484262	20	4	0.028932
AT1G08340	1	1	24	6	0.0399926
AT1G08350	0.0606172	0.0268891	20	18	0.123918
AT1G08360	0.000433353	2.18921e-05	20	0	0.298734
AT1G08370	0.322652	0.210777	24	16	0.134119
AT1G08380	0.000601422	3.91291e-05	24	6	1.252
AT1G08390	0.000601422	3.91291e-05	24	4	0.592211
AT1G08400	0.766083	0.585635	24	20	0.0497397
AT1G08410	0.219815	0.132795	20	16	0.262063
AT1G08420	0.000854907	6.79668e-05	24	18	0.323513
AT1G08450	1	0.839459	20	0	0.344684
AT1G08460	0.219815	0.132795	20	2	0.119897
AT1G08465	1	1	24	10	0.127685
AT1G08470	0.013335	0.00371463	24	18	0.360837
AT1G08480	0.462773	0.324227	24	16	0.11233
AT1G08490	0.00573543	0.00115194	24	20	0.199963
AT1G08500	0.462773	0.324227	20	8	0.223582
AT1G08510	0.010106	0.00255268	24	22	0.338019
AT1G08520	1	1	20	16	0.128645
AT1G08530	1	0.839459	24	18	0.130194
AT1G08540	0.766083	0.585635	20	16	0.216223
AT1G08550	0.0376965	0.0145769	20	10	0.591664
AT1G08560	0.219815	0.132795	24	0	0.132023
AT1G08570	0.267766	0.167981	24	18	0.233411
AT1G08580	0.462773	0.324227	20	16	0.171032
AT1G08592	0.010106	0.00255268	24	22	0.24387
AT1G08600	1	1	20	14	0.135934
AT1G08610	0.551914	0.397664	20	16	0.271804
AT1G08620	0.146651	0.0809096	24	16	0.167943
AT1G08630	1	1	24	12	0.312161
AT1G08640	0.0761265	0.0359403	24	14	0.281523
AT1G08650	0.00573543	0.00115194	20	10	0.493184
AT1G08660	0.146651	0.0809096	24	16	0.162986
AT1G08680	1	1	24	18	0.0807736
AT1G08700	0.322652	0.210777	20	18	0.247188
AT1G08710	0.118549	0.0623201	20	2	0.0928054
AT1G08720	1	1	24	0	0.0779784
AT1G08750	1	0.839459	24	20	0.034428
AT1G08760	1	1	20	0	0.100694
AT1G08770	0.029361	0.0105521	20	4	0.177935
AT1G08780	0.322652	0.210777	20	6	0.167169
AT1G08800	1	1	20	8	0.0781119
AT1G08810	0.322652	0.210777	24	2	0.18407
AT1G08820	0.897567	0.703462	24	20	0.0868892
AT1G08830	0.652015	0.484262	20	12	0.0732801
AT1G08840	0.0761265	0.0359403	20	16	0.160375
AT1G08845	0.0376965	0.0145769	20	4	0.129867
AT1G08860	0.013335	0.00371463	24	22	0.413542
AT1G08880	0.029361	0.0105521	24	12	0.261342
AT1G08890	0.000601422	3.91291e-05	20	10	1.43987
AT1G08900	1	0.839459	20	2	0.0627726
AT1G08910	1	0.995356	0	0	0
AT1G08920	0.322652	0.210777	20	6	0.606181
AT1G08930	0.013335	0.00371463	24	20	0.654364
AT1G08940	1	1	20	0	0.0601124
AT1G08960	0.0761265	0.0359403	24	20	0.115179
AT1G08970	1	0.839459	24	14	0.0883852
AT1G08980	0.462773	0.324227	20	8	0.35489
AT1G09000	0.013335	0.00371463	24	14	0.147905
AT1G09010	1	0.995356	24	18	0.0997984
AT1G09020	0.0953024	0.0475564	20	16	0.219044
AT1G09040	1	1	20	10	0.113933
AT1G09050	0.652015	0.484262	20	8	0.0889245
AT1G09060	0.000854907	6.79668e-05	24	20	0.28277
AT1G09070	0.0953024	0.0475564	24	22	0.425689
AT1G09080	1	1	24	6	0.147993
AT1G09100	1	0.995356	20	4	0.012192
AT1G09130	1	1	20	12	0.0971336
AT1G09140	0.146651	0.0809096	24	20	0.100277
AT1G09150	0.146651	0.0809096	24	20	0.0713284
AT1G09160	0.0376965	0.0145769	20	0	0.149337
AT1G09176	0.0226392	0.00754717	24	6	0.353226
AT1G09180	0.146651	0.0809096	24	6	0.683412
AT1G09190	0.146651	0.0809096	20	16	0.16264
AT1G09195	1	1	20	10	0.0621662
AT1G09200	0.00168193	0.000190019	24	18	0.738218
AT1G09210	1	1	24	12	0.200828
AT1G09220	0.000313871	1.1868e-05	24	12	0.267136
AT1G09230	0.00573543	0.00115194	20	8	0.674823
AT1G09240	0.013335	0.00371463	24	8	1.01965
AT1G09250	0.00168193	0.000190019	24	6	0.418037
AT1G09270	0.897567	0.703462	24	18	0.0799908
AT1G09280	0.013335	0.00371463	24	22	0.489449
AT1G09290	0.322652	0.210777	20	2	0.0690704
AT1G09300	1	1	20	0	0.194592
AT1G09310	0.010106	0.00255268	20	6	0.823006
AT1G09320	1	1	20	6	0.0626574
AT1G09330	1	1	20	14	0.0902283
AT1G09340	0.0173744	0.00533015	24	20	0.713981
AT1G09350	0.000145223	3.12721e-06	24	10	1.94978
AT1G09390	0.000219767	6.21274e-06	24	4	0.949574
AT1G09400	1	0.995356	24	4	0.125528
AT1G09415	0.267766	0.167981	20	12	0.149703
AT1G09420	0.0173744	0.00533015	24	12	0.149119
AT1G09421	0.04792	0.0199069	24	16	0.403338
AT1G09430	1	1	20	2	0.162485
AT1G09440	0.0376965	0.0145769	20	0	0.236148
AT1G09450	0.180241	0.104105	24	16	0.0508729
AT1G09460	0.43265	0.29332	20	0	0.0663704
AT1G09470	0.00122165	0.000115015	24	16	0.494253
AT1G09480	1	0.839459	24	14	0.055818
AT1G09490	0.013335	0.00371463	20	8	0.581127
AT1G09500	0.180241	0.104105	20	10	0.13
AT1G09520	0.267766	0.167981	24	2	0.146717
AT1G09530	0.0761265	0.0359403	24	10	0.409058
AT1G09560	0.146651	0.0809096	20	0	0.441937
AT1G09570	0.0226392	0.00754717	20	6	0.391198
AT1G09575	0.00428506	0.000755029	24	4	0.297153
AT1G09580	0.322652	0.210777	20	6	0.232712
AT1G09590	0.013335	0.00371463	20	16	0.39888
AT1G09600	1	1	20	4	0.0275815
AT1G09610	1	1	20	6	0.0203534
AT1G09620	0.00573543	0.00115194	24	22	0.422316
AT1G09630	0.897567	0.703462	20	18	0.154654
AT1G09640	0.0761265	0.0359403	20	16	0.334565
AT1G09645	0.146651	0.0809096	24	22	0.181029
AT1G09660	0.00168193	0.000190019	24	22	0.309356
AT1G09680	0.180241	0.104105	24	22	0.0904987
AT1G09690	0.00764226	0.00172835	20	0	0.215597
AT1G09700	0.00314717	0.00048612	20	0	0.187162
AT1G09710	0.0173744	0.00533015	24	22	0.264233
AT1G09730	0.766083	0.585635	24	20	0.0923412
AT1G09740	1	1	20	6	0.18532
AT1G09750	0.0376965	0.0145769	20	14	0.502721
AT1G09760	0.118549	0.0623201	24	14	0.115364
AT1G09770	0.118549	0.0623201	24	20	0.143804
AT1G09780	0.000219767	6.21274e-06	24	16	0.631072
AT1G09794	0.766083	0.585635	24	16	0.144223
AT1G09795	0.00314717	0.00048612	24	14	0.464543
AT1G09800	1	1	20	14	0.097767
AT1G09810	0.0173744	0.00533015	20	16	0.347947
AT1G09812	0.766083	0.585635	24	20	0.0879328
AT1G09815	0.04792	0.0199069	24	8	0.1932
AT1G09820	0.00314717	0.00048612	24	20	0.189427
AT1G09830	0.387323	0.262412	20	16	0.222145
AT1G09840	0.00573543	0.00115194	24	16	0.194477
AT1G09850	0.00764226	0.00172835	24	14	0.359205
AT1G09870	1	1	20	6	0.063048
AT1G09890	1	1	24	6	0.0237767
AT1G09900	0.00231977	0.000307062	20	16	0.421369
AT1G09910	0.652015	0.484262	24	22	0.174819
AT1G09920	1	1	20	6	0.137101
AT1G09932	0.0761265	0.0359403	24	0	0.933317
AT1G09935	1	1	20	14	0.294288
AT1G09940	0.219815	0.132795	20	0	0.059281
AT1G09950	0.322652	0.210777	20	6	0.162269
AT1G09960	0.0606172	0.0268891	24	18	0.24276
AT1G09970	0.322652	0.210777	24	18	0.492138
AT1G09980	0.322652	0.210777	24	16	0.128111
AT1G09995	1	1	24	18	0.0642034
AT1G10020	0.000854907	6.79668e-05	20	0	0.696667
AT1G10030	0.010106	0.00255268	24	0	0.396481
AT1G10040	0.180241	0.104105	24	14	0.184942
AT1G10050	0.219815	0.132795	24	12	0.137163
AT1G10060	0.029361	0.0105521	20	10	0.469642
AT1G10070	0.00764226	0.00172835	24	12	1.14606
AT1G10090	0.000145223	3.12721e-06	20	10	0.883698
AT1G10095	1	1	20	12	0.111674
AT1G10120	0.00764226	0.00172835	24	22	0.312599
AT1G10130	0.267766	0.167981	20	16	0.303338
AT1G10140	0.387323	0.262412	20	8	0.614114
AT1G10150	0.000219767	6.21274e-06	24	2	0.455379
AT1G10155	0.0226392	0.00754717	24	0	0.805815
AT1G10170	0.0761265	0.0359403	24	20	0.146467
AT1G10180	1	1	20	16	0.0651315
AT1G10200	0.013335	0.00371463	24	12	0.406205
AT1G10210	1	0.839459	24	20	0.161073
AT1G10230	1	1	20	2	0.244489
AT1G10240	0.029361	0.0105521	24	20	0.180458
AT1G10270	1	0.995356	20	18	0.148146
AT1G10280	0.462773	0.324227	24	20	0.135315
AT1G10290	0.652015	0.484262	24	18	0.253124
AT1G10310	0.387323	0.262412	24	12	0.0586547
AT1G10320	0.551914	0.397664	20	10	0.0416862
AT1G10330	0.551914	0.397664	24	20	0.116093
AT1G10340	0.146651	0.0809096	20	0	0.56489
AT1G10350	0.146651	0.0809096	20	10	0.054134
AT1G10360	0.0173744	0.00533015	20	0	0.18115
AT1G10370	0.219815	0.132795	24	4	0.785728
AT1G10380	0.387323	0.262412	24	2	0.218403
AT1G10390	0.146651	0.0809096	24	20	0.0670344
AT1G10410	1	1	24	10	0.181845
AT1G10417	1	1	20	4	0.183717
AT1G10430	0.013335	0.00371463	20	16	0.271015
AT1G10450	0.013335	0.00371463	24	20	0.180225
AT1G10470	0.180241	0.104105	24	20	0.164402
AT1G10490	0.0606172	0.0268891	20	16	0.362933
AT1G10500	0.0226392	0.00754717	20	8	0.197605
AT1G10510	0.180241	0.104105	20	18	0.222769
AT1G10522	0.267766	0.167981	20	16	0.281306
AT1G10530	1	1	20	0	0.171031
AT1G10540	0.652015	0.484262	24	14	0.289089
AT1G10550	0.000601422	3.91291e-05	24	22	1.57086
AT1G10560	0.0761265	0.0359403	24	6	0.189578
AT1G10570	0.013335	0.00371463	24	14	0.11833
AT1G10580	0.00428506	0.000755029	24	14	0.226532
AT1G10585	0.180241	0.104105	20	10	0.117498
AT1G10590	0.146651	0.0809096	20	0	0.100932
AT1G10600	1	1	20	4	0.087769
AT1G10610	0.00764226	0.00172835	24	0	0.388422
AT1G10630	0.000145223	3.12721e-06	24	20	0.209877
AT1G10640	1	1	20	6	0.0145722
AT1G10650	0.0606172	0.0268891	20	18	0.283398
AT1G10657	0.00764226	0.00172835	20	10	0.30947
AT1G10660	0.013335	0.00371463	24	20	0.244266
AT1G10670	0.766083	0.585635	20	2	0.0423097
AT1G10682	0.000601422	3.91291e-05	24	4	1.19635
AT1G10690	0.0376965	0.0145769	20	4	0.385871
AT1G10700	0.766083	0.585635	24	6	0.0893491
AT1G10720	0.0376965	0.0145769	20	6	0.181542
AT1G10730	0.04792	0.0199069	20	16	0.213542
AT1G10740	5.49815e-06	1.45892e-08	20	0	0.743294
AT1G10750	1	1	20	10	0.0198224
AT1G10760	0.000145223	3.12721e-06	20	10	1.67486
AT1G10770	0.00945194	0.00214052	20	10	0.316555
AT1G10780	0.551914	0.397664	20	18	0.0733734
AT1G10790	0.387323	0.262412	24	16	0.128798
AT1G10800	1	1	24	6	0.0889653
AT1G10820	0.0226392	0.00754717	24	18	0.152007
AT1G10830	1	1	20	6	0.147684
AT1G10840	0.000854907	6.79668e-05	24	22	0.34997
AT1G10850	0.00764226	0.00172835	20	18	0.367243
AT1G10865	0.000145223	3.12721e-06	20	2	0.281741
AT1G10870	0.652015	0.484262	24	0	0.143363
AT1G10890	0.118549	0.0623201	24	18	0.162154
AT1G10900	0.00231977	0.000307062	24	4	0.823268
AT1G10910	0.267766	0.167981	24	20	0.28818
AT1G10920	1	0.995356	20	18	0.110507
AT1G10930	0.013335	0.00371463	24	14	0.269166
AT1G10940	0.0606172	0.0268891	20	8	0.237935
AT1G10950	0.000433353	2.18921e-05	24	20	0.382701
AT1G10960	0.00231977	0.000307062	20	0	0.374306
AT1G10970	1	0.995356	24	18	0.377963
AT1G10990	0.180241	0.104105	24	14	0.273699
AT1G11000	0.322652	0.210777	24	20	0.0646687
AT1G11020	0.0376965	0.0145769	24	18	0.145972
AT1G11050	1	0.995356	24	20	0.0200917
AT1G11060	0.387323	0.262412	20	16	0.104876
AT1G11070	0.00764226	0.00172835	24	8	0.0518809
AT1G11090	0.0606172	0.0268891	24	16	0.229958
AT1G11120	1	1	24	0	0.136851
AT1G11130	0.180241	0.104105	20	16	0.266594
AT1G11160	0.766083	0.585635	24	18	0.0267318
AT1G11170	0.00428506	0.000755029	20	10	0.654857
AT1G11175	0.013335	0.00371463	20	2	0.39469
AT1G11180	1	0.995356	24	12	0.152973
AT1G11185	1	0.995356	20	16	0.15622
AT1G11190	1	1	20	8	0.0881691
AT1G11200	1	1	20	14	0.142025
AT1G11210	6.02833e-05	6.89058e-07	20	10	1.64934
AT1G11220	0.013335	0.00371463	24	12	0.697488
AT1G11240	0.118549	0.0623201	20	2	0.0719887
AT1G11260	0.387323	0.262412	20	8	0.419303
AT1G11270	1	1	20	12	0.0958941
AT1G11290	0.267766	0.167981	20	16	0.483499
AT1G11300	1	1	20	0	0.247829
AT1G11310	0.0953024	0.0475564	20	16	0.567363
AT1G11320	1	1	20	0	0.144813
AT1G11330	0.029361	0.0105521	20	16	0.708487
AT1G11340	1	1	20	16	0.0445165
AT1G11350	0.118549	0.0623201	20	16	0.395434
AT1G11360	0.118549	0.0623201	20	6	0.391458
AT1G11362	0.0123961	0.00313366	20	8	0.0938753
AT1G11370	1	1	24	12	0.0902127
AT1G11380	0.00314717	0.00048612	24	22	0.98573
AT1G11390	0.118549	0.0623201	24	20	0.190325
AT1G11400	0.000433353	2.18921e-05	20	2	0.510131
AT1G11410	1	1	24	10	0.103019
AT1G11430	0.010106	0.00255268	20	14	0.227743
AT1G11440	0.000601422	3.91291e-05	24	12	0.26859
AT1G11450	1	1	20	6	0.0225151
AT1G11475	1	1	20	14	0.157888
AT1G11480	0.04792	0.0199069	20	2	0.0830148
AT1G11500	1	1	24	18	0.0304597
AT1G11530	1	1	20	12	0.559662
AT1G11540	0.219815	0.132795	20	16	0.220802
AT1G11545	0.387323	0.262412	0	0	0
AT1G11570	1	1	20	0	0.138985
AT1G11572	0.387323	0.262412	20	16	0.160981
AT1G11580	0.0953024	0.0475564	24	16	0.446504
AT1G11592	0.219815	0.132795	24	20	0.12561
AT1G11630	1	1	20	8	0.0515108
AT1G11650	0.000854907	6.79668e-05	24	16	0.384241
AT1G11660	0.0761265	0.0359403	24	18	0.138902
AT1G11670	0.0606172	0.0268891	20	16	0.217999
AT1G11680	0.000219767	6.21274e-06	24	20	0.158761
AT1G11684	1	1	0	0	0
AT1G11700	0.00573543	0.00115194	24	18	0.416026
AT1G11710	1	1	20	0	0.0614434
AT1G11720	0.0606172	0.0268891	20	16	0.233948
AT1G11730	0.0376965	0.0145769	24	22	0.350602
AT1G11740	0.0761265	0.0359403	24	0	0.28337
AT1G11750	1	1	20	8	0.0867319
AT1G11755	0.00573543	0.00115194	24	16	0.277608
AT1G11760	0.0606172	0.0268891	24	0	0.183347
AT1G11780	0.00764226	0.00172835	24	18	0.172331
AT1G11785	1	1	20	12	0.345574
AT1G11790	0.0173744	0.00533015	24	20	0.279583
AT1G11800	1	1	24	0	0.0708924
AT1G11820	0.322652	0.210777	20	0	0.227903
AT1G11840	0.0953024	0.0475564	24	14	0.337957
AT1G11850	0.248684	0.150388	24	2	0.0749086
AT1G11860	0.029361	0.0105521	24	20	0.732767
AT1G11870	0.00573543	0.00115194	24	0	0.295439
AT1G11880	0.010106	0.00255268	24	20	0.191451
AT1G11890	0.0953024	0.0475564	24	16	0.187329
AT1G11900	1	1	24	18	0.0486645
AT1G11905	0.013335	0.00371463	24	22	0.437345
AT1G11910	0.322652	0.210777	20	10	0.1162
AT1G11930	0.0953024	0.0475564	24	16	0.12931
AT1G11940	1	1	24	18	0.0740393
AT1G11950	0.00764226	0.00172835	24	16	0.457083
AT1G11960	0.0226392	0.00754717	24	16	0.609531
AT1G12000	0.146651	0.0809096	20	16	0.283644
AT1G12020	0.000854907	6.79668e-05	24	20	0.578962
AT1G12030	0.000854907	6.79668e-05	24	20	1.1739
AT1G12050	0.0761265	0.0359403	20	10	0.173797
AT1G12060	0.766083	0.585635	24	16	0.23006
AT1G12080	0.00764226	0.00172835	24	2	0.498177
AT1G12090	0.000601422	3.91291e-05	20	8	2.31731
AT1G12100	1	1	0	0	0
AT1G12110	0.000433353	2.18921e-05	24	20	1.00133
AT1G12120	1	1	24	22	0.0841731
AT1G12140	0.322652	0.210777	24	14	0.11602
AT1G12200	0.551914	0.397664	24	20	0.195472
AT1G12210	0.766083	0.585635	20	16	0.240611
AT1G12220	1	1	20	16	0.100773
AT1G12230	1	1	20	10	0.140021
AT1G12240	3.59562e-05	2.97234e-07	20	0	0.620826
AT1G12244	0.0761265	0.0359403	20	2	0.212696
AT1G12250	0.766083	0.585635	0	0	0
AT1G12260	1	1	20	2	0.0268881
AT1G12270	0.897567	0.703462	24	20	0.054774
AT1G12280	0.00764226	0.00172835	20	0	0.231723
AT1G12290	1	1	20	16	0.247575
AT1G12300	1	0.839459	20	0	0.00938294
AT1G12310	0.000854907	6.79668e-05	24	20	0.27095
AT1G12320	1	0.839459	20	16	0.32429
AT1G12330	0.000601422	3.91291e-05	24	20	0.582339
AT1G12340	0.00168193	0.000190019	24	22	0.400543
AT1G12350	0.897567	0.703462	20	10	0.0275084
AT1G12360	0.146651	0.0809096	24	22	0.217534
AT1G12370	0.00764226	0.00172835	20	0	0.347293
AT1G12380	0.180241	0.104105	20	18	0.0523965
AT1G12390	0.00168193	0.000190019	24	0	0.335397
AT1G12400	0.0226392	0.00754717	24	18	0.372706
AT1G12410	0.0761265	0.0359403	20	2	0.0376397
AT1G12420	0.0606172	0.0268891	24	18	0.619426
AT1G12430	0.00122165	0.000115015	24	20	0.445807
AT1G12440	0.00764226	0.00172835	24	0	0.551774
AT1G12450	1	1	20	6	0.133928
AT1G12460	0.118549	0.0623201	0	0	0
AT1G12470	0.04792	0.0199069	24	20	0.0871304
AT1G12480	0.000601422	3.91291e-05	24	12	0.231009
AT1G12500	0.0953024	0.0475564	24	0	0.548967
AT1G12520	0.010106	0.00255268	24	0	0.263791
AT1G12530	0.652015	0.484262	20	6	0.16007
AT1G12550	0.146651	0.0809096	20	2	0.0616867
AT1G12580	3.59562e-05	2.97234e-07	20	0	0.390633
AT1G12610	1	1	20	8	0.115886
AT1G12620	0.118549	0.0623201	20	6	0.097128
AT1G12630	1	1	20	6	0.109086
AT1G12640	0.652015	0.484262	24	22	0.161234
AT1G12650	0.180241	0.104105	20	16	0.175184
AT1G12670	1	1	24	6	0.162466
AT1G12672	1	1	20	2	0.18357
AT1G12680	0.0226392	0.00754717	20	10	0.109487
AT1G12700	0.652015	0.484262	20	14	0.0313896
AT1G12710	0.010106	0.00255268	20	10	0.997352
AT1G12730	0.0761265	0.0359403	20	10	0.317519
AT1G12750	0.766083	0.585635	20	8	0.303184
AT1G12760	0.00168193	0.000190019	20	8	0.543462
AT1G12770	0.267766	0.167981	20	16	0.137353
AT1G12775	0.267766	0.167981	24	16	0.0896434
AT1G12780	0.0761265	0.0359403	20	6	0.292847
AT1G12790	0.00764226	0.00172835	20	6	0.239893
AT1G12800	0.219815	0.132795	20	16	0.233876
AT1G12810	0.146651	0.0809096	24	18	0.168464
AT1G12820	0.000433353	2.18921e-05	24	18	0.350329
AT1G12830	0.013335	0.00371463	24	20	0.170341
AT1G12840	0.000313871	1.1868e-05	24	18	0.296179
AT1G12845	0.00122165	0.000115015	20	10	1.00331
AT1G12850	0.551914	0.397664	20	2	0.078194
AT1G12860	1	1	24	0	0.0714577
AT1G12880	0.322652	0.210777	20	4	0.209084
AT1G12900	0.387323	0.262412	20	0	0.126626
AT1G12910	0.0226392	0.00754717	24	22	0.509188
AT1G12920	0.00428506	0.000755029	20	0	0.213017
AT1G12930	0.00168193	0.000190019	24	20	0.217019
AT1G12970	0.387323	0.262412	20	8	0.146026
AT1G12990	0.551914	0.397664	24	8	0.321538
AT1G13000	0.322652	0.210777	20	8	0.181623
AT1G13020	0.118549	0.0623201	20	18	0.212828
AT1G13030	0.897567	0.703462	20	0	0.159263
AT1G13040	0.551914	0.397664	24	14	0.162434
AT1G13050	0.0376965	0.0145769	20	16	0.196289
AT1G13060	1	1	24	16	0.0419548
AT1G13080	0.000601422	3.91291e-05	24	2	0.875672
AT1G13090	0.013335	0.00371463	24	14	0.25989
AT1G13100	0.0606172	0.0268891	20	18	0.290428
AT1G13110	1	1	20	16	0.165775
AT1G13120	1	1	20	8	0.0822841
AT1G13145	0.766083	0.585635	0	0	0
AT1G13160	0.118549	0.0623201	20	16	0.324451
AT1G13170	0.462773	0.324227	24	20	0.171516
AT1G13180	1	1	24	0	0.153263
AT1G13190	0.00573543	0.00115194	20	2	0.226646
AT1G13195	0.0606172	0.0268891	24	16	0.244631
AT1G13210	0.462773	0.324227	24	12	0.187659
AT1G13220	0.0226392	0.00754717	24	14	0.126321
AT1G13245	0.0173744	0.00533015	24	4	1.08482
AT1G13250	0.00231977	0.000307062	24	22	0.316566
AT1G13260	0.0761265	0.0359403	24	4	0.588121
AT1G13270	0.0761265	0.0359403	20	10	0.729631
AT1G13280	0.000313871	1.1868e-05	24	12	0.623413
AT1G13310	0.0606172	0.0268891	24	0	0.54492
AT1G13320	0.0173744	0.00533015	24	20	0.104838
AT1G13330	0.219815	0.132795	24	12	0.254935
AT1G13340	0.322652	0.210777	24	0	0.730688
AT1G13350	1	1	24	18	0.0527386
AT1G13360	0.0376965	0.0145769	20	8	0.344546
AT1G13370	0.00122165	0.000115015	24	16	0.609096
AT1G13380	0.0173744	0.00533015	24	22	0.641403
AT1G13390	1	1	24	22	0.150434
AT1G13410	0.00428506	0.000755029	24	14	0.318273
AT1G13440	0.0226392	0.00754717	24	16	0.325565
AT1G13448	0.00314717	0.00048612	20	6	0.938319
AT1G13450	0.0226392	0.00754717	20	2	0.239152
AT1G13460	0.00764226	0.00172835	24	14	0.16968
AT1G13470	1	1	20	16	0.128938
AT1G13520	1	1	20	0	0.553382
AT1G13530	0.387323	0.262412	20	0	0.136011
AT1G13540	0.0761265	0.0359403	24	22	0.299789
AT1G13550	0.029361	0.0105521	20	0	0.345606
AT1G13560	0.000854907	6.79668e-05	24	20	0.216865
AT1G13570	0.0173744	0.00533015	24	22	0.292011
AT1G13580	0.0606172	0.0268891	20	2	0.058819
AT1G13630	1	0.839459	20	0	0.0168119
AT1G13640	0.0226392	0.00754717	24	22	1.53399
AT1G13650	0.000313871	1.1868e-05	24	6	0.65433
AT1G13670	1	1	0	0	0
AT1G13690	1	0.839459	20	6	0.0626276
AT1G13700	0.000854907	6.79668e-05	24	4	1.13452
AT1G13730	0.010106	0.00255268	20	16	0.276299
AT1G13740	0.0953024	0.0475564	20	8	0.458581
AT1G13750	0.219815	0.132795	20	12	0.305425
AT1G13770	1	1	20	8	0.0695151
AT1G13780	1	1	20	16	0.0725166
AT1G13790	0.462773	0.324227	24	22	0.111961
AT1G13810	0.146651	0.0809096	20	0	0.218157
AT1G13820	0.00168193	0.000190019	24	2	0.338534
AT1G13830	1	1	20	14	0.354926
AT1G13860	0.029361	0.0105521	24	16	0.249676
AT1G13870	1	1	24	0	0.0433602
AT1G13880	0.267766	0.167981	24	22	0.0887201
AT1G13900	1	1	24	18	0.0699007
AT1G13910	0.00764226	0.00172835	20	10	0.100564
AT1G13920	0.013335	0.00371463	24	6	0.209183
AT1G13930	3.59562e-05	2.97234e-07	20	10	1.5588
AT1G13940	0.0226392	0.00754717	24	22	0.213519
AT1G13950	0.013335	0.00371463	24	18	0.184366
AT1G13960	0.118549	0.0623201	20	4	0.140473
AT1G13970	1	1	20	14	0.150039
AT1G13980	0.0376965	0.0145769	24	22	0.32887
AT1G13990	0.0173744	0.00533015	20	8	0.737388
AT1G14000	1	1	24	12	0.135522
AT1G14010	1	1	24	18	0.0701686
AT1G14020	1	0.995356	24	20	0.0880141
AT1G14030	0.0226392	0.00754717	24	10	0.27351
AT1G14040	0.0606172	0.0268891	20	16	0.190002
AT1G14060	1	1	24	10	0.146638
AT1G14070	0.766083	0.585635	24	12	0.191779
AT1G14080	1	1	24	6	0.077239
AT1G14090	0.04792	0.0199069	20	0	0.0535982
AT1G14100	1	1	20	16	0.0224093
AT1G14130	0.013335	0.00371463	24	14	0.239215
AT1G14140	0.00231977	0.000307062	20	0	0.161546
AT1G14150	0.029361	0.0105521	20	16	0.800176
AT1G14170	0.00314717	0.00048612	24	14	0.72695
AT1G14180	0.0226392	0.00754717	20	0	0.065094
AT1G14190	1	1	20	10	0.0210438
AT1G14200	1	1	20	6	0.0898607
AT1G14205	0.766083	0.585635	24	6	0.175096
AT1G14210	0.118549	0.0623201	20	16	0.621326
AT1G14230	0.322652	0.210777	20	8	0.169287
AT1G14250	0.010106	0.00255268	20	10	1.8287
AT1G14260	1	0.839459	20	16	0.253082
AT1G14270	0.118549	0.0623201	20	16	0.354386
AT1G14280	1.25672e-06	9.61923e-10	24	2	1.41567
AT1G14290	0.000433353	2.18921e-05	20	0	0.226748
AT1G14300	0.0606172	0.0268891	24	0	0.359701
AT1G14310	0.010106	0.00255268	24	2	0.14447
AT1G14320	0.0173744	0.00533015	20	18	0.259628
AT1G14330	1	1	20	0	0.163317
AT1G14340	0.180241	0.104105	24	18	0.221944
AT1G14345	0.0376965	0.0145769	20	0	0.152294
AT1G14350	0.010106	0.00255268	24	20	0.828928
AT1G14360	1	1	24	18	0.165088
AT1G14370	1	1	20	8	0.128662
AT1G14380	0.322652	0.210777	20	6	0.308586
AT1G14400	0.0376965	0.0145769	20	2	0.10409
AT1G14410	0.219815	0.132795	20	16	0.257245
AT1G14430	0.180241	0.104105	24	2	0.0766644
AT1G14440	0.013335	0.00371463	20	6	0.371222
AT1G14450	1	1	20	6	0.0756556
AT1G14460	0.652015	0.484262	20	4	0.057013
AT1G14470	0.029361	0.0105521	20	14	0.189494
AT1G14480	0.146651	0.0809096	24	18	0.232952
AT1G14490	1	1	24	18	0.0589156
AT1G14510	0.00573543	0.00115194	20	0	0.232016
AT1G14520	1	1	20	6	0.470639
AT1G14530	1	1	20	12	0.29679
AT1G14540	1	1	20	0	0.360922
AT1G14560	1	1	20	14	0.056945
AT1G14570	1	1	20	6	0.0605231
AT1G14580	0.387323	0.262412	20	12	0.0150696
AT1G14590	0.652015	0.484262	24	18	0.158248
AT1G14600	0.897567	0.703462	24	6	0.173213
AT1G14610	0.00764226	0.00172835	24	18	0.257825
AT1G14620	0.0376965	0.0145769	20	16	0.38772
AT1G14630	1	1	20	10	0.0599883
AT1G14640	1	1	24	18	0.120994
AT1G14642	1	1	20	10	0.282009
AT1G14650	0.000854907	6.79668e-05	24	20	0.214227
AT1G14660	1	1	20	10	0.116254
AT1G14670	0.04792	0.0199069	24	20	0.335875
AT1G14680	1	1	20	16	0.11637
AT1G14685	0.897567	0.703462	20	10	0.388375
AT1G14687	0.118549	0.0623201	24	16	0.293908
AT1G14690	0.000433353	2.18921e-05	24	0	0.287769
AT1G14700	0.267766	0.167981	24	0	0.395937
AT1G14710	0.00168193	0.000190019	24	18	0.228192
AT1G14720	0.00428506	0.000755029	24	16	0.394433
AT1G14730	0.652015	0.484262	20	6	0.0660893
AT1G14740	0.04792	0.0199069	24	0	0.351106
AT1G14770	0.010106	0.00255268	24	22	0.137037
AT1G14780	0.118549	0.0623201	20	4	0.221394
AT1G14790	0.146651	0.0809096	20	14	0.259623
AT1G14810	0.029361	0.0105521	20	16	0.461621
AT1G14820	0.000313871	1.1868e-05	24	18	0.573088
AT1G14830	0.013335	0.00371463	24	20	0.188537
AT1G14840	0.0761265	0.0359403	20	0	0.186707
AT1G14850	0.029361	0.0105521	24	20	0.270965
AT1G14860	0.118549	0.0623201	20	18	0.273122
AT1G14870	1	1	20	0	0.641267
AT1G14880	1	1	20	0	0.431402
AT1G14890	0.0606172	0.0268891	24	6	0.293818
AT1G14900	0.0226392	0.00754717	24	20	0.226984
AT1G14910	0.766083	0.585635	24	16	0.212202
AT1G14920	0.000433353	2.18921e-05	24	16	0.5203
AT1G14970	0.897567	0.703462	24	20	0.0783182
AT1G14980	0.462773	0.324227	20	16	0.232856
AT1G14990	0.00764226	0.00172835	24	16	0.198305
AT1G15000	1	1	20	16	0.12864
AT1G15002	0.322652	0.210777	24	14	0.242842
AT1G15010	0.029361	0.0105521	20	2	1.29901
AT1G15020	0.00231977	0.000307062	20	2	0.170384
AT1G15030	0.146651	0.0809096	24	20	0.150755
AT1G15040	1	1	24	10	0.136897
AT1G15050	1	1	20	2	0.0802907
AT1G15060	0.0226392	0.00754717	20	18	0.254662
AT1G15080	0.0953024	0.0475564	24	16	0.3017
AT1G15100	0.029361	0.0105521	24	18	0.413703
AT1G15110	0.146651	0.0809096	24	18	0.281517
AT1G15120	0.180241	0.104105	20	16	0.264096
AT1G15125	0.00764226	0.00172835	24	12	1.27706
AT1G15130	0.387323	0.262412	24	20	0.123846
AT1G15140	0.267766	0.167981	20	16	0.324899
AT1G15150	0.00764226	0.00172835	20	10	0.26662
AT1G15165	0.267766	0.167981	24	20	0.250575
AT1G15170	0.00764226	0.00172835	24	20	0.579951
AT1G15175	0.766083	0.585635	24	6	0.257522
AT1G15180	0.013335	0.00371463	20	0	0.247235
AT1G15200	0.652015	0.484262	20	4	0.0374064
AT1G15215	0.00764226	0.00172835	24	14	0.222015
AT1G15220	0.0173744	0.00533015	24	20	0.317116
AT1G15230	0.652015	0.484262	20	4	0.0707797
AT1G15240	1	1	20	12	0.0653244
AT1G15250	0.0226392	0.00754717	20	18	0.450469
AT1G15260	0.04792	0.0199069	20	16	0.382194
AT1G15270	1	1	20	6	0.040206
AT1G15280	0.0226392	0.00754717	24	16	0.125023
AT1G15290	0.010106	0.00255268	20	0	0.361463
AT1G15300	1	0.995356	24	0	0.0610824
AT1G15310	0.013335	0.00371463	20	10	0.278284
AT1G15340	0.0953024	0.0475564	20	10	0.129536
AT1G15350	0.0761265	0.0359403	20	2	0.113829
AT1G15370	0.118549	0.0623201	24	22	0.188303
AT1G15380	0.267766	0.167981	24	12	0.237022
AT1G15390	1	1	20	2	0.0400702
AT1G15400	0.118549	0.0623201	20	2	0.123333
AT1G15405	1	1	20	0	0.38118
AT1G15410	0.029361	0.0105521	24	22	0.44283
AT1G15415	1	1	20	14	0.150492
AT1G15420	0.551914	0.397664	20	0	0.0729779
AT1G15430	1	1	24	0	0.127241
AT1G15440	0.387323	0.262412	20	16	0.302755
AT1G15470	0.0173744	0.00533015	24	16	0.174902
AT1G15480	1	1	20	14	0.148822
AT1G15490	0.00764226	0.00172835	24	20	0.146141
AT1G15500	0.0226392	0.00754717	20	0	0.0494591
AT1G15510	0.322652	0.210777	20	16	0.485873
AT1G15520	1	1	20	14	0.684146
AT1G15530	0.0953024	0.0475564	24	22	0.208782
AT1G15550	0.000219767	6.21274e-06	24	0	1.08914
AT1G15570	1	1	20	16	0.053112
AT1G15580	0.00231977	0.000307062	20	8	0.406026
AT1G15660	0.0376965	0.0145769	24	12	0.151437
AT1G15670	0.652015	0.484262	20	6	0.257634
AT1G15690	0.00168193	0.000190019	20	16	0.974903
AT1G15700	0.00231977	0.000307062	24	0	0.38914
AT1G15710	0.0761265	0.0359403	20	16	0.278939
AT1G15720	1	1	24	0	0.079815
AT1G15730	0.00231977	0.000307062	20	2	0.21437
AT1G15740	0.0761265	0.0359403	20	4	0.416066
AT1G15750	3.59562e-05	2.97234e-07	24	20	0.919015
AT1G15760	0.0162199	0.00452239	20	0	0.352053
AT1G15780	0.04792	0.0199069	24	14	0.18335
AT1G15790	1	1	24	10	0.119666
AT1G15800	1	1	20	10	0.138607
AT1G15810	0.00168193	0.000190019	24	16	0.340743
AT1G15820	9.77079e-05	1.50573e-06	24	6	1.86427
AT1G15830	0.00314717	0.00048612	24	4	0.866683
AT1G15860	0.000854907	6.79668e-05	24	0	0.134974
AT1G15870	1	1	20	16	0.168411
AT1G15880	0.0226392	0.00754717	20	2	0.229209
AT1G15900	1	1	20	12	0.205425
AT1G15910	0.010106	0.00255268	24	18	0.207931
AT1G15920	0.00231977	0.000307062	20	2	0.213158
AT1G15930	0.000313871	1.1868e-05	20	0	0.403306
AT1G15940	0.462773	0.324227	24	20	0.0719415
AT1G15950	0.897567	0.703462	24	4	0.277595
AT1G15960	0.029361	0.0105521	24	6	0.318598
AT1G15970	0.118549	0.0623201	24	20	0.121935
AT1G15980	0.462773	0.324227	20	16	0.358916
AT1G16000	1	1	20	0	0.160648
AT1G16010	0.146651	0.0809096	20	10	0.045445
AT1G16020	0.00168193	0.000190019	20	16	0.337548
AT1G16022	1	1	20	4	0.0341088
AT1G16030	0.0606172	0.0268891	24	12	0.323822
AT1G16040	0.462773	0.324227	20	10	0.0214019
AT1G16060	0.0606172	0.0268891	24	10	0.163668
AT1G16070	1	1	20	14	0.0247718
AT1G16080	0.00764226	0.00172835	24	20	0.365465
AT1G16090	0.04792	0.0199069	24	20	0.364163
AT1G16110	0.013335	0.00371463	24	6	0.448093
AT1G16130	0.000854907	6.79668e-05	24	22	0.357258
AT1G16170	0.00168193	0.000190019	20	0	0.449846
AT1G16180	0.652015	0.484262	24	14	0.113049
AT1G16190	0.00231977	0.000307062	24	18	0.300341
AT1G16210	0.652015	0.484262	24	14	0.10064
AT1G16220	5.49815e-06	1.45892e-08	24	18	0.511221
AT1G16240	0.219815	0.132795	20	4	0.139
AT1G16250	0.00314717	0.00048612	20	2	0.439084
AT1G16260	0.118549	0.0623201	20	16	0.766454
AT1G16270	0.387323	0.262412	24	20	0.0855955
AT1G16280	0.00573543	0.00115194	24	14	0.195731
AT1G16300	0.322652	0.210777	24	14	0.129696
AT1G16310	0.180241	0.104105	24	12	0.141165
AT1G16320	0.0173744	0.00533015	24	20	0.419277
AT1G16340	0.010106	0.00255268	24	16	0.266601
AT1G16350	0.146651	0.0809096	20	16	0.264444
AT1G16360	1	1	20	4	0.0856233
AT1G16370	0.04792	0.0199069	20	10	0.163067
AT1G16390	0.248684	0.150388	24	10	0.104907
AT1G16400	0.000601422	3.91291e-05	20	10	0.847323
AT1G16410	0.000313871	1.1868e-05	20	10	1.22168
AT1G16420	0.00764226	0.00172835	20	0	0.991528
AT1G16430	1	1	20	4	0.0249158
AT1G16445	1	1	20	12	0.126083
AT1G16460	0.00428506	0.000755029	20	16	0.308647
AT1G16470	1	1	24	12	0.0608653
AT1G16480	0.322652	0.210777	20	16	0.15037
AT1G16489	1	1	20	8	0.122728
AT1G16490	0.361806	0.236595	24	16	0.0561823
AT1G16500	0.267766	0.167981	24	12	0.238067
AT1G16510	0.0226392	0.00754717	20	18	0.343412
AT1G16515	1	1	20	14	0.399765
AT1G16520	0.000145223	3.12721e-06	24	18	1.16491
AT1G16530	1	0.995356	0	0	0
AT1G16540	0.766083	0.585635	20	10	0.0658134
AT1G16550	0.00428506	0.000755029	20	0	0.175019
AT1G16560	0.551914	0.397664	24	20	0.162729
AT1G16570	0.0226392	0.00754717	24	22	0.275491
AT1G16590	0.0761265	0.0359403	24	20	0.0990111
AT1G16610	0.267766	0.167981	20	16	0.245477
AT1G16630	0.551914	0.397664	20	16	0.0349361
AT1G16635	0.0606172	0.0268891	24	16	0.235159
AT1G16640	0.000854907	6.79668e-05	24	22	0.759546
AT1G16650	0.267766	0.167981	24	14	0.115796
AT1G16670	1	1	20	2	0.221114
AT1G16680	1	0.995356	24	20	0.0538268
AT1G16690	0.0953024	0.0475564	24	20	0.0816809
AT1G16700	0.219815	0.132795	24	22	0.0890182
AT1G16710	0.387323	0.262412	24	20	0.0835365
AT1G16720	6.02833e-05	6.89058e-07	24	0	0.626318
AT1G16730	0.00764226	0.00172835	24	0	1.09383
AT1G16740	0.00314717	0.00048612	24	12	0.274026
AT1G16750	0.0376965	0.0145769	24	18	0.271849
AT1G16780	1	0.839459	24	18	0.210852
AT1G16790	0.267766	0.167981	20	10	0.148498
AT1G16800	0.0953024	0.0475564	24	20	0.0917449
AT1G16810	0.0606172	0.0268891	20	6	0.473882
AT1G16820	1	1	20	4	0.163706
AT1G16825	0.00428506	0.000755029	24	22	0.410657
AT1G16830	1	1	20	16	0.0878115
AT1G16840	0.029361	0.0105521	20	10	0.376488
AT1G16850	0.00231977	0.000307062	20	10	1.30006
AT1G16858	1	1	20	6	0.105309
AT1G16870	0.0761265	0.0359403	24	20	0.232029
AT1G16880	0.00573543	0.00115194	20	16	0.704405
AT1G16890	0.462773	0.324227	20	4	0.0746186
AT1G16900	0.766083	0.585635	24	16	0.11155
AT1G16916	1	0.995356	24	22	0.155382
AT1G16920	0.013335	0.00371463	24	0	0.632487
AT1G16930	1	1	20	16	0.0728222
AT1G16960	0.0376965	0.0145769	20	10	0.201113
AT1G16970	1	1	20	0	0.133525
AT1G17020	1	1	24	10	0.87347
AT1G17030	1	1	20	10	0.0192519
AT1G17040	1	1	24	18	0.0494288
AT1G17050	0.000145223	3.12721e-06	20	18	0.536436
AT1G17060	0.00764226	0.00172835	24	20	0.427364
AT1G17070	0.322652	0.210777	24	14	0.106199
AT1G17080	0.146651	0.0809096	24	16	0.189468
AT1G17090	0.00168193	0.000190019	24	16	1.06344
AT1G17100	0.000313871	1.1868e-05	20	16	1.60066
AT1G17110	0.00573543	0.00115194	20	16	0.331068
AT1G17120	0.00231977	0.000307062	20	0	0.225533
AT1G17130	0.0606172	0.0268891	24	12	0.116607
AT1G17140	0.652015	0.484262	24	4	0.206766
AT1G17145	0.0226392	0.00754717	20	2	0.129483
AT1G17147	1	1	20	8	0.178206
AT1G17160	0.462773	0.324227	24	18	0.184593
AT1G17170	0.0953024	0.0475564	24	16	0.998379
AT1G17190	0.462773	0.324227	0	0	0
AT1G17200	0.0226392	0.00754717	24	2	0.4176
AT1G17210	0.000219767	6.21274e-06	24	20	0.34265
AT1G17220	0.000601422	3.91291e-05	20	16	0.603419
AT1G17230	0.551914	0.397664	20	18	0.10239
AT1G17232	0.652015	0.484262	24	22	0.092618
AT1G17250	0.010106	0.00255268	24	20	0.269099
AT1G17255	0.766083	0.585635	24	16	0.0303305
AT1G17270	0.029361	0.0105521	24	0	0.260645
AT1G17280	0.652015	0.484262	20	6	0.106768
AT1G17285	1	1	20	0	0.0739473
AT1G17290	1	1	20	10	0.154585
AT1G17330	1	1	20	2	0.178056
AT1G17340	0.322652	0.210777	20	2	0.286505
AT1G17350	0.551914	0.397664	20	0	0.0158191
AT1G17360	0.00122165	0.000115015	20	18	0.617017
AT1G17370	0.04792	0.0199069	20	18	0.185095
AT1G17380	0.118549	0.0623201	24	14	0.572347
AT1G17410	6.02833e-05	6.89058e-07	24	0	0.470857
AT1G17420	0.118549	0.0623201	24	12	0.608721
AT1G17430	0.267766	0.167981	20	16	0.511681
AT1G17440	0.766083	0.585635	24	14	0.146045
AT1G17450	0.00764226	0.00172835	24	14	0.274371
AT1G17455	0.180241	0.104105	20	10	0.274298
AT1G17460	0.013335	0.00371463	24	12	0.296318
AT1G17470	0.00428506	0.000755029	20	0	0.152832
AT1G17480	1	1	24	10	0.233219
AT1G17490	0.0226392	0.00754717	20	8	0.18825
AT1G17500	1	1	20	16	0.0820753
AT1G17510	0.180241	0.104105	24	12	0.173335
AT1G17520	0.04792	0.0199069	20	4	0.0975952
AT1G17530	0.267766	0.167981	20	4	0.0955102
AT1G17550	0.219815	0.132795	20	10	0.0674289
AT1G17560	0.029361	0.0105521	24	20	0.327547
AT1G17580	0.010106	0.00255268	24	22	0.137245
AT1G17590	1	1	20	14	0.209295
AT1G17600	0.180241	0.104105	24	20	0.457525
AT1G17610	0.0376965	0.0145769	24	20	0.518985
AT1G17615	0.387323	0.262412	20	18	0.436441
AT1G17620	0.00231977	0.000307062	24	22	0.377223
AT1G17630	0.00428506	0.000755029	20	14	0.2114
AT1G17640	0.00231977	0.000307062	20	2	0.278172
AT1G17650	0.652015	0.484262	24	18	0.283649
AT1G17665	0.00314717	0.00048612	24	12	2.65341
AT1G17680	1	0.839459	24	18	0.094646
AT1G17690	1	1	20	16	0.13535
AT1G17700	1	1	20	2	0.0286263
AT1G17710	0.387323	0.262412	20	16	0.740779
AT1G17720	0.00764226	0.00172835	24	18	0.268702
AT1G17730	0.652015	0.484262	20	10	0.0535747
AT1G17744	0.462773	0.324227	24	12	0.518853
AT1G17745	0.010106	0.00255268	24	14	1.27697
AT1G17750	0.00764226	0.00172835	24	14	0.288472
AT1G17760	0.146651	0.0809096	24	16	0.218425
AT1G17780	0.010106	0.00255268	20	2	0.120633
AT1G17790	0.118549	0.0623201	24	18	0.129251
AT1G17820	0.0226392	0.00754717	24	18	0.192234
AT1G17830	0.0376965	0.0145769	24	12	0.71188
AT1G17840	0.766083	0.585635	24	20	0.205574
AT1G17850	0.387323	0.262412	20	2	0.228446
AT1G17860	0.029361	0.0105521	24	4	0.338648
AT1G17870	0.267766	0.167981	20	4	0.949605
AT1G17880	0.010106	0.00255268	20	16	0.329733
AT1G17890	1	1	20	14	0.0929738
AT1G17920	0.267766	0.167981	24	20	0.0996554
AT1G17930	0.00231977	0.000307062	24	20	0.165448
AT1G17940	0.118549	0.0623201	20	10	0.228986
AT1G17960	0.029361	0.0105521	24	22	0.183271
AT1G17970	0.00122165	0.000115015	20	6	1.06008
AT1G17980	0.267766	0.167981	24	22	0.170981
AT1G17990	0.013335	0.00371463	24	4	0.317358
AT1G18000	0.0606172	0.0268891	24	20	0.218663
AT1G18010	1	1	20	16	0.164047
AT1G18020	0.00231977	0.000307062	24	4	0.350395
AT1G18030	0.0376965	0.0145769	20	2	0.261775
AT1G18040	0.00231977	0.000307062	24	16	0.225572
AT1G18060	0.00122165	0.000115015	24	2	0.528275
AT1G18070	0.00168193	0.000190019	20	16	0.307745
AT1G18080	0.00168193	0.000190019	20	16	0.515355
AT1G18090	0.010106	0.00255268	20	16	0.348375
AT1G18150	0.000313871	1.1868e-05	20	10	0.417158
AT1G18160	0.180241	0.104105	20	2	0.157591
AT1G18170	0.146651	0.0809096	24	20	0.356349
AT1G18180	0.00573543	0.00115194	24	18	0.23069
AT1G18190	0.0953024	0.0475564	20	2	0.0384504
AT1G18191	1	0.917407	20	2	0.272074
AT1G18200	0.0761265	0.0359403	20	4	0.363078
AT1G18210	0.010106	0.00255268	24	20	0.553672
AT1G18250	0.719864	0.534948	20	0	0.0147936
AT1G18260	0.462773	0.324227	24	22	0.157287
AT1G18265	0.0376965	0.0145769	24	12	0.735473
AT1G18270	0.652015	0.484262	24	12	0.16999
AT1G18300	0.146651	0.0809096	24	0	0.3993
AT1G18320	1	0.839459	20	12	0.0494528
AT1G18330	0.000219767	6.21274e-06	20	6	2.01983
AT1G18335	0.0226392	0.00754717	24	6	0.179736
AT1G18340	1	1	20	12	0.0634993
AT1G18350	0.0445589	0.0172419	20	12	0.0559296
AT1G18360	0.0173744	0.00533015	24	8	0.7222
AT1G18370	0.00314717	0.00048612	20	16	0.0588286
AT1G18382	0.13615	0.0716149	24	22	0.407062
AT1G18390	1	1	20	8	0.158811
AT1G18400	1	0.839459	24	4	0.331528
AT1G18415	0.029361	0.0105521	24	20	0.274339
AT1G18440	0.04792	0.0199069	20	0	0.101992
AT1G18450	0.000854907	6.79668e-05	20	2	0.274576
AT1G18460	3.59562e-05	2.97234e-07	24	2	0.40771
AT1G18470	0.0173744	0.00533015	20	6	0.415024
AT1G18480	1	0.995356	20	10	0.0389296
AT1G18485	0.029361	0.0105521	20	16	0.440007
AT1G18490	0.00231977	0.000307062	24	20	0.290316
AT1G18500	0.0606172	0.0268891	24	18	0.28768
AT1G18530	0.204896	0.11845	20	8	0.182268
AT1G18540	0.0761265	0.0359403	20	18	0.34623
AT1G18550	0.010106	0.00255268	24	18	0.396784
AT1G18560	0.029361	0.0105521	24	16	0.231261
AT1G18570	1	1	24	18	0.0525937
AT1G18580	0.00314717	0.00048612	24	18	0.273752
AT1G18590	0.000145223	3.12721e-06	20	10	0.896016
AT1G18600	0.000433353	2.18921e-05	24	16	0.234467
AT1G18610	0.0376965	0.0145769	24	20	0.507537
AT1G18620	0.029361	0.0105521	24	2	0.842553
AT1G18630	0.0761265	0.0359403	20	2	0.134031
AT1G18640	0.0953024	0.0475564	20	0	0.0504776
AT1G18650	0.0376965	0.0145769	24	2	0.518598
AT1G18660	0.00314717	0.00048612	20	16	0.241256
AT1G18670	0.00231977	0.000307062	20	0	0.302258
AT1G18680	0.00231977	0.000307062	20	2	0.337886
AT1G18690	0.0173744	0.00533015	20	2	0.121567
AT1G18700	0.000313871	1.1868e-05	24	20	0.177005
AT1G18710	0.04792	0.0199069	24	12	0.681998
AT1G18720	9.77079e-05	1.50573e-06	24	14	0.669365
AT1G18730	0.0953024	0.0475564	24	20	0.342095
AT1G18735	0.204896	0.11845	20	10	0.103652
AT1G18740	1	0.839459	20	2	0.163406
AT1G18745	0.897567	0.703462	20	14	0.0487773
AT1G18750	0.000313871	1.1868e-05	24	20	0.300321
AT1G18773	0.000601422	3.91291e-05	24	0	0.605242
AT1G18800	1	1	20	2	0.170211
AT1G18810	0.000601422	3.91291e-05	24	2	0.841148
AT1G18830	0.00122165	0.000115015	24	4	0.272478
AT1G18835	0.000854907	6.79668e-05	24	4	1.01915
AT1G18840	0.180241	0.104105	24	20	0.239604
AT1G18850	1	1	20	16	0.120155
AT1G18860	1	1	20	6	0.532994
AT1G18870	0.029361	0.0105521	20	10	0.679999
AT1G18880	0.766083	0.585635	20	0	0.251511
AT1G18890	0.0226392	0.00754717	24	22	0.37864
AT1G18900	0.146651	0.0809096	24	20	0.298511
AT1G18910	1	1	20	0	0.262428
AT1G18940	0.013335	0.00371463	24	22	0.207195
AT1G18950	0.0376965	0.0145769	24	18	0.124574
AT1G19000	0.551914	0.397664	24	22	0.111663
AT1G19010	0.00764226	0.00172835	20	2	0.157958
AT1G19020	0.010106	0.00255268	24	22	0.808618
AT1G19025	0.652015	0.484262	24	22	0.0817011
AT1G19050	0.013335	0.00371463	20	8	0.316307
AT1G19070	1	1	24	18	0.111684
AT1G19080	1	0.995356	20	18	0.128918
AT1G19100	1	1	24	18	0.016942
AT1G19110	0.013335	0.00371463	24	20	0.207506
AT1G19120	0.029361	0.0105521	20	2	0.12942
AT1G19130	0.04792	0.0199069	24	18	0.298205
AT1G19140	0.000601422	3.91291e-05	20	18	0.562857
AT1G19150	0.462773	0.324227	20	16	0.643258
AT1G19170	0.219815	0.132795	24	20	0.0523251
AT1G19180	0.219815	0.132795	20	10	0.362903
AT1G19190	0.0606172	0.0268891	20	6	0.279898
AT1G19200	0.04792	0.0199069	20	10	0.380723
AT1G19220	0.00764226	0.00172835	20	2	0.219469
AT1G19240	0.267766	0.167981	20	2	0.079918
AT1G19250	1	1	20	14	0.806275
AT1G19270	0.0953024	0.0475564	20	8	0.437563
AT1G19290	1	1	20	0	0.0928037
AT1G19300	0.00231977	0.000307062	24	16	0.61111
AT1G19310	0.000219767	6.21274e-06	20	10	0.508766
AT1G19330	1	1	24	10	0.135882
AT1G19340	0.462773	0.324227	20	10	0.151764
AT1G19350	0.219815	0.132795	20	0	0.146743
AT1G19360	0.652015	0.484262	24	20	0.116426
AT1G19370	0.00573543	0.00115194	20	10	1.20912
AT1G19380	0.00573543	0.00115194	24	0	1.73222
AT1G19396	0.010106	0.00255268	24	12	0.261753
AT1G19397	0.322652	0.210777	24	10	0.0825944
AT1G19400	9.77079e-05	1.50573e-06	24	0	1.05124
AT1G19430	0.04792	0.0199069	20	2	0.0703165
AT1G19440	1	1	20	0	0.219042
AT1G19450	9.77079e-05	1.50573e-06	24	0	1.34243
AT1G19480	1	1	20	12	0.0643192
AT1G19485	0.462773	0.324227	24	22	0.0548288
AT1G19490	0.00428506	0.000755029	24	0	0.509906
AT1G19500	1	1	0	0	0
AT1G19510	0.00231977	0.000307062	24	0	0.553631
AT1G19520	0.0376965	0.0145769	20	18	0.260338
AT1G19550	0.029361	0.0105521	24	12	0.652595
AT1G19570	0.010106	0.00255268	20	10	0.595835
AT1G19580	0.0606172	0.0268891	24	16	0.185416
AT1G19600	0.000433353	2.18921e-05	20	0	0.252297
AT1G19610	0.322652	0.210777	20	6	0.676862
AT1G19620	0.387323	0.262412	20	2	0.100653
AT1G19630	0.00764226	0.00172835	24	18	0.22407
AT1G19640	1	1	20	6	0.227068
AT1G19650	0.0226392	0.00754717	24	10	0.334942
AT1G19660	0.118549	0.0623201	20	8	0.274357
AT1G19670	0.0761265	0.0359403	24	12	0.806927
AT1G19680	0.000145223	3.12721e-06	20	0	0.512579
AT1G19690	0.180241	0.104105	24	14	0.155838
AT1G19700	0.897567	0.703462	20	16	0.169537
AT1G19710	0.00573543	0.00115194	24	16	0.365087
AT1G19715	0.010106	0.00255268	24	4	0.247894
AT1G19720	0.322652	0.210777	24	2	0.118767
AT1G19730	0.00231977	0.000307062	20	6	0.295836
AT1G19740	0.00231977	0.000307062	20	10	0.199161
AT1G19770	0.04792	0.0199069	20	2	0.254243
AT1G19800	1	1	24	10	0.0940868
AT1G19835	0.000433353	2.18921e-05	24	22	0.963044
AT1G19840	0.118549	0.0623201	24	2	0.317672
AT1G19850	0.0953024	0.0475564	24	16	0.176182
AT1G19860	0.462773	0.324227	20	12	0.102906
AT1G19870	0.000854907	6.79668e-05	24	20	0.258826
AT1G19880	0.0953024	0.0475564	20	2	0.0662496
AT1G19910	1	1	20	6	0.102353
AT1G19920	0.00573543	0.00115194	20	16	0.490264
AT1G19940	0.180241	0.104105	20	2	0.0529399
AT1G19950	0.0953024	0.0475564	24	20	0.228444
AT1G19960	0.029361	0.0105521	20	12	0.301664
AT1G19970	0.652015	0.484262	20	4	0.304464
AT1G19980	1	1	24	10	0.0612985
AT1G19990	0.0376965	0.0145769	24	20	0.17001
AT1G20010	0.180241	0.104105	20	10	0.6306
AT1G20020	0.118549	0.0623201	24	12	0.53324
AT1G20030	0.00428506	0.000755029	20	8	1.46312
AT1G20050	0.0376965	0.0145769	20	18	0.32048
AT1G20060	0.04792	0.0199069	24	18	0.0672799
AT1G20070	0.00573543	0.00115194	24	8	0.703418
AT1G20090	0.000854907	6.79668e-05	24	22	0.532616
AT1G20100	0.04792	0.0199069	24	14	0.22054
AT1G20110	1	1	24	18	0.103652
AT1G20120	0.766083	0.585635	20	18	0.179857
AT1G20140	1	0.839459	24	12	0.0727532
AT1G20160	0.462773	0.324227	24	8	0.172789
AT1G20190	0.00428506	0.000755029	24	6	0.844148
AT1G20200	1	1	20	0	0.101706
AT1G20220	0.013335	0.00371463	24	18	0.217094
AT1G20225	1	1	20	6	0.116411
AT1G20230	0.0173744	0.00533015	24	12	0.157312
AT1G20260	0.000854907	6.79668e-05	24	12	0.290309
AT1G20270	0.652015	0.484262	20	10	0.0439599
AT1G20300	0.118549	0.0623201	24	14	0.170037
AT1G20310	0.00314717	0.00048612	24	20	0.411961
AT1G20330	9.77079e-05	1.50573e-06	20	0	0.679029
AT1G20340	1	1	24	0	0.184632
AT1G20350	0.766083	0.585635	20	6	0.274421
AT1G20370	0.010106	0.00255268	24	16	0.155412
AT1G20380	0.00764226	0.00172835	24	14	0.337314
AT1G20410	0.267766	0.167981	20	10	0.0984846
AT1G20430	0.652015	0.484262	20	0	0.145899
AT1G20440	6.02833e-05	6.89058e-07	20	10	1.29599
AT1G20450	0.000433353	2.18921e-05	20	10	1.15186
AT1G20460	6.02833e-05	6.89058e-07	20	0	0.316531
AT1G20470	0.0173744	0.00533015	20	18	0.839824
AT1G20480	0.0606172	0.0268891	24	6	0.0350846
AT1G20490	0.00764226	0.00172835	24	16	0.338122
AT1G20510	0.029361	0.0105521	20	10	0.179981
AT1G20515	0.000313871	1.1868e-05	24	14	0.237893
AT1G20540	0.0606172	0.0268891	24	0	0.237339
AT1G20550	0.010106	0.00255268	24	22	0.140766
AT1G20560	0.146651	0.0809096	20	6	0.252596
AT1G20570	1	1	20	4	0.026796
AT1G20575	1	1	20	6	0.121392
AT1G20580	1	1	24	12	0.0179734
AT1G20590	0.611532	0.440963	20	2	0.0591334
AT1G20610	1	1	24	12	0.0183515
AT1G20620	6.02833e-05	6.89058e-07	20	10	1.03613
AT1G20630	0.00428506	0.000755029	20	8	0.9398
AT1G20640	0.180241	0.104105	20	8	0.281739
AT1G20650	0.000601422	3.91291e-05	24	4	0.55947
AT1G20670	0.0606172	0.0268891	24	22	0.0903354
AT1G20691	0.322652	0.210777	20	14	0.0776376
AT1G20693	0.00168193	0.000190019	20	10	0.783912
AT1G20696	0.00428506	0.000755029	24	12	0.744405
AT1G20720	0.010106	0.00255268	24	18	0.230872
AT1G20760	0.0953024	0.0475564	24	22	0.183875
AT1G20770	0.462773	0.324227	24	16	0.0837701
AT1G20780	0.146651	0.0809096	24	22	0.284746
AT1G20810	0.180241	0.104105	20	16	0.421547
AT1G20816	0.000313871	1.1868e-05	24	0	0.583011
AT1G20823	0.000313871	1.1868e-05	24	22	0.759062
AT1G20830	0.00573543	0.00115194	20	16	0.289197
AT1G20840	0.0953024	0.0475564	24	16	0.704129
AT1G20850	1	0.995356	24	8	0.012792
AT1G20870	0.0606172	0.0268891	20	16	0.200389
AT1G20880	0.387323	0.262412	20	4	0.131806
AT1G20890	0.000433353	2.18921e-05	20	0	0.272541
AT1G20910	0.00314717	0.00048612	20	0	0.156687
AT1G20920	0.0226392	0.00754717	24	18	0.243934
AT1G20930	0.013335	0.00371463	20	18	0.22741
AT1G20950	0.029361	0.0105521	24	16	0.390503
AT1G20960	0.0376965	0.0145769	24	18	0.303508
AT1G20970	0.00122165	0.000115015	20	2	0.411235
AT1G20980	0.180241	0.104105	24	16	0.184718
AT1G21000	1	1	24	6	0.0959415
AT1G21010	0.00314717	0.00048612	20	6	0.785099
AT1G21050	0.0953024	0.0475564	20	0	0.829034
AT1G21060	0.000854907	6.79668e-05	20	0	0.61255
AT1G21065	0.000313871	1.1868e-05	20	2	0.248274
AT1G21070	0.0376965	0.0145769	20	2	0.213804
AT1G21080	0.0376965	0.0145769	24	18	0.115217
AT1G21090	1	1	20	10	0.170953
AT1G21100	1	1	24	0	0.193975
AT1G21110	0.0376965	0.0145769	20	2	0.222085
AT1G21120	0.462773	0.324227	20	8	0.365555
AT1G21130	0.652015	0.484262	20	8	0.323729
AT1G21140	0.00231977	0.000307062	24	6	0.627679
AT1G21150	1	1	20	10	0.163041
AT1G21160	0.322652	0.210777	24	18	0.0824529
AT1G21170	0.551914	0.397664	24	18	0.12179
AT1G21190	0.897567	0.703462	20	10	0.0132867
AT1G21200	0.387323	0.262412	24	6	0.0784833
AT1G21220	0.551914	0.397664	24	22	0.14882
AT1G21240	0.0761265	0.0359403	24	18	0.727633
AT1G21245	0.267766	0.167981	24	16	0.327342
AT1G21250	0.180241	0.104105	20	16	0.640564
AT1G21260	0.322652	0.210777	20	12	0.0561688
AT1G21270	1	1	24	10	0.159898
AT1G21280	0.180241	0.104105	20	0	0.197825
AT1G21310	0.652015	0.484262	24	16	1.07414
AT1G21350	0.652015	0.484262	24	2	0.146007
AT1G21370	0.897567	0.703462	24	22	0.177197
AT1G21380	1	1	20	12	0.0803395
AT1G21390	1	1	20	0	0.344772
AT1G21400	0.387323	0.262412	0	0	0
AT1G21410	1	1	20	6	0.412117
AT1G21440	0.00764226	0.00172835	24	12	0.825131
AT1G21450	0.267766	0.167981	24	0	0.21781
AT1G21460	0.322652	0.210777	24	12	0.537957
AT1G21480	0.00573543	0.00115194	24	22	0.310539
AT1G21500	0.000145223	3.12721e-06	24	6	1.66537
AT1G21520	0.897567	0.703462	20	2	0.266972
AT1G21525	0.118549	0.0623201	24	0	1.1108
AT1G21540	1	1	20	10	0.254939
AT1G21550	0.551914	0.397664	24	16	0.411254
AT1G21560	1	1	20	12	0.152761
AT1G21580	0.146651	0.0809096	20	16	0.172703
AT1G21590	0.00428506	0.000755029	24	12	0.404857
AT1G21600	0.00231977	0.000307062	24	16	0.437375
AT1G21610	0.000601422	3.91291e-05	24	14	0.235472
AT1G21630	0.029361	0.0105521	24	20	0.179836
AT1G21640	0.0173744	0.00533015	20	6	0.513314
AT1G21650	0.00122165	0.000115015	24	16	0.474999
AT1G21651	1	1	24	0	0.0430358
AT1G21660	0.00573543	0.00115194	24	18	0.222555
AT1G21670	0.000433353	2.18921e-05	20	10	0.820337
AT1G21680	0.00314717	0.00048612	24	12	0.928997
AT1G21690	0.322652	0.210777	24	20	0.0862237
AT1G21695	1	1	20	12	0.084852
AT1G21700	1	1	24	18	0.0610015
AT1G21710	0.000219767	6.21274e-06	24	22	0.451933
AT1G21720	0.146651	0.0809096	20	2	0.0891806
AT1G21730	0.00168193	0.000190019	20	8	0.402873
AT1G21740	0.219815	0.132795	24	22	0.219273
AT1G21750	0.897567	0.703462	24	16	0.262611
AT1G21760	0.897567	0.703462	20	4	0.107949
AT1G21770	1	1	20	6	0.125091
AT1G21780	0.219815	0.132795	24	2	0.163815
AT1G21790	0.00314717	0.00048612	20	6	0.516948
AT1G21810	0.766083	0.585635	20	16	0.0418208
AT1G21830	0.551914	0.397664	20	2	0.0801154
AT1G21840	0.00314717	0.00048612	20	0	0.15108
AT1G21880	0.0761265	0.0359403	24	20	0.289559
AT1G21900	1	1	20	0	0.1688
AT1G21910	0.00122165	0.000115015	24	0	1.54926
AT1G21920	0.00122165	0.000115015	24	4	1.0184
AT1G21930	0.00428506	0.000755029	20	0	0.218977
AT1G21980	1	1	20	0	0.213892
AT1G22020	1	0.995356	24	14	0.0449819
AT1G22030	1	1	20	8	0.065078
AT1G22040	1	1	20	8	0.0302331
AT1G22050	0.00428506	0.000755029	20	6	0.253038
AT1G22060	0.0606172	0.0268891	24	18	0.174161
AT1G22065	1	1	20	14	0.179935
AT1G22070	0.00428506	0.000755029	24	12	0.483896
AT1G22110	0.146651	0.0809096	24	14	0.15934
AT1G22140	0.00428506	0.000755029	24	0	0.273663
AT1G22160	1	1	20	6	0.334917
AT1G22170	1	1	24	0	0.0545576
AT1G22180	0.219815	0.132795	24	12	0.199405
AT1G22190	9.77079e-05	1.50573e-06	20	18	0.639132
AT1G22200	0.0953024	0.0475564	24	20	0.195643
AT1G22230	0.0173744	0.00533015	20	18	0.152131
AT1G22250	0.267766	0.167981	24	8	0.132903
AT1G22270	0.387323	0.262412	24	20	0.0969313
AT1G22275	0.118549	0.0623201	24	12	0.0940904
AT1G22280	1	1	20	16	0.178463
AT1G22300	0.00573543	0.00115194	24	14	0.25571
AT1G22310	0.267766	0.167981	20	4	0.0925662
AT1G22330	0.013335	0.00371463	20	0	0.238744
AT1G22340	0.00314717	0.00048612	20	10	0.526567
AT1G22350	9.77079e-05	1.50573e-06	24	14	0.436066
AT1G22360	0.0606172	0.0268891	24	14	0.263736
AT1G22370	0.00168193	0.000190019	20	10	0.505911
AT1G22380	0.04792	0.0199069	24	20	0.147178
AT1G22400	0.010106	0.00255268	24	22	0.896579
AT1G22403	0.00231977	0.000307062	24	20	0.449443
AT1G22410	1	0.839459	20	0	0.455822
AT1G22430	0.897567	0.703462	20	16	0.488048
AT1G22440	1	1	20	14	0.223935
AT1G22450	0.00573543	0.00115194	20	0	0.191131
AT1G22470	1	0.917407	20	10	0.125896
AT1G22480	0.248684	0.150388	20	10	0.0278916
AT1G22490	0.0173744	0.00533015	24	10	0.265158
AT1G22500	0.00314717	0.00048612	24	0	0.43843
AT1G22510	0.146651	0.0809096	24	22	0.189647
AT1G22520	0.219815	0.132795	24	20	0.079961
AT1G22530	0.00573543	0.00115194	24	22	1.14208
AT1G22540	0.000601422	3.91291e-05	20	10	0.325173
AT1G22550	0.0376965	0.0145769	20	6	0.80745
AT1G22570	0.000854907	6.79668e-05	20	10	1.24635
AT1G22590	0.322652	0.210777	24	18	0.366218
AT1G22610	0.000601422	3.91291e-05	24	22	0.424424
AT1G22620	0.00168193	0.000190019	24	16	0.308717
AT1G22630	0.180241	0.104105	20	16	0.295501
AT1G22640	0.00231977	0.000307062	20	6	1.05749
AT1G22650	0.322652	0.210777	20	18	0.337065
AT1G22660	1	1	20	14	0.0633624
AT1G22690	0.180241	0.104105	0	0	0
AT1G22700	0.897567	0.703462	24	18	0.160679
AT1G22710	1	1	20	10	0.184094
AT1G22730	0.00764226	0.00172835	24	20	0.262645
AT1G22740	1	1	20	10	0.285982
AT1G22750	1	1	20	0	0.197479
AT1G22770	9.77079e-05	1.50573e-06	24	10	2.78485
AT1G22780	0.029361	0.0105521	20	16	0.502121
AT1G22790	1	1	20	12	0.13395
AT1G22800	0.00428506	0.000755029	20	2	0.226164
AT1G22830	0.000433353	2.18921e-05	24	18	0.236269
AT1G22840	0.118549	0.0623201	24	22	0.18132
AT1G22850	0.00168193	0.000190019	20	0	0.281034
AT1G22860	0.0953024	0.0475564	24	16	0.210277
AT1G22870	0.766083	0.585635	20	18	0.0830881
AT1G22882	0.146651	0.0809096	24	20	0.15435
AT1G22885	0.652015	0.484262	20	0	0.147444
AT1G22890	0.180241	0.104105	24	2	0.772642
AT1G22900	1	1	20	2	0.209626
AT1G22910	0.0606172	0.0268891	24	16	0.274025
AT1G22920	0.0606172	0.0268891	20	0	0.137291
AT1G22930	0.652015	0.484262	24	20	0.129638
AT1G22940	0.00428506	0.000755029	24	20	0.195496
AT1G22950	0.00314717	0.00048612	24	14	0.34569
AT1G22960	1	1	20	16	0.146565
AT1G22970	1	1	20	8	0.0783758
AT1G22980	1	1	20	0	0.20092
AT1G22985	0.00764226	0.00172835	20	6	0.531157
AT1G22990	0.897567	0.703462	20	6	1.22762
AT1G23010	0.146651	0.0809096	24	14	0.269669
AT1G23020	0.000145223	3.12721e-06	24	20	0.989379
AT1G23030	6.02833e-05	6.89058e-07	20	0	0.774715
AT1G23040	0.322652	0.210777	20	4	0.351389
AT1G23050	0.0761265	0.0359403	20	6	0.300957
AT1G23052	0.00573543	0.00115194	20	6	0.734476
AT1G23060	0.00231977	0.000307062	24	8	0.737184
AT1G23080	5.49815e-06	1.45892e-08	24	8	0.928231
AT1G23090	0.00428506	0.000755029	20	0	0.414622
AT1G23100	0.551914	0.397664	20	0	0.213118
AT1G23110	0.462773	0.324227	20	16	0.589029
AT1G23120	0.010106	0.00255268	20	2	0.113727
AT1G23130	1	1	24	10	0.0501432
AT1G23140	0.0761265	0.0359403	24	16	0.509739
AT1G23149	0.146651	0.0809096	24	22	0.205459
AT1G23170	1	1	20	8	0.20916
AT1G23180	0.00168193	0.000190019	24	16	0.24054
AT1G23190	0.0606172	0.0268891	24	14	0.402777
AT1G23200	0.0953024	0.0475564	20	6	0.276311
AT1G23205	0.219815	0.132795	20	16	0.693708
AT1G23220	0.0606172	0.0268891	20	2	0.032568
AT1G23230	1	0.995356	24	16	0.145681
AT1G23260	0.387323	0.262412	20	6	0.124428
AT1G23280	0.0761265	0.0359403	20	16	0.485071
AT1G23290	0.0606172	0.0268891	20	18	0.189999
AT1G23310	0.000313871	1.1868e-05	20	0	0.464677
AT1G23330	1	1	24	10	0.199107
AT1G23340	1	1	20	10	0.03437
AT1G23360	0.0606172	0.0268891	20	16	0.436982
AT1G23390	0.0761265	0.0359403	24	6	0.596235
AT1G23400	0.000854907	6.79668e-05	24	12	0.189977
AT1G23410	1	1	20	14	0.175412
AT1G23440	0.219815	0.132795	20	6	0.303146
AT1G23450	0.118549	0.0623201	20	14	0.0527028
AT1G23460	1	1	20	16	0.0887306
AT1G23465	1	1	24	22	0.0488356
AT1G23470	1	1	20	8	0.0572053
AT1G23480	0.000219767	6.21274e-06	20	0	0.772839
AT1G23490	0.0606172	0.0268891	24	20	0.206058
AT1G23510	1	1	24	10	0.0879011
AT1G23520	1	1	20	4	0.0510485
AT1G23530	0.219815	0.132795	20	14	0.270148
AT1G23550	1	1	24	10	0.274021
AT1G23710	0.180241	0.104105	24	20	0.292148
AT1G23730	0.652015	0.484262	24	20	0.501905
AT1G23740	0.00231977	0.000307062	20	0	0.780648
AT1G23750	0.180241	0.104105	24	22	0.274545
AT1G23780	0.322652	0.210777	24	12	0.139889
AT1G23800	0.0761265	0.0359403	24	8	0.247206
AT1G23820	0.000854907	6.79668e-05	24	16	0.363733
AT1G23830	0.0376965	0.0145769	20	18	0.371498
AT1G23840	0.897567	0.703462	20	0	0.553208
AT1G23850	1	1	20	16	0.422615
AT1G23860	0.000854907	6.79668e-05	24	22	0.229144
AT1G23870	0.00573543	0.00115194	24	0	1.09183
AT1G23880	0.00122165	0.000115015	24	22	0.355191
AT1G23890	0.322652	0.210777	20	6	0.304345
AT1G23900	0.267766	0.167981	20	16	0.262636
AT1G23950	1	0.995356	20	10	0.0555263
AT1G23970	0.219815	0.132795	20	4	0.10585
AT1G23980	1	1	24	0	0.0898192
AT1G24020	1	1	24	12	0.0443253
AT1G24030	1	1	24	6	0.0122084
AT1G24040	0.0761265	0.0359403	24	18	0.276499
AT1G24050	0.04792	0.0199069	24	22	0.151947
AT1G24070	0.146651	0.0809096	24	12	1.27382
AT1G24090	0.897567	0.703462	24	6	0.147761
AT1G24095	0.766083	0.585635	24	0	0.203989
AT1G24100	0.000313871	1.1868e-05	24	12	0.794562
AT1G24120	0.387323	0.262412	24	20	0.0868132
AT1G24140	0.0226392	0.00754717	24	20	0.657746
AT1G24145	0.267766	0.167981	20	0	0.383425
AT1G24147	1	1	20	14	0.519815
AT1G24148	0.267766	0.167981	24	12	0.368102
AT1G24150	0.00428506	0.000755029	24	22	0.519667
AT1G24160	1	0.995356	24	14	0.0747914
AT1G24170	0.029361	0.0105521	24	22	1.11321
AT1G24180	0.00168193	0.000190019	24	18	0.239387
AT1G24190	0.219815	0.132795	24	20	0.145602
AT1G24210	1	1	24	12	0.0573555
AT1G24240	1	1	20	14	0.0881295
AT1G24260	0.013335	0.00371463	20	10	0.227807
AT1G24265	1	1	20	6	0.172685
AT1G24267	0.029361	0.0105521	24	14	0.214507
AT1G24270	0.248684	0.150388	20	10	0.0861569
AT1G24280	0.00764226	0.00172835	24	18	0.72044
AT1G24290	0.0606172	0.0268891	20	0	0.0694538
AT1G24300	0.0173744	0.00533015	24	16	0.178802
AT1G24310	0.0761265	0.0359403	24	16	0.190787
AT1G24330	0.0226392	0.00754717	20	10	0.146612
AT1G24340	9.77079e-05	1.50573e-06	24	2	0.628125
AT1G24350	0.0226392	0.00754717	24	22	0.109719
AT1G24360	0.010106	0.00255268	24	18	0.280488
AT1G24400	1	1	20	10	0.209048
AT1G24405	1	1	20	0	0.0548057
AT1G24440	0.00764226	0.00172835	20	8	0.440952
AT1G24450	1	0.839459	24	22	0.137357
AT1G24460	0.0173744	0.00533015	24	20	0.180194
AT1G24490	0.322652	0.210777	24	12	0.162834
AT1G24510	0.010106	0.00255268	24	18	0.302765
AT1G24530	9.77079e-05	1.50573e-06	24	22	0.933723
AT1G24560	0.180241	0.104105	20	2	0.0591212
AT1G24570	1	1	20	6	0.0376756
AT1G24575	0.118549	0.0623201	24	16	0.411354
AT1G24577	1	1	24	0	0.125363
AT1G24580	1	1	20	0	0.936033
AT1G24600	1	1	20	6	0.770416
AT1G24610	0.551914	0.397664	24	18	0.160659
AT1G24625	0.000433353	2.18921e-05	24	14	0.508141
AT1G24706	0.04792	0.0199069	24	18	0.161086
AT1G24735	1	1	20	14	0.05736
AT1G24764	1	0.995356	24	18	0.150546
AT1G24793	0.267766	0.167981	24	22	0.0879951
AT1G24909	1	1	20	6	0.0920339
AT1G25054	1	0.917407	0	0	0
AT1G25210	1	1	24	18	0.119978
AT1G25220	1	1	20	14	0.200963
AT1G25230	0.0226392	0.00754717	24	2	0.784
AT1G25250	0.000601422	3.91291e-05	24	12	1.17106
AT1G25260	0.0226392	0.00754717	20	18	0.453247
AT1G25275	0.219815	0.132795	24	16	0.450374
AT1G25280	1	1	20	14	0.131623
AT1G25290	1	0.839459	24	0	0.160187
AT1G25320	0.0606172	0.0268891	20	10	0.550732
AT1G25350	0.897567	0.703462	20	16	0.162591
AT1G25360	0.010106	0.00255268	20	14	0.130524
AT1G25370	1	1	20	6	0.198034
AT1G25375	1	1	24	18	0.0974938
AT1G25380	0.322652	0.210777	24	18	0.134734
AT1G25390	0.00573543	0.00115194	24	20	0.443692
AT1G25400	0.0376965	0.0145769	24	20	0.425028
AT1G25420	9.77079e-05	1.50573e-06	20	2	0.195442
AT1G25422	2.08986e-05	1.19439e-07	24	10	0.500261
AT1G25425	1	1	20	14	0.333387
AT1G25440	0.010106	0.00255268	20	10	0.428913
AT1G25450	1	1	20	16	0.112307
AT1G25460	1	1	20	0	0.338472
AT1G25470	0.0606172	0.0268891	20	4	0.0978351
AT1G25480	0.766083	0.585635	24	22	0.0989229
AT1G25490	0.00168193	0.000190019	24	20	0.294945
AT1G25500	0.0953024	0.0475564	24	12	0.215126
AT1G25510	1	1	24	0	0.0269765
AT1G25520	0.00573543	0.00115194	24	4	0.398221
AT1G25530	1	0.995356	24	8	0.172948
AT1G25540	0.551914	0.397664	24	20	0.112241
AT1G25550	0.04792	0.0199069	24	20	0.285659
AT1G25560	0.0173744	0.00533015	20	18	0.492622
AT1G25570	0.00314717	0.00048612	24	18	0.188023
AT1G25580	1	1	20	14	0.224613
AT1G25682	0.118549	0.0623201	20	2	0.12431
AT1G25988	0.180241	0.104105	20	0	0.204047
AT1G26090	0.0226392	0.00754717	24	14	0.139206
AT1G26100	1	1	24	22	0.119312
AT1G26110	0.010106	0.00255268	24	16	0.326295
AT1G26120	0.0606172	0.0268891	20	6	0.147464
AT1G26130	1	1	20	0	0.092965
AT1G26150	0.897567	0.703462	24	20	0.0851461
AT1G26160	0.0226392	0.00754717	24	18	0.0828115
AT1G26170	0.04792	0.0199069	24	16	0.160833
AT1G26180	0.118549	0.0623201	24	18	0.333142
AT1G26190	0.000145223	3.12721e-06	24	12	0.286939
AT1G26200	1	1	20	16	0.287461
AT1G26208	0.180241	0.104105	20	2	0.341063
AT1G26210	0.462773	0.324227	24	0	0.470111
AT1G26218	0.897567	0.703462	0	0	0
AT1G26220	0.00314717	0.00048612	20	0	0.372969
AT1G26230	0.00573543	0.00115194	24	16	0.729752
AT1G26260	0.00764226	0.00172835	24	14	0.18545
AT1G26270	0.0761265	0.0359403	24	20	0.219036
AT1G26290	1	1	20	14	0.171087
AT1G26300	0.000433353	2.18921e-05	20	2	0.207381
AT1G26330	0.000854907	6.79668e-05	24	16	0.178942
AT1G26340	0.219815	0.132795	24	20	0.123026
AT1G26355	1	1	20	18	0.268368
AT1G26370	0.029361	0.0105521	20	16	0.244666
AT1G26380	1	1	24	0	0.403905
AT1G26390	1	1	20	14	0.689775
AT1G26410	1	1	20	6	0.176226
AT1G26420	1	1	20	2	0.261378
AT1G26440	0.013335	0.00371463	20	6	0.305388
AT1G26460	0.180241	0.104105	20	16	0.207954
AT1G26470	0.029361	0.0105521	20	16	0.23711
AT1G26500	0.322652	0.210777	20	14	0.172669
AT1G26520	0.04792	0.0199069	24	14	0.129702
AT1G26530	0.219815	0.132795	20	16	0.173053
AT1G26540	0.00428506	0.000755029	24	20	0.0552082
AT1G26550	1	0.839459	0	0	0
AT1G26558	0.462773	0.324227	20	2	0.152877
AT1G26560	0.322652	0.210777	24	4	0.349957
[truncated: 17,598 more rows]

## Sheet: Sheet1
New Phytologist Supporting Information
Article title: Stable and dynamic gene expression patterns over diurnal and developmental timescales in Arabidopsis thaliana
Authors: Ethan J Redmond, James Ronald, Seth Davis, Daphne Ezer
Article acceptance date: 24 January 2025
