# Supplementary material for: Stable and dynamic gene expression patterns over diurnal and developmental timescales in Arabidopsis thaliana
Source: New Phytol. 2025 Mar 20;246(3):1147–62. doi: 10.1111/nph.70023 (PMC11982781; doi:10.1111/nph.70023)
Supplement: Supplementary file 9 — Table S8 Results from JTK_cycle showing which cell types are rhythmic in Arabidopsis thaliana. Please note: Wiley is not responsible for the content or functionality of any Supporting Information supplied by the authors. Any queries (other than missing material) should be directed to the New Phytologist Central Office. [file NPH-246-1147-s002.xlsx]

## Sheet: 2nd day
CycID	BH.Q	ADJ.P	PER	LAG	AMP
epidermal	2.64042e-05	6.21274e-06	24	4	0.0574329
mesophyll group 1	0.0338418	0.0199069	24	4	0.0747128
stressed mesophyll	1	1	0	0	0
mesophyll group 2	1.77209e-05	3.12721e-06	20	10	0.146962
mesophyll group 3	5.85699e-06	6.89058e-07	24	20	0.125939
bundle sheath	1	1	24	10	0.00990637
phloem	0.00419742	0.00172835	24	2	0.00360268
vascular	0.000231087	6.79668e-05	24	12	0.0136955
stressed epidermal	1	1	0	0	0
companion	0.0734962	0.0475564	24	4	0.00261557
unknown group 1	1	1	0	0	0
unknown group 2	0.00270155	0.000953487	24	20	0.00375329
guard	5.05298e-06	2.97234e-07	24	0	0.00348981
sieve	0.0275342	0.0145769	20	10	0.00840621
hydathode	0.188127	0.132795	24	2	0.00214451
myrosinase	0.0275342	0.0145769	24	4	0.00266954
unknown group 3	1	1	0	0	0

## Sheet: 7th day
CycID	BH.Q	ADJ.P	PER	LAG	AMP
epidermal	0.000221732	3.91291e-05	24	6	0.0716736
mesophyll group 1	0.0734962	0.0475564	24	2	0.130195
stressed mesophyll	1	1	0	0	0
mesophyll group 2	0.000488813	0.000115015	20	10	0.161328
mesophyll group 3	5.31626e-05	3.12721e-06	24	20	0.164494
bundle sheath	1	1	24	6	0.00749645
phloem	0.037602	0.0199069	24	0	0.00119607
vascular	0.00419742	0.00172835	24	12	0.024789
stressed epidermal	1	1	0	0	0
companion	0.147482	0.104105	20	6	0.00488787
unknown group 1	0.423989	0.324227	24	14	0.00193227
unknown group 2	0.00165281	0.00048612	24	22	0.00613708
guard	0.00419742	0.00172835	24	0	0.00286648
sieve	0.000221732	3.91291e-05	24	18	0.0109155
hydathode	1	0.995356	24	2	7.0169e-05
myrosinase	0.0457114	0.0268891	24	6	0.00250407
unknown group 3	0.0309759	0.0145769	24	22	0.000229177

## Sheet: 12th day
CycID	BH.Q	ADJ.P	PER	LAG	AMP
epidermal	0.0224232	0.0105521	24	2	0.035785
mesophyll group 1	0.00902125	0.00313366	24	4	0.0911547
stressed mesophyll	1	1	0	0	0
mesophyll group 2	2.03046e-06	1.19439e-07	20	10	0.127629
mesophyll group 3	0.000488813	6.79668e-05	24	20	0.283322
bundle sheath	1	1	20	6	0.00689605
phloem	1	1	20	2	0.00230968
vascular	0.000488813	9.14908e-05	24	10	0.0154722
stressed epidermal	1	1	0	0	0
companion	0.00902125	0.00371463	20	4	0.0199498
unknown group 1	0.0610985	0.0359403	24	12	0.0659747
unknown group 2	0.00902125	0.00371463	20	0	0.0117071
guard	0.0441963	0.023398	24	0	0.00195521
sieve	1	0.703462	24	22	0.000323548
hydathode	1	0.995356	20	16	0.000162615
myrosinase	1	1	20	4	0.00092158
unknown group 3	0.000488813	0.000115015	20	4	0.0125031

## Sheet: readme
New Phytologist Supporting Information
Article title: Stable and dynamic gene expression patterns over diurnal and developmental timescales in Arabidopsis thaliana
Authors: Ethan J Redmond, James Ronald, Seth Davis, Daphne Ezer
Article acceptance date: 24 January 2025
